# Supplementary material for: Application of genome-wide insertion/deletion markers on genetic structure analysis and identity signature of Malus accessions
Source: BMC Plant Biol. 2020 Nov 30;20:540. doi: 10.1186/s12870-020-02744-2 (PMC7708918; doi:10.1186/s12870-020-02744-2)
Supplement: Supplementary file 2 — Additional file 2: Supplementary Table S1. Sequences, PCR product sizes and primers of the 102 InDel markers. [file 12870_2020_2744_MOESM2_ESM.xlsx]

## Sheet: table s1
Table S1 Sequences, PCR product sizes and primers of the 102 InDel markers
Marker name	Contig (apple genome v1.0)	Alignment to GDDH13	Length of short fragment (DEL)	Length of long fragment (INS)	Forward primer sequence	Reverse primer sequence	InDel sequence	200 bp of upstream sequence	200 bp downstream sequence
C01001	MDC000697.296	Chr01:31980537..31980714	276/280	455	CTCTCTTCCCTTACAGCAGCAC	TAGCACATCTTATCACATCCAT	ATATTAGGAGGTCGCACTTGGTGCGATGGCAAGTGCCTTCGCCCATGAGTGGCAGGTCTCGGGTTCGAGACTTGGGAGCAGCCTCTCCATAAATGGGGGTAAGGCTAGCCGACATTCACCTTTCCCAGACCCTGCGTAAAGCGGGAGCCTTGTGCACTGGGTACGACCTTTTTTATTC	TGCGACCAAAGGTAGGCCTTGCATGGAGGAAGTGGTGGAGTTTCTTTGCATGGAGAGACAAATCCCCGAGTTGCCGCCGAGTCGGCCGGTTTCTCTCTTCCCTTACAGCAGCACCGGCGCCCTTTGCACTGGTTATTCCTGTGCTTCTTTCAAATGAAATTGCAAATGTGAAACCAATTAGCAATATTATGTGCTTCATTC	ATATATGTAGTCAATATGTTTTGTAAGGCACACACAATTGCAATTGGCGCAAAATCGAGCACATTAATGTTCTAGGATTCATACAGCCGACTGTATTTAGTGGAATAAAACTTGGTTGTTGTTATTATAATTGCTGGTCTATTAGTATGGATGTGATAAGATGTGCTAATTAGATTTTTGAGTTTGGAAGAGTTGAGCTGC
C01002	MDC000133.87	Chr12:3916903..3917064	370	433	TAATACTTTTACTTCAGCACGG	ATAGAATCTTCAGGGGATACTC	AGGTCGTACCCAGTGCACAAGGCTCCCGCTTTACGCAGGGTCTGGGAGAGGTGAATGTCGGCTAGCCTTACCCCCATTTATGGAGAGGCTGCTCCCAAGTCTCGAACCCGAGACCTACTGCTCATGGGCGAAGGCACTTGCCATCGCACCAAGTGCGACCTC	ATGAAGTTTTGAAGCACCATTTACTTGAACAATTTTTGTTTGAATCTCTTATGAGGAATTATGCAAATGTGATTTGACTTTACAGATGAAAGTACTTAATACTTTTACTTCAGCACGGATACAACGCAATGCATGCTGAACTTCTCCAATATTCTGATGTGTTAAATTAACTAACCAATGGATGCAAGTGCTTACTATTAA	TATGCAAGTGCTTACTATTAACCGTAAATAATCTAATCTCAGCTGGAACTAGTACAAATTCTCCAAATACAAGAAAAACTCCATTACAAGAGTTTGGAAACTCAAACGAACATGACAACAGAAAAAAAATATATATATTTACCAGAGTATCCCCTGAAGATTCTATATCAAGATATGGAGCAAGTTCTTCAGCTGCAACAA
C01003	MDC020690.260	Chr15:44712822..44712822	265	429	GGCACTGCTAAGGTTCTA	GTACACGTCGCATTTCTC	TAGAGGTCGCACTTGGTGCGATGGCAAGTGCCTTCGCCCATGAGCGGTAGGTCTCGGGTTCGAGACTTGGGAGCAGCCTCTCCATAAATGGGGGTAAGGCTAGCCGACATTCACCTCTCCCAGACCCTGCGTAAAGCGGGAGCCTTGTGCACTGGGTACGACCTT	CATCGAGACATATCCAGCAAGAACATGTTGCTAGATGATGMATATGAAGTTCGGATTTCTGACTTCGGCACTGCTAAGGTTCTAGATTATAACTCATCTAACTGGACTGCRGTTGCAGGCACAATTGGATACGTAGCACCAGGTAATACATAGTATATAATAGTCCACAAATTTTTTCTTACTATACAATTTAAACATGT	TATACAATTTAAACATGTTGTGTTGTTAAAGTGTMGATTTCATGCAACATCTCTCTCCTAAAAAAAATGTTTACCCTTTGTCGCAGARCTTGCTTACACAATGAAGGTGACAGAGAAATGCGACGTGTACAGCTTTGGGGTGTTATCACTGGAAGTGATTAAAGGAAAGTACCCTAGCATTCTAGTGGAGTCTTTGTTGT
C01004	MDC012038.277	--	256	460	GTGTGGTATGTTCCTGCCTTGA	GCTCCTTTCAGCAGTCTCTATT	GTAGGGAACTTTAACGAAAAGCACCCGGTACTGTTCACTTTAACGAAAAACCATATTTTTATACTAAAAAGTCAATCATGGTACTATTCACTTTACCCTTTATTTTGTCCTTATCATTAAAACTCAAAGTTTTCAAGCCATTTTCATTTGTTTTCCTTTTAATGTAAATATGTTAGATGGTGTTCTAAAAGTTACTAAAGGTG	AAGATTGGTTTACTAATCTAAAAGTTGTAAAGTAGGAACTATTTTATTGGGTAATGATTATGCATGTGATAAAATGGGAGTAGGAACAATTAAGTTGAAACACCATGATGTCAACGTTAGAGAGTTTCTAATGTGTGGTATGTTCCTGCCTTGAAGAAAAATTTAATTTCTTTGGGTGCCTTGGAAAGTAATGGGTTTAAT	TTTTGGTTACGATGAAGGGAATCCGAAAGCAGAATATATATTTCTTGTAGCGAAAACAATTTTAGGTGGTGCAACCATAATTTCTGAAAAACTAGATACTGAAACACCAAGTTATGGCATATGAGACTTGGACATGCTACTGAAAAAGCTCTTCAAGCCCTTGTGAAATAGAGACTGCTGAAAGGAGCCAAAACTTGCAAG
C01005	MDC039698.7	Chr00:19210704..19210892	484	672	TGCATGTGGCGAACTCTT	TCAACCAGGGAGCGATGT	GTCTTCTCTTTGCAATCCCATTCCAAATTTGGATAGGAATTATGAAGGAAAATTTATAACTGAAGTCAGTAGCCCCATGCCAACAATTTCATTAACTTCTCTTCATCTGTTTTAGCAGGAGTYTACTTTGGCTTTCTCTTGGTATTTGGTGCAACGGAATTGAATGTCCCCTTCCTTCATAGTTGGTGA	TCACTTTGAGCATGTGCCTTTGTCATGTAGCTTAATCCCATCCATGGTTTATTAATGGACCAATATTTCAAATGGTCACATAAGTGGCATTCCAATTGCTTTGTTGCAGTTGTGTTTTAGGTTCTTGAATTTGCATAGGATATCATTCCTTTTTAGAAAAATGTGAACTCCACCTTTGAATTTGCATGTGGCGAACTCTT	TTGGAGAAGAACAGGTTGTTCGTTGTCTTTGTCATTTGAAGTCGAACAAGATTTGTTCTTCATACTTCATTACTATTGTAAACGGAGACATCATCTGCATCATCTTCTCGCTTTTATGACTTGGTGCACAAGCTTGGAAACATCGCTCCCTGGTTGATTTTTACCGGATCATGTTTTGCAACTTTGGGCTGCGACGATGA
C02006	MDC013839.565	Chr02:31155230..31155557	256	585	TTGGCTTTGGATTTTTTCTTTT	ATTCTTTCTCTCTTTCCTTGTT	ATGAATTGAGGTTCCATCATAAAATCAATTGGTAATATGGGGAGTAGCCCAAGACCATATAAGCACATAGCAAACCTTGTCCCTCACCAATGTGTGACAACTCTCAACACGCCGCCGCACGTGTAGTAAATTTTCAAGCCTACACGTGGACAACAACTGGGTGACGTGGAGCACGTGTGGCCATTTGGCTTCACACGAGGACAACCCGCTCTGATACTATGATGAATTGAGGTTCCACCATAAAACCAATTGGTAATATGGGGAGTAGCCCAAGATCATATAAGCACATAGCAAACCTTGTCCCTCACCAATGTGTGACAACTCTCAA	AACATAGCAATTAGACCTAAATTTTCCAACCGTAGTTTCATAACAGGGCCATGTTTCTTGCAGTACAAGTTTTGTGAGAGCATCATGTGCAGTGGTTGTTTTGGCCGTGGAGATGGAGGCAACTTAATTGCCTACAGTATGTCTTTGGCTTTGGATTTTTTCTTTTCCCAATATTTTCTGAGTGTCAAGAAGAAGAGAATG	CAGAGAATGCATTGCCAAATTCGTAATTATGTTTTGTTTACTAAACAACTGCAAATTTGTTGTGGATGCTAAGATGCGCTTATAATTTCAGTTTTATATGCATAGCCGTGGGCGTAGTAAATAAATACAACCAAATATATTAGTGACTGTTTACTTACTTGGAATGACGCAAGTCATAAACAAGGAAAGAGAGAAAGAATC
C02008	MDC019893.83	Chr02:36389427..36389427	330	497	AAAAGAGGGGAAAAGGAAAGAA	CAATCGGAAAGCGAGTTGAAGT	AAAGGTCGTACCCAGTGCACAAGGCTCCCGCTTTACGCAGGGTCTGGGAGAGGTGAATGTCGGCTAGCCTTACCCCCATTTATGGAGAGGCTGCTCCCAAGTCTCGAACCCGAGACCTACCGCTCATGGGCGAAGGCACTTGCTATCGCACCAAGTGCGACCTCTC	CCTGTACAAAAAGAGGGGAAAAGGAAAGAAATCAGCACAAATGAACACACCAAAAGTTCCCTTAAAGTAACACTTGATACTGACAACCACGTCTTCATGGAAAATAATCATTTAACAGAAAACATGAACAACGACCCCTTCATGGCTAAATTGTTGGCATTACAATTTTACAACTCAAGACATCCCTTTATATGTTAGTAT	CTTTATATGTTAGTATGGACTGTAATATTTTGTTTTATCTAATAGGGTCCTATGAGACTCAGTAATACACTATACAGAAACAACAAACTCACCATGAATTGTCAGATAGCTGCTGAACTTCAACTCGCTTTCCGATTGCATCTCTGCCCAATTTTTTCAATATCCAATTAACATCAATCTCATCCATTACATTATGAACTG
C02009	MDC001535.206	Chr16:34311361..34311511	312	464	GAGTTTGTGTGAGGTAATGGAA	AGATTGGAAGTTTGGAGTTTGA	GAAAACTAATGAAAAGGGCTTGAAAACTTTGAGTTTTAATGATAAGGACAAAATAAAGGGTAAAGTGAATAGTACCAGGATTGACTTTTTAGTGTAAAAATGTGGTTTTTCGTTAAAGTGAACAGTACCAAGTGCTTTTCGTTAAAGTTCC	ACACCTTTCCACCACTGTGGTAAAGGGCCACTTGCAGTCTTTAATTGAGTTTGTGTGAGGTAATGGAATTCTGAAGCATATATAAATTTGGTTCAAAGAAAACATTGGTTGCTTGCTAAATGATATATGCTATAGAGCTGCAGGTTATATATGTAAATTTGGTTTACATTTTAGTTGCAAAATAAAAGGAAAAAAGAAAAG	CAAAAAGAAAAGGGACTAGTGCACTGTTGGTATTTGGATAACCATTTCAATTATATTTTTAATCCAAACTTCTTGTACCATCACATTTTAATCCAAAATCAAATTTAACCATTTTCAAGTCACATGTWTTCTAATGTCAAACTCCAAACTTCCAATCTACATATTCTAATGTCAAATTATGGAGTTTCAGATTTATGATAA
C03011	MDC013005.432	Chr03:2848593..2848593	316	453	AGGTTTTCTCCTGCTGCTCTAT	TTTTCCTCCTCCCTTACTTCTT	AGGAAAACTAATGAAAAAAGTTTGAACACTTTGAATTTCAACGATAAATACAAAATAAAGGGTAAAGTGAATAGTACCAGGATTGACTTTTTAGTGTAAAAATGTGATTTTTCGTTAAAGTAAATAATACCATGAG	ATTGTATGATCGTTATTTACAGAGATACAGTTATGGCCGTAAGAACAGTGACGAGGAAGTCAGGGAGTAACCTATTACCCAGGTTTTCTCCTGCTGCTCTATTGCATTCACATGCTACAAGCTTTGGTTAGTCCCTCTCTCCGCTTACTCTAACTTTGTGTGTGCACGAACGTGTGTAGATTTCAATGTGTATTGATTTTA	CTTTTATTGTTAAATAGGACGTAGTGGTTAGTGTGTTGTGTACAGAATATGAATGCTAAACCCGTTATAAACGCCTAATATTTTGGTGTATCACGAATAGTTTTATACAAATCATTAGCTTGGTTCATTTGGCTGATAAATTATAGTCGTTAAGATTTTCTTGTGCAGGATTTAAAGAAGTAAGGGAGGAGGAAAAAGGTC
C03012	MDC012922.515	Chr03:31075137..31075220	244/248	333	CCAGTCCAAATCAAACCACAAC	TCCAAAGCGAGTAAAAGCAAGC	CCAACTTCCCCCACTTGCAACATTGCCTATTTGGGAAGACATCCCACCCCGGAGGATTTAACCTCCTCATCTACCCACCCACAA	CTTATTCCGTACCTGAACAATATCATGTATATATCACTTTCATATCATTATCATATCCACAGAGTAACCAAGCATGCCCTAAATTACAACTACAACAAAAGTTATTTATCAATGAAAATAATCCAGTCCAAATCAAACCACAACTCACAGGTAAAGAATCCATCCTTCACACTTTTTTTGTACTTAGCCATTTAAGATTTA	AAACCCAAAAATGATGACTTGGCTTCACACAATCCCTCCACTTGGCAGCCTTGAGACGTGTTGCCCCGTCATCYGGGCAGCCCCAAACAAAACCTTGACGATATACAGAGTGGCGGGAATGATCAGATTGATTACAGGTAAGTCAATTGCTTGCTTTTACTCGCTTTGGAGTATTTCGAAACAAAAATGTGTAACTTTTTT
C03014	MDC002489.344	Chr12:27712254..27712420	334	502	TTCATTATTGGGCGATGTGCTC	CCCTTTTCCCTACCTTGTGTGC	AAAAAARGKTCGTACCCAGTGCACAAGGCTCCCGCTTAACGCAGGGTCTGGGAGAGGTGAATGTCGGCTAGCCTTACCCCCATTTATGGGGAGGCTGCTCCCAAGTCTCGAACCCGAGACCTACCGCTCATGGGCGAAGGCACTTGCCATCGCACCAAGTGCGACCT	GGTTCATTATTGGGCGATGTGCTCCTCTGTTAGCACTGTAATGCAAATATTAGATAAAGCTATTACCTAGTGGGTTTTGAAATACAGTATAAGAGATGGAAGTAAAAAAAGGATGTGTACTTGGAAGTAAAACAAAATACCCTAATCAGAGGTTGCAAGAATAAATGAACATCTGTAAGAGATGGAAGTTCATGAACTGAA	CTCATGAACTGAAGTATTGGTGAAATTTATATAAAGATAAGTTGCTTCCCAGGAATTAGAAATAATCCACATATATGGTGAGAGCAAAGTTGTGTTTTTATGTAACACCAAAATGCACACAAGGTAGGGAAAAGGGCACCAACCGTAAAGGTAGATTAAGTAAATCAACTTTCATGAAAGATAAACTGATACTCAGCCAAT
C03017	MDC005512.211	Chr03:11306175..11306325	232	384	TGGGTCAAAAATCCTCATCTAC	TCATCTAACTACAACGGCTACA	TAAAGGTCGTACCCAGTGCACAAGGCTCCCGCTTTAAGCAGAGTCTGGGAGAGGTGAATGTCGGCTAGCCTTACCCCCATTTATGGAGAGGCTGCTCCCAAGTCTCGAACCCGAGACCTACCGCTCATGGGCGAAGGCACTTGCCATCGCA	TTTGTACCCTCCCCTGGTCTAAGTATTAATGATGGACCTAGCTTACGTTCAGAACCAAGCTATCCCTGGGTCAAAAATCCTCATCTACTACAGTTTTGCACTCCCACCAAACAACCTATGGAATCTGAAGCTTTAAGGTTAAAATCTAAAAATCTTACTATCCTCCTTAATCTCGGAAGGTCCAAACCTCAAGGTTACTTC	CGGTTACTTCTCAAAGAATAAATTTCACAATCTCTAAAAGTCTAAAGGGGGTGGCTAACTTTCCATTAGGTTCACTTGTAGCCGTTGTAGTTAGATGAAACTGATATATTATGTAATTGAAAATTGCAAAAAAATAAAGCCCAATGAAGATCCATGACCTTCCACAGAAAATGAAAATACCATCCAAACTACATAATTGGC
C03018	MDC009285.507	Chr03:25118155..25118327	288	462	GGCGGCAGCAGGAACAGGTGGT	TTCAGTTATCGTGTCAAATGGA	TGGAATTGTAAGAGGTCGCACTTGGTGCGATGGCAAGTGCCTTCGCCCATGAGCAGTAGGTCTCAGGTTCGAGACTTGGGAGCAGCCTCTCCATAAATGGGGTAAGGCTAGCCGACATTCACCTCTCCCAGACCCTGCGTAAAGCGGGAGCCTTGTGCAATGGGTACGACATT	CTTTGCTGATCAGTTTGAAAATATGGCAAACTTCCGGGCCCACTATGAGGGTACCGGGCCTGAAATTTGGGAACAGACTGGAGGAAATGTAGATGCATTTGTGGCGGCAGCAGGAACAGGTGGTACAGTGGCTGGTGTGTCCAGGTTTCTCCAGGTCCACTACTGAAACCACTTAAATTGTTTTATTTTACTCAACTTATG	TTTATGTGGAATTGTAGTTGTGTTAACCGCATTTCCTTTTGTTCAACAGGAAAAGAAGTCTAATGTTAAGTGCTTCCTGATAGATCCCCCTGGTTCCGGTTTATACAATAAAGTTACAAGGGGAGTGATGTACACTAGAGAGGAGGCTGAAGGACGAAGGCTAAAAAATCCATTTGACACGATAACTGAAGGAATTGGAAT
C04019	MDC004258.337	Chr04:846898..847065	281	447	CTGGCACAGGATACAAGC	GAGGATGCGATGAACAAG	AGAGGTCGCACTTGGTGCGATGGCAAGTGCCTTCGCCTATGAACGGTAGGTCTCGGGTTCGAGACTTGGGAGCAGCCTCTCCATAAAATGGGGGTAAGACTAGCCGACATTCACCTCTCCCAGACCCTGCGTAAAGCGGGAGCCTTGTGCACTGGGTACGACTTTTT	CTTCACTGGTGTTGCATTAACCAAATAGCATCACTGAGTGGAAAGTCTTTCACTTGTAGCTGCCTGGCTGGCACAGGATACAAGCTTTTTATTCTTGCTGAGAATCAGCACGTATTCTTCAATTTGCTATTAGTAGTGAAACTCTTGTCGTGTGCATTATCCTCAACCAATTAAACTGAAATAGTAGGCAACTAGTGAAA	TAGTAGGCAACTAGTGAAAAAGCGATTGAATGAATGGAAGACGACTTTTTTTATCCAGGTAATTCCCTTATGTTCATGTTTCGGCGACTGTGTAGAGATGTCTTATACTCACAATGTGTCAATTGTCAACTTGTTCATCGCATCCTCTTAATCTACGAGAGTGCGTATGTAATAGTTTATTAGCTTTTCTCCATTACTCT
C04020	MDC021588.212	Chr04:16583351..16583351	206	360	CACACAAACAGAAGGGCACGGA	GGAAGAGACTGAACCCCAACCA	GGGAATTTTAACGAAAAGCACCCGGTATTGTTCATTTTAACGAAAAACCACATTTTTACACTAAAAAGTCAATCATGGTACTATTCACTTTACCCTTTATTTTGTACTTATCATTAAAACTCAAAGTTTTCAAGCCCTTTTCATTAGTTTTCC	ATAGAGATAATAAGATAAAAAAGAATAGTAATATAAATGTTGACGTGGCTTAACCGYGATCACACAAACAGAAGGGCACGGAARAGTATAGAAAATGGGAGGACATAGAATCTACCTCCGTAAAAGGAGGCCACGAATTGATTAGGTTAGGTGTGTGCCATTCACTTTCTCCGTCCGATTTACCTATCTCCATATTTTATA	TTATTTTATACTTCACCCAATTCCCYATCCCATGTTAAAAAGAGTGGTTGGGGTTCAGTCTCTTCCASTTCATGGCATTAATGTATCCCTACCTCTTCAAGTAGAAAAGAACTACAGTTCCCTGTCATGCTTTTTGTCCAAGAAGCAATGTTGTATGATAAGAAATTTACAAATGACAATATTTTATTAAAGCGGCACATC
C04021	MDC013438.265	--	268	642/651	ACTTGTTTTCTTCCATTTGTGC	ATCTCCTTACTGTCTTCAACTT	GCCCCGTTTGGGATTGAGGTGATTTTAAAAAAAGCTACTGTGAAAAAAAGCTGAGGGTCATTTTTGTGTTTGGTAAACTGAAAAAAAAAGGCTTATTTTGGAAGCTGCTGTGAGAATAAGCTGAAAATCAAAGGAAAAGCTGAAGCTGCTATTTGCTGCTTTGAAAAAAAGCCAGTTTTTTCAAAGCACACGGATCCTTTAATGAAAAGACACACTATCATCCTGCTTTTTTTTCCAAAAGCACTTTCACAAAAAAGTTTACCATACACTCTACTGGCTTTATTTCACAGCCACTTATTCTCACAGCACAGCCGCTTATTCTCACAGCAGCTTTTTTTCAAAGCACAGCAATACCAAACCAGC	AGGTGGGCATAAGCATGGGCATGGGAAGAGGAAGAGGAAGAAGAATGGGAAGAGGGAAAGGCATAGTATCTAGCTCACAATCCACTCCACAAGTTCAAATGGTACATTTAGTAGCCTTTTAGTTTTTGCGTTGTTTATTTTTTTTCCTTTGTGTAAATTGTGATAAAAGGAGTACGATTTGGATTTTATAGGGTGACTAAG	CCTAAGTGTAAGCTATTATCTTTTGGTTTTCAATATGTACAAGGCTACATTGGTGTCACTTCCCAAGTAGTGCCACCACAATCACAATCCACCAACAAATGATACAATTCACCAGCAAAGAGAGGCAAGCCTTAGAAGCCTTGAGCATGGACGGAGTTTGTAGTTTGGATATCATTGCACAAATGGAAGAAAACAAGTTGC
C04022	MDC011987.353	Chr00:9683518..9683518	304	458	ATTGTTTGCGAATAGAATGAGT	GTCTGTGACCTTCTTGCTCTGA	GGGAACTTTAACGAAAAGCACCCGGTACTGTTCACTTTAACGAAAAACCACATTTTTACACTAAAAAGTCAATCCTGGTACTATTCACTTTACCCTTTATTTTGTTCTTATCATTAAAACTCAAAGTTTTCAAGCCCTTTTCATTAGTTTTCC	ACTTAAAAATAATACATAATTGTTTGCGAATAGAATGAGTGTTCTTTCAAGTATTCAACAAGTTTATTATAATTATTGAAAAAATAAAATGCAAAATAGTTATCAATTTTCTATTTAAGTGAGAGTCGCAACCTAGGCGGATCTAGGTGGACTAAACGGGATAGGCAAGCACCTAGGCAAGTTCGGTGGGCTTTCTTAATT	TTTTCTTAATTTTCGAACTCCTAAGAATTAATTAGGATGGTAACCAGCAACAAGTGCCTAAGTGGCACTAAGCGAGAAWTTTTKAAACAATGAATAAAGGTCAGAGCAAGAAGGTCACAGACAATGTCAAACACAAGCTAGTTTTTGAAAGATTGGTTTCAGCTGAGTCAATATATTTATCAGGCACATACTGTAAGTGCG
C04023	MDC022277.470	Chr04:25685104..25685104	372	545	CGAAAGAACCATCCTAACTAAT	GGTGTTATGTTCATCCATTTTA	AAAAAAAAAAAGGTCGTACCCAGTGCACAAGGCTCCCGCTTTACGCAGGGTCTGGGAGAGGTGAATGTCGGCTAGCCTTACCCCCATTTATGGAGAGGCTGCTCCCAAGTCTCGAACCCGAGACCTACCGCTCATGGGCGAAGGCACTTGCCATCGCACCAAGTGCGACCTC	ATGCATTTGAGTAAAACAAACGAAAGAACCATCCTAACTAATACCAGAGGYAGACATRGTATGCTAACAGATGCAATTTAGCTACACAGATTTTCAACCCAAGGTTCCAAACACAACATTTAACAATTCCGCCGATTAACCACGGACAGAGTTCTGGAAAGTATAAACGCAGTTACGCAGATGGGGACTAGATCAAGAACA	TGGACTAGATCAAGAACAGATTGGTAATAATGTGCTTCTATGAATTGCAAGCATGATGTGCAAGAAACTGTGCCTATTCTCCCTCGAGAAAGTCCGATTTCTAATATAGACTTAGAAAACAAATCCGAGTTTAAGATATAGAACAGACCCGGACAGATGCAAACACCAGATAAAATGGATGAACATAACACCAGGATTGCC
C04024	MDC006283.261	Chr04:28088934..28088934	280	449	TCCTACCCTGCCTTGGAGTTTG	CATTATTCTTGAGCATTACACA	CTGAGAGGTCGCACTTGGTGCGATGGCAAGTGCCTTCGCCCATGAGCGGTAGGTCTCGGGTTCGAGACTTGGGAGCAGCCTCTCCATAAATGGGGGTAAGGCTAGCCGACATTCACCTCTCCTAGACCCTGCGTAAAGCGGGAGCCTTGTGCACTGGGTACGACCTTT	GATGCTGTATTGAATTTGATTGAAGCCAAATGGGATGATCTTGTGGGCCATATGCCACTTAAGATATCCTACCCTGCCTTGGAGTTTGAAGAATGGCGTATAATCACTGGCAGCGACCCAAAGAATACGTGAGTTAGCTGCCTGTTTATATTTGCTAGTTGTCTTGTTCTAGCATCTAATTTGTTCATGATCAGTTTATCA	TATCAGTTTATCACTGAAATATGTTTGTCTTGACTCCTACAGCCCATGGTCATATCATAATGGCGGATCCTGGCCRACGCTCCTGTGGCAGGTAACCYTTGCTTCAATAACACTATAAATATTTTGTGTAATGCTCAAGAATAATGACTTTTTTATGAAGTTAGATGTCATGATACTATCATCGGCCTCCTTTGTTATTGG
C04133	MDC010751.331	Chr04:5789393..5789393	299	472	AGGAAGTGGAGGCAAGGT	CAAGGCAACATCAAGAAATA	TAAAAGGTCGTACCCAGTGCACAAGGCTCCCGCTTTACGCAGGGTCTGGGAGAGGTGAATGTCGGCTAGCCTTACCCCCATTTATGGAGAGGCTGCTCCCAAGTCTCGAACCCGAGACCTACCGCTCATGGGCGAAGGCACTTGCCATCGCACCAAGTGCGACC	AACTAAGGAGGAAGTGGAGGCAAGGTTGCAGAAAAAGGTTGAGGCAGTCATGAAAAGAGAGAGAGCAATGGCTTACGCATACTCCAACCAGGTATTCTTTCTGCACTAGTAGTAGTAACCCAACTGAATCCACTTTCTAGTCTCATTTTCTTCAACTGCATGTTATTCTGCGTTCACTTTTCTGTCAATCTTCACTTTTA	TCTTCACTTTTATGTTAAAGAAAAACAAAAGAACATAGTGGCTTAAGGGGTTAATTGGTTTCTTTTGTGCAGTTTTTAATGCAATTGATAGTTATCATATTTCTTGATGTTGCCTTGTACTTTTGTGTACCAAAAACAGCTGTGGAAGGCTACTCCTAAATCAGGTCAAACACCTATAGCTGATATCCGGTCTGGGGGAT
C04134	MDC006026.285	Chr04:30370449..30370800	274	627	AGAAAATTAAGAACGCAAACAA	TCTCACTAACTAAGGTGGGATA	GGGCTGGTTTGGTATTGCTGTGCTTTGAAAAAAAGTTGCTGTGAGAATAAGCAGCTGTGAAATAAATTAGTAGAGTGTTTGGTAAACTTTTTTGTAAAAGTGCTTCTGAAAAAAAAAAACAGTCTGATAGTGGGTCTTTTCATTAAAGGAGCACTGTAACTCCGTGTGCTTTGAAAAAAAAGCCAGTTTTCCAAGCTACAAATAGCAGCTTCAGTTTTTTCCTTTGATTTCAGCTTATTCTCACAGCAGCTTCCAAAATAAGCCATTTTTTTTCAGTTTAACAAACATCTAAAACTCTCACAGCTTTTTTTYATGGGTGYTTTTTTTTTAAGCACCTCATTCCCAAACCACC	GTGGAAGTACCTTTTGACTTGTAATTGAATTCCGATTTCCCTCATGAAGTTAATTACTCTTTAGAAAATTAAGAACGCAAACAAGCTTTTTAGCCAATTTTTCTACAGAGTCTATTTTATTCACGTTCCATCCAAACTGTCGTTAAAATAGAGGCATGTGGAAAAAAAAAAAAAAAAAAGTTAATAACCAACCATAACTTC	CCTTCATATGTGAAAGTTTATCTTACGATGTTGGTCTCAATTCCGGATAAAAGAGTAAGAAGAGGGCGTCAAAAAATTGATGGCTGGCACTCAATATTCATGACAAATTCCTATGATATCCCACCTTAGTTAGTGAGAGAAAACTTTGTTGTTATTGTAATAACCAACCATATTCAAAAGAGAGCTGCATATGCTCAACTT
C05026	MDC005080.340	Chr05:31836528..31836636	321/328	443	CACACGATAAATGCTACTTCAC	TTTCTTAGTCTATTCACTGGTA	TTTTTTTCAATTGATCGAGCCCAGTGCACAAGGCTCCCGCTTTACGCAGGGTCTGGGAGAGGTGAATGTCGGCTAGCCTTACCCCCATTTATGGAGAGGCTGCTCCCA	AACCTTGCAATGATTATGTAAAACAAGTACCACACGATAAATGCTACTTCACGAGCATCAAACCAATAGGTCTAAAGAATTAATCAGTGATTGGCTTACGTTTTCAAGTCAAGAGACGTCATTTCTTCAATTGGAGTCAATTTCTTCTCTGAGGCGCCTACAAAAGGACATTCATTAACACATCACATTAACTAACTACAT	AAACTAACTACATAAGGTATAAAAAAAAATAAGGTAAGCACATCCATGCCAACTTCAAAGTTTCAAGGATAGAGCATGAAACTCAAGGAGATTAAAACAAGCATTTCAGCACAAAAATACCTCATAGGATGGTATGTTGAGGRTGGTACCAGTGAATAGACTAAGAAAAATACTGAGATCACTAGTATGAAAACGTAAAAG
C05028	MDC016869.519	Chr03:10294262..10294262	258	426	AGGGACCGCAACTAAACT	GAGGCATCTTCAACATACTTTT	ATATTCAATATTTCAAATGCTTAGTCAAAAAGCGATTCTAGGAACAAGAATTTCTTCCAAACTTTGTTGCAACACAGACACATACGCTTTTGAATGTATAATACATTTTTTTTGGTGAGATTGACCTTCGCAGGTGTACTGTGGTCAATAGGGGAAGGTACTGGGTACT	ATCTAAAATGCATAAGGTTTGAGTATATAACAGTTAGGGATTAGGGACCGCAACTAAACTATCCCTTAGTAAAATCTAAAGAATTTTTTTTATTGAAATTGCAGTGGTGGATGCACGATGTGGCACTAAGGTTCCTAGGTTTATTTTTTACTATGTTTCTTGTAGCTTCACTTTAATTTCACAGTGACTGTAAAAATTAT	CAACAAGGAGAAGAAAATAAGTATCAAAGGACACCACGACGTGGTACCGGCCGAAGAGCATTTGATGCTTAAATTAGAAAAGTATGTTGAAGATGCCTCGAGTAGACAATGTTTAGTGATAACTAGTGGTGATTAGTAACAAACAATTAATGGGGAAAGAGACTAGTCGGTTCCCCCCCCCCCCCCAAACAAAATAAAAC
C05029	MDC002820.150	Chr05:7727445..7727667	344	571	GTTTGCTGCTGGAGTAGAATCG	TTGAAACAACGACAAAGAACCC	GGGCTTCAGTAGCAAATGATTTTAATAATTACTCTCTTTCTCAATTACTGTGGGATTTGTTAGCAGCAGTAAAGTGAGTTAGGTCTAGCTATTGTTCCTGTAGCCAAATCCTATTGAGAGTTTTTCTTGTTTCTTGTAAATGGTGGATTTCTTATCCACTTCAGTATATTTCTCTTTTCTTTTATAAAATGTTTGTTTCTTCTCAAAAAAAAAAAAAAAAAAAAAA	AAAAGATAAACCATACTTGGTCAGAAGTTGATGTTCTGAAGTTTGCTGCTGGAGTAGAATCGAATACAGTTCATCCTGTTGCAAAAGCTATTGTGGAAGCTAGTCAGGCTCTTAATTGTCAGAATATGAAGGTTCCTTCTTCTCAAGATTTCTAAATTTGCTTCTTATGGATCATTTTATCTTTAACTTAACTGAATATAT	AAAACTTAACTGAATATATCTGGTTCCATAGACTGTTGATGTGGATTTTGAGTGTTTTGCAAAATACTTTCTGGAGTGCATTCCATACAGGATTTAATACAAGTCAAAGTTTCTTAAGAAGTGAACTTATGATTTTTTTTTCTCCTTGATGATTGCATATCGGGGTTCTTTGTCGTTGTTTCAAGTTTCTATTATATTCAC
C05030	MDC023022.60	Chr05:26247256..26247405	208	359	CCTACATAACATTAGTGAGAAA	TCTTCCATTGAAACTTTACGAG	GGGAACTTTAACGAAAAGCACCCGGTACTGTTCACTTTAACGAAAAACCATATTTTTACACTAAAAAGTCAATTCTGGTACTATTCACTTTACCCTTTATTTTGTCCTTTTCATTAAAACTCAAAGTTTTCAAGCCCTTTTCATTAGTTT	GTGAAAACGCAGAACTGTCAAACTAAAATATGTTGCATAAAGATGGTAAAATGAATAAATCTTTTGTCGGGTAACCTACATAACATTAGTGAGAAATGTAAGACAGTGTAATACAGAATACTAATAGCAGAATAAAATGAGAATTGAGAAGAAAAAAACTATTAGTCATGATTTTGTCGACCGATCAACCCTTAATTTTAT	TCCTTAATTTTATAGCAACACCTTCAGATGAGGAATAATAATCTCTCAAGACCACATCAACTCGTAAAGTTTCAATGGAAGAATAAATTACCATTTAAAAGACTACGACAGTAAATATCGAGTGAAAAGACACAATTATGGCATGCAAACTGTGTTACCCAACGAAAGATTCTACCTCTATAGAAACGATGAAGTCTTGAA
C05031	MDC001530.208	Chr16:7864592..7864592	234	573	TACGGAGCCACAACCCACCAAC	AAACCAATCAACAACCGAAAGC	GCATGGCCATCTACTACCTTTGCACCGGAGAACAGGAAGGGGTTCTTGGTGGAATCAACTTCAACATGGTCACTCTCTCCCGTCATGCTTGACTCGTCCACTTGTAAGGAATACCCATCCAGGAACAATCCATCTGCAGGTATTTGATCTCCCATGTTCAGAACCACAACATCTCCAACTACAATATCGAAGATGGAGATTTCTTGTCTCTGTTTGTCTCTAAATACC	GGCTTACGGAGCCACAACCCACCAACGTAGACCAATATAATTCCACCACATGAGGAAAAGAAAACAATTGGCAACACCGGCAAAAAGATATTTGTTATGTAAACATTTGAAAGAAAACAATAGCAACATACCTCACTTGAGGTATCGGACAATATCCTCACATTCATGTGGGGGAGCCTTGCACCTGAATCTACACAAGGA	TCAACATAGTCCCTCTGGCGACCAGTAGGTCCTTCCGGAGCACCCAGTCCACCATTACTATCAGGAATAAGTGCACCTTCTAGGTACCTAAATTGACAGCCTAGAATTAGACAGCTACAAAATTGTGCTTTCGGTTGTTGATTGGTTTATCAAATTGGTAACACAAAAATGACAATTTTTCATATAGTTGCAGAATTAAAT
C05032	MDC019843.215	Chr05:43408444..43408597	176/270	369/433	TTGGTTTTCACTTAGTTTGTTT	TTTTTCTTGTCATTTGGCTGCT	AGGGAACTTTAACGAAAAGCACCCGGTACTGTTCACTTTAACGAAAAACCACATTTTTACACTAAAAAGTCAATCCTGGTACTATTCACTTTACCCTTTATTTTGTTCTTATCATTAAAACTCAAAGTTTTCAAGCCCTTTTCATTAGTTTTCC	TAACGAAAAACCATATTTTTACACTAAAAAGTCAAACTTGGTACTAYTCACTTTAYCCTTTATTTTGTCCTTATCATTAAAACTCAAAGTTTTCAAGTTTTTCATTGGTTTTCACTTAGTTTGTTTCTTTGTTAGTTAGTCTACTCTAATGTGGTTTGCAAGGTCACAAAGTTAGCAAAGCTTTACTACAAGATAAAATCA	TTAAAATCAATCTATCAAGATTTAGTACAACCAGGCCTGCTCTAAGTAATAGAGCTTATATGGATCCGCGGCAGTAGAAGAGATGAGAAAAACCTCGATTTGGCATGTTTCACATACGAGTATGAAACGCTCCAGTACAAACACAAAGTGACTTATACTTGGAAAGCAGCCAAATGACAAGAAAAAAAGGTGACTCACCTT
C05135	MDC001498.833	Chr05:2042408..2042574	259	421/433	TCTTTGTAACTTCTTCCTCCAC	GAAACTTCTCTTATCAATGCCT	TTCCTGCTCGTAATGTGTTTATGGGATGTTCCATCAAATAACAGCAGTGATCRTTATAACACAGCATAAGTTACCGATACGAGCACAGATGCATTTTGCAGAAATACACCATAATTAGATRGATAAGATTCGAATGTGTACGTACGATCAATGTTGACAATGCAAAG	CCTTGATCTTCACACTTTCCCGCACTTTGAAGAAGCATGTTAACATACATGTCAACTTTCTTTGTAACTTCTTCCTCCACTGCACGAATGCTGTTTTCCAAAAAATCCACGCATGGTTTTGTGTTATATCCCACTGCCCCAAACAAAGACAAAAGAAGCACATAGACCACATGTCAGAAAGAAGCAGACGTAGTTTTTGAA	ATTTGCCAGTAGGTAAGATTCAAATATAGATTCACACWAACCCTTCACCTTTTACATCTTATTAACCATCCAACTAATGATATGAAATTTAAAAGTTGTTAGGCATTGATAAGAGAAGTTTCTTAAAAACCCCATCAAAGATTTCATGTCATTTTAGGAAAAAACAAGGATAAAAAGCCATTAAAAAAATTGCAGTTCAGT
C06037	MDC009685.334	--	280	400	AACTAGATCAATCAAGCCACAT	TTAGAGTAAACGCCTTAGCAAC	CGTACCCAGTGCACAAGGCTCCCGCTTTAAGCATGGTCTGAGAGAGGTGAATGTCGGCTAGCCTTACCTCCATTTATGGAGAGGCTGCTCCCAAATCTCGAACCCGAGACCTACCGCTC	ATTATTAGTGTAGCTAAACTAGATCAATCAAGCCACATCAATGGTTCACTTTGTTGTGCCATGAACAAATATATTATCTGATGCTTAAATCAGTGATCTTGATGGAGTTTCGACCAGATAAAATTCATTAAATTCATTTAAGGTACCGAAAGAGAGATTAAAACTTAAGTATTGAGTGTGAAGTGAGTGAAGCATTTAACT	ATGAGTGAAGCATTTAACTAGTTTGATTAAATCCAGATCTGTATTRCTTTTCCCTCTAGTTAACTTTCCATATGCAGTTGCTAAGGCGTTTACTCTAATCATCCTAACTACCCTTATCACAACCAATATGAATGCAAGTGCAATGATTTTAATAGAAAATTTAGTCGATTTTACTGAGATATGAGGTGAACCGTTGCATGA
C06038	MDC009090.362	Chr06:1217567..1217567	289	454	ACCCAAAAGAAACCTAAGCCAA	CTCCAACTCACAGAGGGAAAGA	CACTACAAATATAGGATTTCGCTGAGAGAGAGAGTGACAATGAAAACTCTCTGAAGTTCCTCTGAACATAGTGCACCAGTTAGGGTATAAACAAAACTTGGCCTCTACCATTGAAGGACCACAGAAGTATTCACCCTTCAACAAGCAACAATCCAAGC	AGAAAGTAACCTGGCAAAATTAAGAAACAGAAGCTTCCCGATCCACATTTAAAAGAAAGGCTGTCATGAAACCCAAAAGAAACCTAAGCCAAAATCTAGCCTTATCCCAGAAGCAGTCCAAAAACTCCCCAACCTTCCCTCACAACTTAGGCTGTTTCCTTCCCCAAAAAGTCACTATGAAGCTGCATCTCCCCAAAAAGT	CAAAAGTTTAACCTCAGGAAAAACTTTGGCCTTCCAAATCAATTTAGTATGGATTGTAAATAGAGACAGTGCAATCAATAATAAAGGTAAATAAAGTAACACTAAAAGAGGGATCTCATGCCWATATATCTATCCAAAACAGAAACACTCCCTCTTTCCCTCTGTGAGTTGGAGCTTCAAACAAAACATAGTAAGGGATTG
C06039	MDC035874.7	Chr06:9007545..9007597	304	358	AAAACTCCACCTCACTAACTTG	TCCGTCTCTCTGTCTCTATCCT	GACCAGCGGATCTGGTGGTCGACAATCGTTCGGACTTGGTAAAGGTTGTCGCG	AACTAGCCTCATCCAAGCCCAAAAGAGATAGATAATCATTGTTCACCACCAGTTGTCCATTTTTTAAGAAAAAGAAGAAAAAAAAACTCCACCTCACTAACTTGATCAATTTTTTTTAGAACTCGCTGGTTGGCATATTACGTAATTTTTGTTTTGATCTGTACAAAGCGAATATCCGTAGAGATTATAGCTTGCATATCA	GCATTCATCACGAATTTTGTAATCAAATAGATAAACTCGATGCTACAAATTAAAGCGACACCTTGCTCTATGTTTATGTCACCAATTTTGTAATTAGCCAGGGAGATTAAGGATTATAATTCTTTTTCAATGCAGCTAAGCCAACTTTCATCTGGTCAAAAACAAGGATAGAGACAGAGAGACGGAAAGATGAAAGATCCG
C06040	MDC020222.232	Chr06:36704772..36704845	340	415	TTGACGAAGGGCAAGAGAACAT	GGACGCAGAAAAGAGAAAAAAC	GTGTTTCCTTTTTTATTTCGTTGTTATGACTATTGCTTGAGATTTAGCAACAATATGTCCATTATTAATATATT	ATCTATCGTTTGACAAAGAAAAAAAAAAAGTTGACGAAGGGCAAGAGAACATGAATATTTTTTGKTTTAACAATGTAATTAATAGCAGTGGAGATTCTGGAGAGCATGAAATAATATCTGTAATTACATTCTCTTTGTGCAAAAGCATTTACAAAGCAATAGTTCCTCTCAAGCTGCATTGTGTATCCTTTTCTTTCTCGT	ATCGTCACTGCTTCCTTCCCTATTTCTTTTATTTTTTTTGGAATGACAAGATATAAGCACTCCAAGAAACTTATGCATATTTCTTTTATCATCAACTGTTTGTAGTTCCATAGTGCTCTGTATGGGGATGCCAAAGGCAGTGCAAGGAGTTTTTTCTCTTTTCTGCGTCCATATATACCAGGAGTTATGAACCCTCATGCT
C06041	MDC015103.632	Chr06:2724671..2725007	338	676	TTCTCTGTATTTGGTAGGATTT	GATTTTGCTCGCTCTTTGGTCT	CCTCAGTACATATAGGCTATATGATATAGCCCCGTTTAGAATTGCTTTTTTAGTGCAATGAAGTATGCATATCAGGAGTTTCGTATGCAGAGAAAGAAATTGCGTTAGGTTATATTAAGAATTTCTATCCAGGGTTACTGTTTAACTTTACGAATTAACTAGTTGATGATTTAATATTGATAGAAAAGTAGATTTCAATCCAGTTCCATTAGAATATTTTAGAAAAATGGAAACTTCCTTTGACTATTGTCTTATATTAAAGACTTATCATAAGGAGATGATAACGTCAATTAATAACTAGATGGGTCGACTGAGTCCAATTCAAAGGACCCATTTC	ATATAAGCTGCATTTTCTCTGTATTTGGTAGGATTTCACAGCAAAGCTGTCAGATTTTGGACTTGCAAAGATGGGGCCTGAAGGATCAGAAACGCATGTCACAACAAGAGTAATGGGTACCTATGGATACGCTGCCCCTGAATATGTCTCAACAGGTAGAACTTGAAAATGCTATATATATATATTCTTCCCAACTTTTTT	GTTAATCAAATGCATTGACATTTGGATGAATTTCAAATTTTCAGGRCAATTGACAACAAAATGTGACATCTACAGCTTTGGAGTGGTGCTGCTAGAATTGCTAACAGGAAAAAGAGCAATGGATAAATCGAGACCAAAGAGCGAGCAAAATCTGATTGATTGGGCAAAACCTTACCTGACTAGCAGTAGTCGGAGGTTGCG
C06137	MDC012184.375	Chr01:8957380..8957634	269	529	CGGTTGAAACGAGGTGTGTAGA	AGGAACCTGGACTAATGGAGAA	GCAAATGTCACTCCTAGATAATACGGAGATGAATGAAAGATGACATGCATGACATCAATCTTGGGTCCATGTAAGCCAAAAAAACAACGGTTAACTTGACGGTTCGACTGATTAAGACGGTAAATGTTGAACGAACTAGTAACTTCAAGGGTTGTAAGTTTTTGTATGCCATGGACCAAATGTTACATGCTCTTAACCTTGAGAAAGACTTCTCATGGCACGGAACGCCATGGTTCTTGTGTACCCGTGCCATGG	AAGGTCTCTATCTCAAAGATTATCTGGATCTCATGGTGAAGATTAGCACCACCTTTTTTATTTGGATTTATTCAATTCAAATGTCAAAAATTAACAGGTTATGCACCGGTTGAAACGAGGTGTGTAGAAATCACTTTCCTGTGAACTAGTTTATGGATGGATAATTACATTGGTTTTCGCTCAAATTGTGTAAGAGGGAGT	AAGTTTTGGAGCGGTGCAAAGTACAATTAACCCTTCTTCTAATTATGTGAGAAGTAGAAGAAAAAGGTAGTCGGTGTCATGTGTTAGCATGGAGCTGAAATGGATACATGAATTTATGTGGCTACCAATATTATGTATATCTGTTTTCTTCATCTTGTTTCTCCATTAGTCCAGGTTCCTTTAAGCGTAACAGAACTGCAA
C07043	MDC005536.611	Chr07:11222981..11222981	292	463	TGGCAAACTTACCGTGTC	CTTTGTGCTCGTCTGGTT	AAAGGTCGTACCCAGTGCACAAGGCTCCCGCTTTACGCAGGGTCTGGGAGAGGTGAATGTCGGCTAGCCTTACCCCCATTTTATGGAGAGGCTGCTCCCAAGTCTCGAACCCGAGACCTACCGCTCATGGGTGAAGACACTTGCCATCGCAC	ACTTTGCAGTCAGGAAACCTAGAATTCGGATCAGGTCAGAGGTTTGAAAGAATGTTGAGTGAAGACAGGGGAGTGACTTGGCAAACTTACCGTGTCTAAAATTAGGTAATTACGCAGCTCAAAGGGCCACAAGGTGTGAAAAAGAAACGAGGAAAAGCAGTTTAACGGATCTACTTGTACTACACAGAACCCAATAACAA	CAGAACCCAATAACAAATACCAATAAATTCAGCATCAAACATGATTTCGGCTTAAAGGCTCAAATTAAGAGGTCCAGACTCGAGCTAAGTAGTTGTACAATACCCGACCTCTCCCTCCATGAATTGGAAAGGAACAGGAAGAAGAACAAAGGATAACGAAAAGTCTCTTAGAACCAGACGAGCACAAAGGGGGTTGGCAC
C07044	MDC020011.96	Chr07:3015533..3015671	240/258	400	TGGTGGAGGTGGCGAGAA	GCGAAGTGCCTTGCCTGA	GGTCTTCGCCCATGAGCTGTAGGTCTCGGGTTCGAGACTTGGGAGCAGCCTCTCCATAAATGGGGGTAAGGCTAGCCGACATTCACCTCTCCCAGACCCTGCGTAAAGCGGGAGCCTTGTGCACTGGGTACGACCTTTT	TGGAAAGAAGAGGCTTGAATGAATCGGGATTTTTGGATGGGGTGGTGGAGGTGGCGAGAACTGGTATGCAATTGGGAGCTAAGCTAAGCTGATTTTCCATTACTAAGCGTGACGATCACTAAATTTTCATTTGGCGTTTTGTTTTCTTTTTGGCGGAAATTGTGTTTACGTTGAACCTTAAATTATGTATTGCAGGTGTA	AGGTGTAGCACCGGCTGAGAAGCTGTTGCAGCTGTATTATGGGGAATGGGGGCAAAATATAGACCCCGTCTTCGAGGAGCTACGATACTGATCAGGCAAGGCACTTCGCTGGGATCTTTCATCTTTGTATGTGAACCTTGCAAATTTTCTTGTGTTCAAGGATGATTCCGACAAAGGGCCGAAATTTGCCTTCGTTGCAT
C07045	MDC020124.191	Chr07:873480..873633	348/382	508	CTGCAAACACCGACTCAC	TGGCATTACAGCACCATC	CAGTGTGATGGCAAGTGTCTTCGCCCATGAGCAGTAGGTCTCGGGTTCGAGACTTGGGAGCAGCCTCTCCATAAAATGGGGGTAAGGCTRGCCGACATTCACCTCTCCCAGACCCTGCGTAAAGCGGGAGCCTTGTGCACTGGGTACGACCTCA	GCCTGCAAACACCGACTCACACCTAGAAGAAGATGCTGTCATGGAAGCGCAAGCTACACCTACACCTGAGGAATGTTAGTCAGACGCTTCTGTTTATTTGTATTCTTATACTGAAAATTGGTTTTGATTGATCACACTTTGTCATGCTTTGCTCATTGTGCTTGGAATTTGAAATCAAAATTTAGTTCAATTCAGTTTTT	GTTTTTCAGTGTGACCAGTCACTTATCCGGTGGAATCAAATTTTATGCTACTGGTCAATTAGAGTTATCAAAGACTTTCCTTGACATTTCGTATTTTCATGAAGTTATAAAACCCACAATACCATTTTGTTGCAATTGATTTCTGATGGTGCTGTAATGCCATAATGTGATTTGAAATTTCGTCAAAGCATTATACTACT
C07047	MDC023032.62	Chr07:34696437..34696631	194	449	GTTTCTTATCCCTTACTCATCA	GTAAATAATAGTTCTTTCGGAC	CGTTAATTTCATAAGCTGTAAGGAACACAAGCAGACCAATGCTTACATAATTTCATAAGCTGTAAGCATTGGCCTATTTACATACATAATTTCGAGACTTGGGAGCAGCCTCTCCATAAATGGGGGTAAGGCTAGCCGACATTCACCTCTCCCAGACCCTGCTTAAAGCGGGAGCCTTGTGCACTGGGTACGACC	GTGTTTCTTATCCCTTACTCATCACAACGTCTTTTGCTCTACGGAACTAGTCCCGATCCTATGTCTTTCTAACATCAGCTAATCATGTTCGGAACTTCAATTGCCTTTCTGAAGTCACTCATAAAAAGAAGGAACACAAGCAGACCAAGTTTCATAATTTCATAAGCTGTAAGCATTGGCCTATTTGCTGCAGAATTTATG	TTTACAACAGCACAAACCATACATCATACGTTGATTTTTCCTCTATGATTTTTCCTTTTTGTTTCTCCATTTTCTCAGCAACCAAACAGAAATTAACAATTACACGGGACCGATAAATATCTTGAAAATTTGGAGTCCGAAAGAACTATTATTTACATTATCCAAGCATTTATACATTAATTTCGAATGAATACATCTCAA
C07048	MDC008679.191	Chr07:12640803..12641152	227	583/609	TTGTTCAGTGGTCTGTTGCTCT	TTCTCCGATTCCTTCATTCTTC	GGTGGTTTGGGAGTGAGGTGCTTAAAAAAAAAGCACCCATGAAAAAAAGCTGTGAGGGTTTTAGGTGTTTGGTAAACTAAAAAAAAGGGGCTTATTTTGGAAGCTGCTGTGAGAATAAGCTGAAATCAAAGGAAAAAGCTGAAGCTGCTATTTGCAGCTTTGGAAAACTGCCTTTTTCTCAAAGCACACGGAACTACAATGCTCCTTTAATGGAAAGACCCACTATCAGACTGCTTTTTTTTTTCCAAAAGCACTTTTACAAAAAAATTTACCAAACACTCTGCTGATTTATTTCACATCCGCTTATTCTCACAGTACAGCYGCTTATTCTCACAGCAGCTTTTTTTCAAAGCACAGCAATACCAAACTAGCC	TGCTACGCTGTTGTTCAGTGGTCTGTTGCTCTCCCCCAAATGTCGTGGGTTGCAAGGGTGGTGGATGTTGTTCATGCATCTCACTTCCAGTTGCGAAGTAATAATCAAAAGTCTGAACTTCATCTCGGAACTCCCCTTGAAGTCAGGATCTGGAGGAACCAAAATACATTTCTTTTACATAATATCTTTCTCAGTTTAAGG	CTAAGGYMTGTTTGCTTCTCAAAAAATGGAAGAATGAAGGAATCGGAGAATTTAAAAACATGAGAAGTAAAGAAAGGAAATTGGATCGACTAACACTCCTAGTTGATCTATTCTTGRTTTATAGGTATTTGATTACAGATTTTAAGAGAACTCACACTTTTTATTTTATTTTTATATTTCATATGCTAGTAAACCCATAAA
C07049	MDC012273.473	Chr07:7798613..7798776	183/189	367	GTTGTTTTACTGATTTTTACTC	TTTGAGATGTATGGATAGGTAG	AGAGGTCGCACTTGGTGCGATGGCAAGTGCCTTCGCCCATGAGCGGTAGGTCTCGGGTTCGAGACTTGGGAGCAGCCTCTCCATAAATGGGGGTAAGGCTAGCCGACATTCACCTCTCCCAGACCCTGCGTAAAGCGGGAGCCTTGTGCACTGGGTACGACCTT	GTTAGAGGTCCTTGTCTTTCTTATCAAACAGAGCTGCAATGGGGTTGTATTCTGGTTTCAATACAAATGCATAGTATTTCATATTTATATGTGTTGGTGGTATACTTGATCTTGTAGGATGTGTTGTTTTACTGATTTTTACTCAAATTTTTGCTATAAATGTTTTGCTTTTTTTTTTTTTTTATTATCAATTTTAGGTCT	TTTATCAATTTTAGGTCTGACCACCTTTGTTCTTGCAACCACTTTGAGCTTTAAAATCCTAAGTATATACTTTCAAACAGCAGTCGTATCTGTTATGGGTATCTACCTATCCATACATCTCAAATGCTATCTGATAGGCATCCATCTGATATTTACTAAACATATTTGGCATTATCTCTTTACTTTGATAATACAGGAGCA
C07050	MDC002608.618	Chr15:36806363..36806594	260	493	ATCACACCGACTCTCAAAATGG	GAGGAAGGTAAAAAATCGCACG	TGGGAGAGCTTTCTGGGCAGTGCCGCCTGCTTCGGTCATTTGACCAACACTCCTTCAAAACATATAACTTGTTCTTCACTCTCCATGGCAAGAAAGGAAAGGAGAGACAATTACAAATCTCAATTACACTTGACCCGTGGGATTACAAATCTCAAATCAGAGGAATTCGCATTGACAGTCAAGGGAGTTACCATCTTCACAATTACAGACGACCCACGGATCAAACCCTCCT	AAGAGGGAAAGGGTGGGGGAGATGAAGGCTTGGGTATGAAAAGGCAATGTAAGAGGAGAGAGGGTGGGGGAAAGCTAAATATCATAAGGCAGTAAAAATTAACGGTATAGGTCAGAGAAGCGGCGATGAACACCGAGGACGCATCACACCGACTCTCAAAATGGCAACCCGAGGAGACAATTGAGGGTGAGCATGAGAAGG	CATTAGGCTTGGCAACCGAGATTTCAAAAAGGCCATCAATGGGGGCTAAAGTATAGTATGAAGCCTTCAATTACCTCGTGCGATTTTTTACCTTCCTCCCATGAAGCCTATCAATTAGTCCCTGAGGAGTGTCACCAATACTGAGGTCCACGGAATTTTGTTTCGCTCATGGGTATTACCATGATGTTAATGGTTTTAATC
C07138	MDC000357.185	Chr07:33725284..33725632	238	599	AGAAAGGTTTTTTACGAGAATC	TTACTATTTCCTACTCGGGTCG	AATTGTTTATACCATATTTAGGACCTCTTATTTAGATCTCGTACAAATACTCAGGGAACTTAAATGTAATTATGTGATAAAGGAATGGGCAAATATGTAATAAGTGAGGAGTTCTTATTCTATAAAATGACCCCTCACCCTCACAATTGGAGGAGGTCAATTCCTAGGCCCTCTCACCCCCTCTCAAAGCTCTAACTCTCAGAGCTCTCTCCCTCAAATAAATACATAATCAGTGTGGACGTAGCCCAAATTTTAGGGTGAACCACGATGCATCTTGTGTTATTTACATTTCTTGCAGATTCACGGTCGGATTTACGTTGTTCCAAAACCTCCGGTTTTGTGCATCAAC	TGGGCCCAAATCGGATTTGATCCAATATGAAAAGTTAATCTCAATCGGTCAAGTGAAGAAAAAAAAATAGAGTAAATTCAATATACGCTTGCACAATTTAGTTTTAGAAAATGATATTATCTACGTTAGAGGAGAAAGGTTTTTTACGAGAATCGAACCTAAAATCTCTCACTTATAAATAAAGAGAAATATCACTATTGT	AGTAATACTAAATTAAAATAATAATAAAATACTGTAGTACTAATTAAACCACCTAAATATGTTCAAAGTAATTAAGTCCTGGATTTCAGTTAGATTAATTAAACTTTATTACTTGGAGAAACATATTGAGCTTCCAACTTGCAATTTGAACATTCACGACCCGAGTAGGAAATAGTAAAGTTGGATAATTGAGAGCAAGCA
C08051	MDC012269.196	Chr08:196633..196892	278	539	CTTTTCCACTCTCTCACACTCC	GCATCCCTTTACACCCCCTCAA	TGACGCTATTGGAGCTGGAATTACCGCGGCTGCTGGCACCAGACTTGCCCTCCAATGGATCCTCGTTAAGGGATTTAGATTGTACTCATTCCAATTACCAGACTCATAGAGCCCGGTATTGTTATTTATTGTCACTACCTCCCCGTGTCAGGATTGGGTAATTTGCGCGCCTGCTGCCTTCCTTGGATGTGGTAGCCGTTTCTCAGGCTCCCTCTCCGGAATCGAACCCTAATTCTCCGTCACCCGTCACCACCATGGTA	TAAGATTTTTAAAGATCTTACTTTTCCACTCTCTCACACTCCTACCTTATGGTGTGCTAATGTGTCTGCCATTTCTTTGGCTTCCAATCCCGTGTTTCATGATCGTACGAAACACATTGAGATTGATTATCACTATATTAGGGAGCTTGTTCTTGCAGATCTCATCATAGTTTTGTATGTAAATACTGAGCATCAGATTGC	GCATACAAAGTCTCTGTCCAAGTCATGGTTTCACTATCTCCAGTCCAAGCTTTCTCTGGGTGCTCCACCGATTAGCTTGAGGGGGTGTAAAGGGATGCCACATAGTTAATAGCTTTTACAGCTGTATTTTTTGGTTATAACAGTCTTGTAACTAATCCCTTGTGTTAGGAGATTAAATTAAGTATAATTAGTTACTAAGCC
C08052	MDC017619.164	Chr08:7983956..7984162	214/228	442	CGGTTTGACTGTTGTTCG	TAAGCAGATTGTCCCATT	GACCWGAWTSYWCTTCTAAGMTWWGGWTGWKTMTYCWCCTCWTYRMTKWRTMKRSGCCGTTKGWTGWRAATMMAAYGGCTAYAATCAGGGTCCCTTTAAAGTTATAATAATTGTAACCTTTAAAGTTATAATAATTGTAACCGTTGAATGAAATCACTTGATGAGGAGAATCCTCATCCTTAGCTCAGGAGAGGATCCTGGTCCATG	CTCGTTCACGGTAATGTTCAAATCTTTCAGTTGAGTGGGTGAGTGARTGAGTTGGGTTGACTCGGTTTGACTGTTGTTCGATTCTTTGACYRTTTTGTGGATGAAGAATTTAGGGGAGCCAATACGAGTTTGACACGTAAGCGTACTTAATCTCAACATTTTAGTACTATGTTTACATGCTTTTTAGGTTATAGAACMTG	GAACATGGTGATTGTACTAGATTTGGTTGTTTCTTCACCTCTTTGCTTTATCGACGCCGAGAATTTTGGTTGTGAATAAAATGGGACAATCTGCTTAGTAACCAGTTGTATTTTTGTTTGTGTTTATAGACACGTCTCGRGATAGCTAAGAATCTCCTTTGATTAAGACAGCRTTAGGAATTGGGGTTGAGATTCRGACT
C08054	MDC013806.193	Chr08:12836211..12836343	274	408	AATCAGGTAAATAAAAGGAATC	TTGCTTTGAGGTAAGACTGGAG	AAAAAGGTCGTACCCAGTGCACAAGGCTCCCGCTTTACGCAGGGTCTGGGAGAGGTGAATGTCGGCTAGCCTTACCCCCATTTATGGAGAGGCTGCTCCCAAGTCTCGAACCCGAGACCTACCGCTCATGGGC	CTTCTACTTATGATGCTCAATCAGGTAAATAAAAGGAATCAAAAGACGAAATCCGTCATATACTCACTGATAATGATCCCTCATCTCTTTTAAGCAATTCTTGTGAATTGTGTGCCCACATGGCATGACGGTAACATCATTTCTTGTTTCGAATAAGAACTGCAAAACACCAATGTATGTTCGCTAAGTCATCAACAATAT	GAAGTCATCAACAATATCAAAACATAATACTTTAGTATCCGTCATAACTCAAAAGCGGATAAAACCAAAACTCCAGTCTTACCTCAAAGCAAACAGGGCAGTCGTGATGCATTGCTCCCTCCACACAGGGGTGGCTGTTCTTCAACAGCACTGAGTAGCAGCAACCTGACAAGAAGGTTGGTTTACATCAGTAACGYGACS
C08055	MDC018152.140	Chr08:4888450..4888511	261/271	329	TCACAAAGCAAAAACAACCAAG	TCATACAAAAAATACATAAATA	AGAGGGGTCGTACCCAGTGCACAAGGCTCCCGCTTTACGCAGGGTCTGGGAGAGGTGAATGT	TGTCCAAATTGCTTGTGAAACAAAAAWGTGTCGGTAAGGGTGGAGTGATCCAGCCATTCATAGCCATTCATAGTTATGAGACTCACAAAGCAAAAACAACCAAGATCAGTCATGCGAGCGACTGTTTCTAGCACTTCTCATGTCATAAAGTTATAGCTAGAGTATTTTGTCTTTTGGAGAAAATTGTATCATTTCGAGTTT	CTTCCGTGACAAAATCAATAGCGACAATTTCTGTATGTTGCAAAACAGAACCTGGACTGTCACAAGACAATTACAACACCAACATATAGTCTTCAAATCCATGTCTCCTACACAAACACACTGGTATATTTATGTATTTTTTGTATGACTSGTATTGCACATATGCASTGAAATCGAAGATTACACTTCGATTTCCCTCAG
C08056	MDC008497.426	Chr07:25051116..25051116	214/223/228	374	TTGAGTTTATTTCTTGGTTGTA	CTGAAGGAATCTTTTAGGTTGG	GGGGTGTGCTATCCACACACCTTTTTTTACTTCTCACACACCCTTTGTTAATTTCTGTCCGTTGATTTTCTTTAATTCATTCGATCCGACGGCCGAAAACCAAAAAGGTGTGAGAGAAGTAAAAAAGGATGTGTGGATATCACACCT	GTGCGCAATGAGCATTGACAAAACAACCGCAAAGTGTTGAGTTTATTTCTTGGTTGTAGAAGCGCTGTTGTGCGTTTGGAGTTTCCTGTAAAGCAGGGCAATGAGAAGGAGCACATCTACAAAGTTGGTTTGTCCAAAAGAATTTCTAATTAAAATTAAAAAAAAAAAAAGCACGGATAAATCAAAGGTGCATATATTTTA	CATATTTTATTGTTCATTAGCAGTATCCTAGGTATCTCTCCCAACCTAAAAGATTCCTTCAGTTTGTACTCACAGGCATATTCTATTAATTTTTCTTACTAACCAAATTTAATAATTTTTTTGTTTGTTGGCAATGGAGGCATAGGCCCCACCCCTCCCCCCACCAAAAAAAAATTACAGAGGATTATAACAAAGTTACGA
C08057	MDC017203.93	Chr08:4654710..4655020	341	630/658	GCCTCCTTCAAATCCTTATCAC	AAATAGCAAGCAGCAGGTGGTG	ACCACAACACAATGTTCGATTAACCACAATGCCATCTCAAGGACAGTTTGGGACTGCTTCTGCTGAAGCTAAAACCGCTCTCTGGCAATCATAAGCCCCTATGACTACGTTTTGCATAAAAACTATAATAGTTCTTCTATCCCTAAACCTACTTCCTTTTCAGGAAACACTTCCAAGTGCTTTTCCAGGACGCAATTGGGTTTTCAATAAAATCTTGACGAGTTTCTAATTAAAGCACTTGCATTGAAACGAAACATGGTTATGCCATTACATCTATGATGAAAAATGGGACAGGGGTTTCGATTAAATGM	CAGCCTCCTTCAAATCCTTATCACTAAGCTGGAGGTTTCTGAACAATTGCTGCCCAAACCGTGCATCGGCCTGAAACGCCAACACAAGGTGCTCCACCGACACAAAATCATCTTTCATATCTTTCTTCTGCCGTCGGGCATTGTCCAACAAGCCAACCAGATGCGAACCCATTATAGGGCCACTGGTGCCACCCGTCACCT	ACCTTGGGCTGCTTATCAATGAACTCGTCAGTTGCTTGAAGAACCGTAGTGTTGTCGAGACCCGCCTTGGTGAGAATTCTCCGGGCCAAACCATCCTTCTGCTCCAAAAGCGATTTCATCAAGTGCTCAGTTTCCACCACCTGCTGCTTGCTATTTCGGGCAGCTTCAACGGCACCCACAATGCCCTCCCACGCCATCTCA
C08058	MDC006582.409	Chr11:24732403..24732693	317	547/571	TCTCTGATGCTTGTGACCGTTA	CACCTCATTCCTTTGTTTCCTT	AAAAAARAAAAAGACGTAATCATCTTMTATGATTGAATTTTTCTCTAAAAAAGTAAAAATTGGGAAATGATTTTTTCACACCCATTTGAGTCTTTGACCTGCACTCTGCTAAATTSTGTCCCCTGATTCTCTTGATTTATCCAATCCAGAAAGAGGACGAGGTGTAGAAATCAGTCCCCAAAAAATCRGGGGTTGAAAAGGGGAGTGCAGAAACCCCAAAATTGGGTTCAACCCCTAAAATTCGGGTTGCTTTAGTTAACCCAAGGCTTCTTAACATTGC	AGCTTGAGGAGATAGCTCTTGCTGAAGCAGATGTGGCCAGGTTGAAGCAGAAAGTTGCAGAACTTCACCATCAACTTAATCAACAGCGACAGCATCATTATGGTTCTCTCTCTGATGCTTGTGACCGTTATCAAAATGGCCAAAATCATAATTCCCAACAGTGAGTGTGCAGAACCCACCTCTTTCTCAAAAGAATRAAAA	AGAGTACATTGCTATATGATTGAGGGATTCATCAATGCAATTTGCAGAGCTTTAATACTACTAGGAATTTGTTTGGTTCAGGTCAAGAAGTTCTTATGATTTTAAATTGTTTACTTTCTGCAGGAGGTTTCTTCAGCAAGATTTTGATGCAACCCTTGCCTTCTGTAATCATGAAAGGAAACAAAGGAATGAGGTGAGGTG
C08059	MDC021527.354	Chr08:15288975..15289137	274	438	AATACAACGAAACAACCACACC	GAACATCAATCTAATGCTACCA	RGCTCCTGATCCCAGTGCACAAGGCTCCTGCTTTACGCAGGGTYTGGGAGAGGTGAATGTCGGCTAGCCTKACCCCCATTTATGGAGAGGCTGCTCCCAAGTCTCGAACCYGAGACCTACCGCTCATGGGCGWAGGCACTTGCCATCGCACCAAGTGCGATCT	AACAAAATGTCCATTGATATCTCAAGGACTATAATCTTCRTGCATATCTGGTTTATTTTGAATACAACGAAACAACCACACCTCGTCCACCAAATGCAAAGGTTTTAACATATACGAACTTACGACAAGCCTTTTGTTTGAAAGCTTTGCTTCAGACCAAAAGCATCCAGAGTTTCTTCAGGCAGTTTTCCTTCAGGATCA	CTCAGGATCASGCTCCCTGATGATAAAATAAATAAAAAACAAGAAAAAKATGAGAGATAGAGAGAAGTAGCTATTCACGACATCATTTCTTAAAATAGGAATTACCAGCTTTTGGTAGCATTAGATTGATGTTCCYACAAGAATTAGAAACTCTTTTTTTTTTTTTCYTTTTCTTTCTCCTTATAGTGTTTGCGTTAACAC
C08060	MDC021815.155	Chr03:12454347..12454347	216	594	GCCTTTAGAGAACTCGGCACCT	GATAAGATTTGTGGCTTTGCGT	GATCTGTAACGGGTTGGATTTATTGGATTTGGATTGGATTCAACCCGACCCGTTAAGTTAACAGGTCACCCGAACTCAACCCGTTAAGTTAACGGGTCATCCGAACCCGACCCGTTAAGCTAACGGATCATCCATTTTACCTATTAACAATTATTATTATTATTTTTTTGCATAAAGTTTATTTTTTGTTATTAAAACTTTACTAAAATTATTAAAATATCCTTAACTAACGGGTTAACCCAAAGTGATCCGTTATTTAACAGGTTGTTAACGGGTTCATCCGTTAACGACCCGACCCGTTAAGTATCCACCCAAATACAAATATTAACGGGTTGGGTCGGATCGAGTTAACGGGTTGGGTCCAAAATGCCAGACCT	TTCATAATTCAAAATTTTCTGACTACTATACCGAGCCTTTAGAGAACTCGGCACCTTCTCTGACAAAATTTACAATGAATGAGAAACAAACTCATACTTCAAACCACCCGAACCGCACATCTTGAGTGCACATAGAGAGATCAGCTTTGCTTCTCAACAACTACAAAACTTATTCAGAACGACTCAACTTACCAACCACTA	GCCAACCACTAAAAGATAAGAACAAAAAACGCAAAGCCACAAATCTTATCCATAATAATTATCACTCAATTTCACCAATGGTTCTAAATCCACACAAGAACAGCGGTGAGCCAACACGTTTGAGAAGCCATCAACACCATTCTACATAAGTATCAGTTGCTACACTTAACAATTCTTCAAACGAGAGAATTACACTACAGT
C09062	MDC003691.578	Chr09:8481787..8482067	284	566	TGAGAACCAATGAATCCCAGAG	GCAACAAAGCATTATTTACCTC	AGATTACCATGCAAAAATGCATTGCTTACATCCAGTTGATTGAGAAACCAATCATATTGTGCCGCCAACATGAGGAGAATTCGAATAGTGACAAGTTTAGCAACTTGACTAAATGTCTTAATGTAATCTAAACCTTCTTGCTGGTTAAAACCTTTGGCAACTAGGCGTGCCTTGTACTTCTCAATAGTGCCATCAGGTTTCCTCTTGATCCTGAAAACCCACTTACAACCTACTATATTGGTAGAATGAGATTTGGGAACTAAAGACCACATTCTAGTTTG	ATTGGATTTGTTTTGACAAATAAAGAGTGATCRGACTGAGAACCAATGAATCCCAGAGATGTCAAAGCTCCATGAAGTTTCTCATACCAAGCTTTTGGAGCTTGTTTTAGTCCATAGAGGGATTTGTGGAGATGACATATATGAGTAGGATGAATAAGGTCTTCAAATCCAGGTAGCTATTGCATAAACACATGTTCAGTG	TTTCAGTGCAAGGAACTCATCTTGCATAGCTTTAACCCAATGTGGACATTTAAAGGCCTGAAGGTAAGTAACGGGAACATAATCATGGGAAAAGTGAGGAGGTAAATAATGCTTTGTTGCAGTTAAAGCTTTAGGCTTGTAGATACCAGATTTTGATCTRGTTTGCATTGGATGAATGTTGGTGGTAGTACTTGGAACATT
C09063	MDC006511.935	Chr09:18345537..18345738	256	459	AGTGCGGGCAGAGATTGGAGAA	GGTAGGTCAGAGAGAAGAGGTT	TAAGATCATAAACTTATAAATACTGCGTACTCATGCTTATCCCTTATCCTAAAATTCAATACTGCATGCAGTGTAGTTGTTATTTATTCAAATGAATAACTTAGTTTTTTTGTTAACTATCTTTTAACCTTGTTCTATCCTTATTTCCTAGTTATGTCTGGTCTGGTGTGGCTACTGACTGGTTGCTGACATGGGAATTTCA	TTCTTATTTCAGTTCACTTAATCTTTATACAGCTCAAAAAAGTGCGGGCAGAGATTGGAGAACTCTCAAAGAATCCCCAGGGCTTACTGTTGGAGGCAATTCATTCTGCTGGTTATTCTGGTGCATTGGCTAATCCTCTTTTGGCTTCTGAAGCATCACTGAACAGATTGAATGGCAGCATCTTGGAGCAGTTCATTGCTG	GGAAAATTATACTGCTCCTCGTATAGTTCTTGCAGCATCTGGGGTTGATCATCAGGAGATTGTATCCATTGCTGAACCTCTTCTCTCTGACCTACCGAGTGTGCCTCGCTATGAGGAGCCACTATCCAAATATGTTGGAGGAGAGTACCGTTATCAAGCTGATACACCGGTTCGTATTTTTATCCATTCAAAAGTTGTTTC
C09064	MDC001344.325	Chr09:578997..579153	318	476	GAGGGTTACAAAGTCTCACAAA	TGGTTTACCGAACTGAAATCTA	GGTCGTACCCAGTGCACAAGGCTCCCGCTTTACGTAGGGTCTGGGAGAGGTGAATGTCGGCTAGCCTTACCTCCATTTATGGAGAGGCTGCTCCCAAGTCTTGAACCCGAGACCTACCGCTTATGGGCGAAGGCACTTGCTATCGCACCAARTGCRA	AAAAGACGCTTAATTTTCATCATACTCCTTGGAMTATGCCAAAGCCAATTGAGAGGGTTACAAAGTCTCACAAATKTACTGTACTTGTATATAAACACTAAGCACAACTAATGGCTCTTAAGCTGTGTAACGATGAAACATTAACTAGGAACAGAATACAGTAGTCAGCATATACTGGCAAATACAACTCAGATGCTCAAA	CCTCAGATGCTCAAAAGAAAGAAAATCTCTGAAGATCYTTAAAGTGACGACCTACTTTGGCATATTCTTAGTSAATTACAATTAGCATCCWGGATAAGTCTTCTAATTGGACTCAAGAGTCATGATAATGTTAGCCAATATCCAGCAATAGATTTCAGTTCGGTAAACCAGATCGATTAGCAAAGCTGCAAAAAATTTGAG
C09067	MDC021671.130	Chr09:32752824..32752824	228	313	ATTTGTTTCTTTTATGAGTGTT	ATTTGGTATCTTCTTCGTTTTC	AAAAAAAAAAAGGTCGTACCCAGTGCACAAGGCTCCCGTTTTACGCAAGGTCTGGGAGAGGTGAATGTCGGCTAGCCTTACCCC	ATATTTGAGAGTGGAGTAAGGAAATACAAAGAGAGATTAAGGTATAACTAGTTAGTCATCATCCTTCCGACAAGAGAGATAGAGAAAGTATTACACCCAAGTGATCAGTAAGGATATAACTAGTCAGTCATCATCAATATGGATTTGTTTCTTTTATGAGTGTTTCATCATCTTTTTGATGGCCCTATTGTTATTGTACTA	TTATTGTTATTGTACTACATTTGTGGAATATTTGTAATAAATTTTAATTCTTACTTCTTATAGAATTAAAAATTATACCAATTGAAGTGTGGAAGGTCCTAGGAGAGACGGATATAGCATGACTCACAAACCTTTTCAATAAGATTTTGAAAACGAAGAAGATACCAAATGAGTGGCGAAAAAGCACTTTGGTGCCTATTT
C09068	MDC002708.361	Chr09:2341258..2341404	213	359/375	CTGTTTTCTACGGTGCTCTGGC	TACTCGCAAAGTTTCCCGTTCC	TACAGCTGTCTGACGTGAGAATTCCGTTAATCTTTGTAAGTCCTTTCTCTTTTCTTTTTGGAAAATATTTATCTGATTGTTGGAGAAATTTAATGATATACATTGCCCACTCTTTTTGATAATTTTACTGCTCATCATGGTAATCTC	AATGTTAGGATGATTTTTTTGATCTTTTCCTTCATTCTCAAAACATATGCAGATATGAAGCTGTTTTCTACGGTGCTCTGGCCCTTGTACTCATCTCTTGGATACTAGTTGAAAACACACTTATTTACTCAAGTAAGGTGAAAAGGTTGTCAAGTTCCTTTAGCGATATGGAGGATAATGTCATACTTGATGGTAGATACT	CGATGTCTTTTGTGGTTTTAGATGGTTTTATTCAACGTTGCTTTCTTTGGAACGGGAAACTTTGCGAGTATTGCAAGTTTTGAGATTTCATCAGTGTATCGGTTCATTACTGTCTTCAGTGTAAGTGAAGGKTGAACTTTCCTSAGTATTTATCAGATTAGTCGCTATTACTTACCTGATATTATTTGSTTCTAATTGCAG
C10070	MDC011088.133	Chr10:40919924..40919924	206	273	CACTCTGACTCGTAGGACCCC	TCATCTTGTCCAGCAGGTTTG	AAGGCCTTACGGAATTTTCTTTTAGTGATTATGTTGTAAATAGTCATGTGCTCTTGTGTTCTTGGG	CATAATTCAATCTTTCTTTGTAATTATAAGTCATAGAATATTTATGYTAWGTTCACTCTGACTCGTAGGACCCCCATCCGTTGCCCTATCTGGCTGAAAAAATCTCCCAAAATTATGACATTTCATTGGAGGTATTTACCAGCTCATTGCAATTTTGTTTCTTTTAGTTAATTAACAAAGTTTATGGTTTCTTTTACCCTT	ATGACGATGGAACTGCCATTTTATTGCTAGGTTCAAATCAAACCTGCTGGACAAGATGAGTCGCATGTGGTCACAAAGAGTAACTTCAATAATTTGTAAGGATTTCTCCCCAATTACTTCCTCAAGAGTCTTTAATCTTTAGCTGAGATAAGTCTTGCCCTGTTGACAACTRTTGGAWAAGTAACCTAGAAGATGGTCRTA
C10071	MDC006832.265	Chr10:40602926..40602926	242	402	TTCCCAACTTCGGTTCCTTTC	GGGGCACATACTCATCCATCT	GTCGTACCCAGTGCACAAGGCTCCCGCTTTACGCAGGGTCTGGGAGAGGTGAATGTCGGCTAGCCTTACCCCCATTTATGGAGAGGCTGCTCCCAAGTCTCGAACCCGAGACCTACCGCTCATGGGCGAAGGCACTTGTCATCGCACCAAATGCGACCT	GTTTACTAAAATATGAGAATTAATTAACTAACTTTCTCTTACGTTTACTTATGCATGAGAAAAGTGTAAGTTCTCTCCTCAAGTTCATATTCAAGTATTTAAAGATTAGAAATCAGATTAACAAGGGGATTTAGTTGACGATCCTTTTCCCAACTTCGGTTCCTTTCTTTTCTTATTTTTGTTAAGTAGCAATTCTCTTAG	CTTAAGTAGCAATTCTCTTAGATGAGAGAAATTTTTCAGTGTGCTGAGAACACGGCTAGTTACATCAAATGTAATGATAAAATTTGTTGGAAACTTGAAAAAAAAATCTAACTAATTTTATTATTACACTTAGTATACTAGACCGTGTTTCGACACACTGAAAAATCGTTCCTTAGATGGATGAGTATGTGCCCCCACCCC
C10072	MDC009941.128	Chr10:29995685..29995740	295	385	ACATAGAGGGTGGGACAA	GCAAGGGAAAGAGGAGTT	GTCGTACCCAGTGCACAAGGCTCCCGCTTTAGGCAGGGTTTGGGAGAGGTAAATGT	ACAAGAGACTTTTCACCGACAACAGTGTCTAACGTGTGTCTATACCTTGCTGGCCTTGCTGCAACCCTTAAATTTAAAAGTCAAAAACAGAAATTCACATTTCTCATAAGGGCACTGGTTGTAGGAAACATAGAGGGTGGGACAAGTTGACTTATTAACGTTGTTTAAGATTTTACTTAAGTAAATCAAGTTGTAATTGCTTCGCACCAGTGTGATAGTTATA	CAGCTAGCCTTACCCCCATTTATGGAGAGGCTGCTCCCAAGTCTCGAACCCGAGACCTACAGCTCATGGGCGAAGGCACTTGCCATCGCACCAAGTGCGACCTCTAGTGTGATAGTTATAGTGCCCAGAAATAAATCCACGGCTCTATAATCTTGACCAAAGTTGGAAAGCATTATAAGTGTTGCTACTAGCAAACAAGAGAATTAAAGCCTAATAACAAGCAGAAAACTTACAACTCCTCTTTCCCTTGC
C10073	MDC024826.32	Chr10:1446405..1446405	339	446	AAAATGGGCCACTTCCTT	CTGCTTTCCGCTTCTTCT	TGYAGAATGMCACAGAWTCCATCWTCCTTTGACGGCATTGCAGAATTTAACCAACAAATAACAAAAAAATAACACAAAGATATAAGTCCAATTCTTTCTACAAAACCA	AGCTTGGTCTCTAAAATAAGCAAAAGACAAKTTACACACCTGAAGTTTTGGGGTGCTTATCAAAATGGGCCACTTCCTTTCAATTTTATCAATTTACACCCCAAAGGCTCGTTTGGTTCAAAAGATCGGATTGGATTGATAACTCATACGACATGTTCGGCATATCTGAACCGGGCAAATGCATTTCGCTTTGACGCTYT	GCTCTTATGGTATATACATAAGACAGGAACCACATCATATGCATTAACAATTTAACATCRATTGCAAAGACAACAACAAAATCAAAAGCCTGAGAAAGCAGAAGCTAAATTGTTGAGAGAGCAAATAACTSAATAACTTAACTATGGAGCTTTCTTGAAGCACGTTAAACTTTTCGGAGAGAAGAAGCGGAAAGCAGAAT
C10136	MDC003940.103	Chr10:30995185..30995557	278/290	657	AATCTTGGGTTTTTCGTGGTTC	GGATGGGCTTGGCTAATGTTGC	GCCCCGTTTGGGATTGAGGTGATTTTAAAAAAAGCAACTGTGAAAAAAAGCTGAGGGTCATTTTTGTGTTTGGTAAACTGAAAAAAAGGGCTTATTTTGGAAGCTGCTGTGAGAATAAGCTGAAAATCAAAGGAAAAGCTGAAGCTGCTATTTGCTGCTTTGAAAAAAAGCCAGTTTTTTCAAAGCACACGGAGCTACAGTGCTCCTTTAATGAAAAGACACACTATCATCCTGCTTTTTTTTCCAAAAGCACTTTCACAAAAAAGTTTACCAAACACTCTACTGGCTTTATTTCACAGCCGCTTATTCTCACAGCACAGCCGCTTATTCTCACAGCAGCTTTTTTTCAAAGCACAGCAATACCAAACCAGCC	ATGTGTGAAATGTAATCGTTGATTGAAATCAGTAAGGTTTGGTTGATGTTTGAGTAGCCACATTGATGGCTAGGAGACAAATGAAAGGAGCCGTGCAATCTTGGGTTTTTCGTGGTTCAATCCACCCGGCGTGGTCTTCTGCTTGAAGTTTTTTTAACCTTTTTTCCAATCGATGACCTCCACGTAGCTGGCTTGGTTTAG	CTTAGAATGGTAACTGTTATTGTCGGTATGTATAGGAAGTTGTTAAGTGAGAACTTCTAACTTTATTTCCTGCTGGATAAAAATTCAATATCAAAAAACTAATAAAGAAAGCACAGGTTCGACAAAAAAAGACAGAGCAGAGACAGATTCTTGAATGCAACATTAGCCAAGCCCATCCATAATCGCTTTTCCCATGCGAAA
C11077	MDC016846.225	Chr08:23254156..23254527	215	588	GCCGATTTGTTTTGATACTAA	CCAAAGTGTAAGGACAAGTAA	GACCTAGTTTGGGAGTGAGGTGCTTAAAAAAAAAGCACATATGAAAAAAAGCTGTGAGGGTTTTAGGTGTTTGGTAAACTGAAAAAAAATGGCTTATTTTGGAAGCTGCTGTGAGAATAAGCTGAAATCAAAGGAAAAAGCTGAAGCTGCTATTTGTAGCTTTGGAAAACTGGTTTTTTTTCAAAGCACATGGAGCTACAGTGCTCCTTTAATGAAAGGACCCACTATCAGRCTAMYTTTTTTTCCAAAAGCTTTTTTGCAAAAAAGTTTACCAAACGCTCTGCTGATTTATTTCACAGCCGYTTATTCTCACAGCACAGCCGCTTATTCTCACAGCAGCTTTTTTTCAAAGCACAGCAATACCAAACCAGC	GTTTGTTTGCCGATTTGTTTTGATACTAATAGGTTCTATGGTAAGAGTTTTGACCAAGAGGGGCTTAACCTCATAAACGAGATTAAGTATTTGCTTCATGTTGGAGCGACCAAGCGAGGCATGGTTTTCAAGGTTTTAGTGATGCATGCAAACATATATAGTGTTTTTTGGGATAATGCTTCCCCTCATTGGGGCAACTTA	CCTTACTTGTCCTTACACTTTGGATTAACGAACCTTAACGTTCCGAACATCATGATTGGAACCGTTCATTCTCTTTATCATCTTCTAAAGATCATATGCAAAAAATTATTCAATTTGGAGATCTTTTAGCCATTCATATGCAAAGAAAAATGGACGGTCCATCATGAGATGCTACTTATTACAAAAAWCGTTGATTGGTTG
C11078	MDC021548.120	Chr11:6332657..6332657	288/299	465	TGGCAGGGGAAGAAGAGAAAAA	CTGAAGCAATCGGTAGGGGTTT	AGGTCGTACCCAGTGCACAAGGCTCCCGCTTTACGCAGGGTCTGGGAGAGGTGAATGTCGGCTAGCCTTACCCCCATTTATGGAGAGGCTGCTCCCAAGTCTCGAACCCGAGACCTACCGCTCATGGGCGAAGGCACTTGCCATCGCACCAAGTGCGAC	TAAAGATCATTACTTTCATTTACTACGCTATAGCCAAATACCCCCATGGCAGGGGAAGAAGAGAAAAATAAAACCTCCGGTAATTGTTATGAAAACTCCAAAACTTCCCAAAAAGAAAACAGACGTTAGCGTTCAACCGTTCCAAAAAGCATATCCCTAATCAATATACAATCGAGTTAAATAACACCAAAACTACAGTAA	CACACCAAAACTACAGTAATATACAAAAAAGGCACCATCATAAAGTAAGAGACATCTCGGGCACCAGTTTGATCAATTTAATATGCATTACCAAGCACCCCACTATTTCCCCAAAAAATTCATGCCAAAGAGAATTTAAAACCCCTACCGATTGCTTCAGCTTTGACTTTCCATAACCATGCGACCCGCACCCTGTGATAA
C11079	MDC006906.137	Chr11:13820542..13820915	334	709	ATGAAGTGATGAAGTATGTGGG	AGATGATTTGGTGATAGAGTAG	GGGCTGGTTTGGTATTGCTGTGCTTTGAAAAAAAGCTGCTGTGAGAATAAGCGGCTGTGCTGTGAGAATAAGCGGCTGTGAAATAAAGCCAGTAGAGTGTTTGGTAAATTTTTTTGTGAAAGTGCTTTTGGAAAAAAAAGCAGGATGATAGTGTGTCTTTTCATTAAAGGAGCACTGTAGCTCCGTGTGCTTTGAAAAAACTGACTTTTTTTCAAAGCAGCAAATAGCAGCTTCAGCTTTTCCTTTGATTTTCAGCTTATTCTCACAGCAGCTTCCAAAATAAGCCCTTTTTTTTCAGTTTACCAAACACAAAAATAACCCTCAGCTTTTTTTCACAGTGGCTTTTTTTAAAATCACCTCAATCCCAAACGGAG	TTAGGTGTCTTTTTTAATTTGTGTCAATGGTTATTAAAGGTAGGGCATGAAGTGATGAAGTATGTGGGCTATATGTTGCGGTGTAACATTTAATTAAAGATGGTGGTGGGTTCATACGAAATATGTGAATTAATTAGAAGAATACATGACATTCTTCATGAATGACCCAGCATGCTGGAAAGGAGCTTTAGATTAGACTAC	CCTACCAACGGTGTCCATACGATGCTTCGGGTTACAACAAAAATCAATAAAAGTATATAATTTTACAAATATTACCTCAATTATTTGTATCCTACAAACTACATAAAGACTCAAGTTTACAATAAAATTATGATCTTCCTATAGAACTTGTGTATAAACTACTCTATCACCAAATCATCTGTTATTCTTTTCGAAAATGAA
C11080	MDC009869.244	Chr11:6127492..6127492	336	489	TTTGGTGGATTCCTTAGAGTGG	TTAGTTGCTTTGTTGATTGGTT	GGGARCTTTAASGMMAAACAMCYGTTACTGTTCACTTTAACGAAAAACCACATTTTTACACTAAAAAGTCAATCTTGGTACTATTCACTTTACCCTTTATTTTGTCCTTATCATTAAAAATCAAAGTTTTCAAGCTCTTTTCATTAGTTTTC	CTTTTAAACTTGRTTTAGTGAAGAGTGTTTTTTCTTCCTATCCATAAACTTTTATCTCTTTGGTGGATTCCTTAGAGTGGCGARTTGTTTATTTTTTAGTGTTTACTTGTGGTTTTTCTTTGATCTTCATTATCCGGTGTCAACAAGTCGTATCTTGTAAATGAATCTCAAGCTTGATTTTTCATCTTCAAATTAAATTAA	CATTAAATTAAAGCTTCCTAAGTCCATAGAAGTGCGCTAAGATCAATCACGCAGATGCGCGTTGAAACAAGCGTAAATATTCATGATCGGCTAAAATGAGTATTTGCGATTGATCCTAGTACTTGCCTCAACTCACATGGTCGTCGTTTGACTGATCCTAACACTTTCCTAAAACCAATCAACAAAGCAACTAAAAAGAAA
C11081	MDC011303.296	Chr11:3095204..3095373	232	403	TACCTTCTTTGCCTTCTCTTAT	AGTTGTCTTTTTCCACATCTTC	AAAAAAGGTCGTACGCAGTGCACAAGGCTTCCGCTTTACGCAGGGTCTGAGAGAGGTGAATGTCTGCTAGCCTTACCCCATTTATGGAGAGGCTGCTTCCAAGTCTCGAACCCGAGACCTACCACTCATGGACGAAGGCACTTGCCATCGCACCAAGTGCGACCTCTTCA	AACATTTCCAGAGTACTGGATCAGAAAAATTTCGACATTAACATGGTAGGGTACAACGGTTACAGTAAACTCTATCTCAGTACCTTCTTTGCCTTCTCTTATGGACTGAGCTTTGCCACCTTGACGGCTACTATTTCGCACGTTGCTCTCTTCCACGGAAGGTAATTAAACGCATTTCCAACGTCACTTTTAACGTCAACT	TTTTTAACGTCAACTGAGCAAATATTACTTTAGAGCTAATAAATTGTGCATTTTTTTCGTGTGACATATATACATGAGCAGAACAATCTGGAAGATGTGGAAAAAGACAACTAGTGCAGTGAAAGATCAGATCGGTGACATCCACACCCGACTGATGAAGAAGAACTACGATGCAGTGCCTCAATGGTGGTTTCAAATCAT
C11082	MDC009161.830	Chr11:6244346..6244502	320/327	490	CAATAAACTGCGAAGTGGACC	AGCGAGCAACTATTAGGAGCA	GGGAATTTTAACGAAAAGCACCCGGTACTGTTCACTTTAACGAAAAACCATATTTTTACACTAAAAAGTCAATCCTGGTACTATTCACTTTACCCTTTATTTTGTCCTTATCATTAAAACTCAAAGTTTTCAAGCCATTTTCATTAGTTTTCCTAAA	TAGCTTTTTACCGGTTTTTTCCCGGGAAAAAAGGGGATGACGGGGGACCACCCTCCGCGCAATAAACTGCGAAGTGGACCAGCTTCACCAAGCGTTACGGAATAAAACTTTGGTAAGGTACATTAAATATCAATAATCACCCATGAAATAATTTTATCATAGGATTTAGGGGTAGGCACGAACCGAGCCGGGAAAAATTTA	ATTTTAAGCGATTTGATTTAGTTTTGTGAGATTGTTTTTAGCAATATAATCAAATTAAACTAAGTTGTCAAAAATAAGCAAACGAGTATCGTTCAGAAATCTAACATTTTTTTTTGTTAAATGTTCAGAGATCCAACTCAAATAAGGCAAATGAAACGTTCAATTAGGAAAAATAAATGCTCCTAATAGTTGCTCGCTTAC
C12086	MDC025205.26	Chr12:18869183..18869287	277	399/422	ATTATTGGCTTACTATCTATGG	CATTCAAGTCCAATCATCTGT	AAAAAAAAGGTCGTACCCAGTGCACAAGACTTCCGCTTTACACAGGGTCKGGGAGAGGTGAATGTCGGCTAACCTTACCCCCATTTATGGAGAGGCTGCTCCCAA	TTTAATATCTTTGCATTTTTTGCCTAATTTAGAGTATGAAACATTATTGGCTTACTATCTATGGATGTTTCATCTATTTGTTTGTGTTAATAATAGATTAGTGTAAAGGTATTCATGCCAAATGTTGAACCATTTTCAAATGATTCTTTGAAAAATTAGAACATGTATTTGGCCAAAATTCCACAAGTTAATCAATAAATA	GAAGTTAATCAATAAATACTTGCAAGAAAAGTTTTAATAGAAAACTAAAATACTCTCTCAATCATATTTAAATCTTTCATAATTCTCATGCATCAAATACATTATTGAGATTTAGTGGTACAGATGATTGGACTTGAATGGATAAACTACTATTTTCAAGGTCTATTGAAGCTGAAGGGATAAATAAAAATAATTTTTCCA
C12087	MDC009148.320	Chr12:1778701..1779072	150	525	ATCAGATAGACTACCCAGACA	AAGGGCAAGACAGTGAAATCC	GGCTGGTTTGGTATTGCTGTGCTTTGAAAAAAAGCTGCTGTGAAAATAAGCGGYTGTRCTGTGAGAATAAGCGGCTGTGAAATAAATCAGCAGAGTGTTTGGTAAACTTTTTTGTAAAAGTGCTTTTTGGAAAAAAAAAGCAGTCAAATAGTGGGTATTTTCATTAAAGAAGYACTGTAGCTCCGTGTGCTTTGAAAAAAAGCCATTTTTCCAAAGCTGCAAATAGCAGCTTCAGCTTTTTCCTTTGATTTTCAGCTTATTCTCACAACAGCTTCCAAAATAAGCCCTTTTTTTTCAGTTTACCAAACACATAAAACCCTCACAGCTTTTTTTCATGGGTGCTTTTTTTTAAGCACCTCACTCCCAAACTAGGT	TTTAGGACAATCCATTAACAAAATTTCCCTCATATTGCGGCTGTCAATCTTTGGTTGACTCAGAATATAGTATAGGTTAGGTTAGGAGCTAACTAATCCAGATTATATGGTTTTAATATTGTATTTGTAGGGATAACAAAAAAGATCAGATAGACTACCCAGACACTTATTACTCATTTGGTATACCACCTGTGTTTTAAG	CTAAGTACACTTAAAATTTTCTCCATTAGTGTAATGCTAATTTATTTGCTTTCAATATTTTATTTAAACAATTGTTAAGGTTATTGGAATCGTAATTAATGTGGCTAGGCTGCCCTAGAACACATGGATTTCACTGTCTTGCCCTTTATTTTTCTTCACTAATTAATTTTTTATTTTATTTTATTTTTTATTTTCATTTTT
C12088	MDC021346.204	Chr12:8358388..8358388	330	484	CCCTCTGGAGACTTAGCAATCA	AACACAACAACGACTCCCATCT	AGGAAAACTAATGAAAAGGGCTTGAAAACTTTGAGTTTTAATGATAAGGACAAAATAAAGGGTAAAGTGAATAGTACCAGGATTGACTTTTTAGTGTAAAAATGTGGTTTTTTGTTAAAGTAAACAGTACCGGGTGCTTTTCGTTAAAGTTCC	TATACCGGGCCACCCTCTGGAGACTTAGCAATCACGGTGGTCCAAAGTTTTGGTCAATCGGTTGGATTTATTTAATGAATGAATACGTACAGTATCGGTTTTAGATTCTGCAAGATTTGATATTTATGTCAAAATATCAATCGGTAGTCTGGTGTCGATGACCCTGCTAATTTTGCCTTGCCAAAGCAACCTTTGAATATA	CTTGAATATATGCCTTTCCACGTTTAGATCACGTACCAATCCTCCTTGCTTTGGTCATGACGATGGTATAGGGTTCTGAAGGGCGGATGGTTAGACTCATTAGACTCCCTAAGTTCTGTGAGATGGGAGTCGTTGTTGTGTTAAACTTGGGGAATCTTGAATGMCATGGACTCAGTTTTGCGACCCAATTCAGCTCATAAY
C12089	MDC021563.299	Chr12:9186394..9186584	267	459	CAAGAAGAATGGGAAAGATGTT	AAGGGTTCTACAAGAGGCTACA	CTAAGTCAACGATTGATAAGTGATAAAATCTAATTTTGTCAAAATTTAATTTTGTTTTAGATTGAAGTGTTAAACAAAATTTAAGATAACACACCTAAAATTAACTTAAGAAAAGTTAACAAAGAAACCATTATTTTGTACTACAGAAATAAATACCCACATAAATAAATATATAGCCTCATATAGAGCTA	GGATCACCCCCACCAAAGTCAATGGCTAGCTTTTATAGTGCTAATTGGGTCCTTTAGTCATTTTAAATTACAAGAAGAATGGGAAAGATGTTCATAATTGGCCGGATTTTATCTAGTCCAACGGTTGTTGTGAAATGAAATCTTTGGGAGAATGTATCAATCAGAGAAATTAATGAACATATAAGATTGAGATAAGAAAAT	GGAAAATATATAAGCCCCATTAAGAGATTATTTTTAGAGCCTAAAAATTCAAGAGCTTTAAAATAGACTATATCCATAATTTTTTTTTCTGGGTTAAATTATATCTACAAATTTTGTAGCCTCTTGTAGAACCCTTCATTAGAAATGCCCAAAGAACCTTGCAAATAAAGTGCAATTAATGATGCACCTAAAGTGCAATAA
C12090	MDC012058.105	Chr15:738538..738621	286	474/489/506	TGTTTGTGAGAGAGTTGGTGATG	GGCCTTGGTGTCGATTGT	TATAAACCGCATCTTGTGTCTAAGATAGTCTTCTATTTGCCCATATGATTCTTAGCGATGACCCGCTTTTCATCCTTGAATTTC	TGTGTATGTCATCGATTGGCCTTCGCTTTATGTTGCGTTTCAAGGGACGTTTGATTATTTTCAAATCTAATTCCCAGGTTTTATGTCTTGGCATTTGACAGGATGGCTCTTGGGTATGCTTATCCAGCTTATGAATGCTACAAAACTGTTGAAAAGAACAAGCCAGAGATTGAACAGCTTCGCTTTTGGTGCCAGTATTGG	AGGATTTTGGTGGCTGTTTTGACTGTTTGTGAGAGAGTTGGTGATGCTTTTGTTTCATGGTGGGGATTTGGATTGGAATGCTGAGAGAATTTAAATATGCTTTTGTGTGCCACTTCTTTGTCTCATTCAATTTTTTTTTTCTTGAAGGGTTCCAATGTATAGTGAAGCTAAGTTGCTCTTCATTATATATCTGTGGTTTCC
C12091	MDC006215.249	Chr12:26158246..26158435	331	519	CGAGAGCGATTTAGTCTCATT	CTTTGGACATGATGGTTTGT	AGTGCATTTTTGCTCACTACCATTTAGTGTGGTGTATGCTCATCACCCTATTTATCACTATTAGATTAGTTTGAATTTTGAGATTTGTGCTTATTCACTACACGAATCTCGAAATYCRAACTCATSTAACGGTKWTAAMTARGKYRGTSMASWCWMRTSAMRCTWAATRRTGGKGAKMAAAAATGCWYY	ACGGGATTAGCAATCCCCTAGKTTTCAGGGGTCTCACTAAGACCCCTAGTGAAGGATTTAGTCGACACGAGAGCGATTTAGTCTCATTAAATTCAATCATTGCTCGTACCAAATCCGGACTTGTAATTTTAACTAAGTCAGTCCAGTCTAGTGAAGCTTAATAATGAGGGATAAAAACATGCATTAGGGGAATTAAGTAG	MGGSGAATTAAGTAGACTCAGCCCAGTTGATCTTATTTGGGCCTGAAATCTACAAAATCCAGTAACCAGAGAAAAACATAAGCCTTAGCAGAGGTTTTGGCTCTCCCTCATGCTGCATGCACATGAAATTATCATAATATACAAAAAGGAACATTAATATTTTGTTRTTCTTAATATACAAACCATCATGTCCAAAGTAA
C12092	MDC009365.288	Chr12:16534091..16534408	308	627	CGACATACCTCTGAAAGTGCCT	TCAAATAACACAAGTTCCTGCC	AGAATCAAAATATTAATTAMCMAAAAAACAACAAAAGGTCAAAAAACCTTGGTAAGAGATGTTTTAGAACACATAGTGCACCAAACGTCAAGGGTTCTTCCTTCAATCTGCATTTCTAGTAGCAAAAAATAAAAAAGAAAAGAGACTATTATATTTTGAAAACTAATACATAAAATCAAAACCAGCTTCACATTTACTATAGATAAACACTTAGTAGTAAGAAGAAACATTATGGAAAGGATACATACATTTATAAGGAAGACAAATAAATCCTCAGGGTATACCAAGCCAATTGTCAGGAAGCAACGCTGAACTTCG	AGAAGAAAATAGAAAACAGAGAAAGGTACCTAGGGGTTAACAACTATAAGTTCATACGACATACCTCTGAAAGTGCCTTTTGGACACCTAAATTTTGCTCATCTATCAAGAACTGTACAGCTTCAACAAGAAAAGGCCGTTTACTGTGCCAAGCTTCRGACAACCTCCAAATAAAATCATAAGAATGTTAGATCATGTAAG	TTGTAAGTCTGCCCAGAATGGAAACAACTCAAACATTGAGAAAAAGTAGAATACCAAATTAACAATTGAGTGCTGAAACGGTTAGCCATCAACATCTGCATACAACTACAGAATCTCTATGGGCAAAGTCCATGAAGCAAAAGGCAGGAACTTGTGTTATTTGAACAAAAAATAAGGAACACATTTTAACCTTCAGTCCAA
C13093	MDC017902.232	Chr13:3467787..3467943	212	370	AACAGCCCTATCGCCCTAAAT	AATACGACGACATCAGGAACA	CGTACCCAGTGCACAAGGCTCCCGCTTTACGCAGGGTCTGGGAGAGGTGAATGTCGGCTAGCTTTACCCCCATTTATGGAGAGGCTGCTCCCAAGTCTCGAACCCGAGACCTACCGCTCATGGACGAAGGCACTTGCCATCGCACCAAGTGCGACCT	CATCATGATCTCGAAGCATGACACAACGTAATATAATAACAAAGAAACTAAACGAAATACCCTAAGTTAGAATCTATTAGCATACTGAAATAATTCAGGGAATAAGAAAATCTCAAATTTATTGATGGATCAAGAGATAACAGCCCTATCGCCCTAAATCACTTGCTCTAGACTTTGTAGAAGTACAAATAGGAAACGATT	CACAAATAGGAAACGATTAAAGAAATAAAAAAATATCGAAAATATCTTATAATCTTAAAATTCCATTTTGGATAGTAAACAACGGAATTCGATCAAAATGCTCATATATCTCAGTAAAGCGTCACACTTTGTTCCTGATGTCGTCGTATTYTACATAACAGTGTGTTACGGGTCCAAATCAGAAACCGGAGCCTAAGAATG
C12132	MDC021280.86	Chr12:1429796..1429967	208/213	394	CATTTATTGGAAGGTAGGGAGT	TAGATGCTAAGTGATTGGGAGA	AGTATTAGCTTGCATCCACAACTACAAAAATCATAGTCTGCTCCGAAGTATCATATACACCATGMGTTTGGGCCTAAAGATCATGGTCATTGGATATTTGACCAAGAATCTAACAGCCGAAAACCCTCGTATAGAAGATACCACGAGTGATACTAGAAATATCCCCAGAACA	TGACAATTTATGACATGCAATAGATGACTCAAAACACCAACTTAATAATAACTCAGCTAACCTTATTTGATAATTGGATGGTGTAAACCTGTTTGCGGCCGACATTTATTGGAAGGTAGGGAGTTGTGCTAAACCAGACAATGAATTATCCATAATTWGSCATTGAATACGTAGTTGAACCTGAGAACTACCACCGTATGA	AATGATAGGAACATTAACTTCACAGAAATGCCAAACATTTATCAAGCATTCTACTGAAAGGATACACGTCATACTACATGTACAAATTGTGGAGCAGATCTCCCAATCACTTAGCATCTAAAAAATTACAAAATGTTACTGATTGGTTGCTCCAATACGWAGGCTCGTTTGGAAGTGTTTTAAAGTGACTMAAAGCGCTTT
C13094	MDC008857.142	Chr17:26632972..26633154	277	461	TTAGAAAGAAACTACTGCTGCTC	TCTGGAATGTTTAGTTGGACG	GGATTTGGATCATCTCCTGAGCTAATGGAGAGTATCCTCTTGACCAAGTGTTATGGGTCGTTGGATTTTTATCCAACAGCTACAAACAGTTGGGTCCTTTTAAAGTTATAATAATTTCATCCAACGGCACATAATACTTAGTCAGAAGGATCTCTCCATTAGCTCAGGAGAGGATCCAAATCC	TTTCAAATAATTAGAAAGAAACTACTGCTGCTCCGAAGATATAAGCATGCTTGCCAAACTTATTAAATATCGAGTCTTTTTTACTTTATTCTACTACATACATATTCTCAATTTCATAACAATTGGTTAATTGTCCAGACTCCATAGAAGCTCAGACATAATGGGAACATGACCAATCACACAATGACACAAATATTAAAC	ATATTAAACTTGTAAAAGAATGAGACCCGCTCCTTCTTTCCCGATATATTCTCCCTTCAACACCGACGTCCAACTAAACATTCCAGATGCATGGATCATGGATGGGACTTCTCTTCACATCTCAAAGTTTTTATCTGCTTAAACCATACGCGCCTCATACGACAGCGGCTTTGTCCCGCATTCGAAACCCTTCATTCATCT
C13096	MDC021125.352	Chr13:11172072..11172072	197/202/209	358	CGAACCTGTATTATCAGAAGCC	CAGCACCTATGAGACCTGTAAG	AAGGTCGTACCCAGTGCACAAGGCTCCCGCTTTACGCAGGGTCTGGGAGAGGTGAATGTCGGCTAGCCTTACCCCCATTTATGGAGAGGCTGCTCCCAAGTCTCGAACCCGAGACCTACCGCTCATGGGCGAAGGTACTTGCCATCGCA	AAGACGATGACAGACCCAAATTTATCTGAACAAAATTGATAACCTACCTAATCTTCGAGCAATGCCCGAACCTGTATTATCAGAAGCCCCTCCAAGTATGGATGTAACACCCACTGTATTCTGTGGCATCAATTGTAATGATTGTAGTTAAAAAAATGTAATCCCAAGCAGCACAAAGAGGTCAGAATTCACAAGTGTAAA	CCAAGTGTAAAGAGAGATTAATTTTAGAAGAAATTTAACACAAAATTACCAACTTACAGGTCTCATAGGTGCTGCTGCATACAAATGCCCAATTTTTGCAGAGTTGCAACCAATCCATGCATAGATCTACACTCATAATAATCAGAAATTTTAACCCAATTCAGATTTTGTTCAGAGTTTCAAACTTCTGACTCTGAGAAT
C13097	MDC007983.99	Chr13:12338689..12338849	280	442	CGTCCCATTATCGCATCTTCTA	ATCCACATTTGTTTTTCTTCTT	AGAGGTCGCACTTGGTGCGATGACAAGTGCCTTCGCCCATGAGCGGTAGGTCTCGGGTTCGAGACTTGGGAGCAGCCTCTCCATAAATGGGGGTAAGGCTAGCCGACATTCACCTCTCTCAGACCCTGCGTAAAGCGGGAGCCTTGTGCACTGGATACGAC	AAGTTTTCCGTTAGCTCCAAGTACTCCATAATRTTTCTTATAGTTTCTTCAAAATCTTCATAGGTCTTCCTCTACATTTTTTGCCYTGATCATCCGTCCCATTATCGCATCTTCTAACCAGAGCATATATGTCTTTAAATGAAAACATAAAAAAAAGTTCAGTCTTTCAATAWATAATTTCATGTTTTGCATAGTTCAATT	TTTTTGCATAGTTCAATTGAAAAAAGTCTATCTTCAAATAAGGTCGATCAACACTACTTTTCRTAATTTTCTCTTCGTTGACTTTTAATGGCACGAAATTCTGATTTCCTTAGTGTTAATATAAAAAATTYTATGACTTTAGGCTGAATACCAAGAAGAAAAACAAATGTGGATTCACATTAAATTCCGTAACCTAATCCT
C13098	MDC010911.390	Chr13:18401604..18401604	374	538	TAACCCAAGAAAATAGGTGACT	CATACTGGATTACAGGAAGAAG	AAAGGTCGTACCCAGTGCACAAGGCTCCCGCTTTACGCAGGGTCTGGGAGAGGTGAATGTCGGCTAGCCATACCCCCATTTATGGAGAGGCTGCTCCCAAGTCTCGAACCCGAGACCTACCGCTCATGGGCGAAGGCACTTGCCATCGCACCAAGTGCGACCT	TGTAACCCAAGAAAATAGGTGACTCTACCCATGTCTTTTAGATAAAAAAACTGCAACCAGATCTTGAATAACCTGTTGAACTTTAGTAGTATTTGACCCAGTAAGGACAATGTTACCACATAGAGCAACAACACAATTACATCAAGACCATCCTTTTTCACAAACAAACTAGTATCAGATGCAGAAGCATGAAATCTCATT	CTAGAAGCATGAAATCTCATTGCTGGTAAATTTCTCGTAAATCTGAAACTTTATGCTCTTAGGGTCTGTTTTAACCTATATAATGACTTAATCAACTTGCAGACATAATTTGGGTGGGAAGGATCAATAAAGCCCTAAGGCCTCTTCATAAATACTTCTTCCTGTAATCCAGTATGTAAAAGTGCATTCTTTATATCTAAT
C13100	MDC017396.204	Chr13:974304..974477	368	502	GAAGATGACACTACGGAGAA	GACGACGATAACCATAAGAA	ATGCTGCCGAACTTCACAAATGTCACACGACACCATTCTTTCCCCATCGTCTTCCTTTGCTCCACAGGGACAGTGCACGACATAGTTGATTGCTCCACATTCATACATCTCACTAACTCCACCCGTCTCTTTGCTACTCCTACCCTCAAGCACAATATTTTGACCCACCTCA	CTTAACTAATTAATAAGAATTCAGWACGGCATTAACTCGTCCGTCTTCACACCTAAACAGGTGAAACCGCCCAATAAAATTACATCACCACGAAGAAGATGACACTACGGAGAAGGCAAAAGTATGATTTCTCGTTCACATCGGTTGCACAGAAATATAYGAGGAACTTGTTMRCTGTCCGGAATTCGAACACAAAGCRT	ACCATACCAAATGCCAAACCTGTCCCCTTCGCATCGTTCAGGTGTGCAACTGAATCCACCCCAGTAGATCTCSTTGAAATTCCTCTCCACTTCTTGCTTCAAATCATCAATTGTAGCACTGTTTTTCAAGGTCACACACTCGTACGGTTGCAATATTATTGCATTGTTGTTTATAACATTCTTATGGTTATCGTCGTCTA
C13101	MDC001948.240	Chr13:1162725..1162928	162	367	ATTTCGCTGCCACCTGAT	CCAAGTTGTTCAAATCCC	GATGGCAATTTTGGAAAATTCAACTTCTCTTGCTTTCCAAACATTGTTCGTCTTCGGCTTCGTGCAAGCGGACTCAAGGGCAGCATTCCATCTGAAATAGGTACTCTTTCCAAGCTCAAGCACCTTGACCTTTCTTACAATCAAATTACTGGTTATATCCCTTCAAGTCTTTGGAACTTGAAAAACTTGGTCAYCCTTCAACTA	ACGGCAGTTGCATTAGCAGCGGTGACGGTATCATCCCAGTCGCAGCAGCCGTGGTCACTAGAACAGGAAGCCCGGGCTCTGCTTGCCAGCGGGTGGTGGAGTGGCTACAYCAACCATCTCTGCGAGTGGCCCGGCATTACTTGCAACACTGCCGGAAGCATCACGGAGATTTCGCTGCCACCTGATTTCCAGTTGGGGGAC	TCAGCAAACAGGCTCACTGSTCCAATTCCCGCCACCATTGGCCGTTTAACTAGTTTGAAATCTTTGTCCCTCGAATGGAACCAGATCAACGGTTCCATCCCTTTTGAACTTGGGGATTTGAACAACTTGGAACATTTGGATTTTAGTGCTAACAGTCTCACCGGTTCAATTCCTCCGTCTCTTAGTCATCTASTCAAGCTC
C13102	MDC004729.580	Chr13:20604816..20605157	274	617	TGTGATGAAGAAGTGGCAACCT	AGACCGACAACTCTCAAGGGCT	GCGGCTGATTTTATAGCTCATGTGTGGGAGAAAAAGTGCTCGTATGATGGCCAGCTGAAGGTCTAATGGGGCAATACACAGTTAACGGAGAAGAGATTGTTACTGGGCATGTTTGGTCAATGCCGAAATACAACAGCAGGAACCAAGGGGAGCTGAAGGAGCTTGAAGCATTCTTACAACGCTCTTAGGAAAGAATTCAGGCTAGTTTTCAAGAAGTTGGACTCGAATAATGAACGACTTAGTGATGATGGGAAGAGTATGATGTACGAGCTGAAATGGGTTGAAAAGTCAATGCATTTGCAAGAGCCCGATGTTCCTGGGGATGCGGCGATGCTGAGCCTT	CGGCTTTCTCAACATGTTTTCAACAATGAGAATTCATATTTCTTGAATGGGAGGAGCAGGACTACAACTCCATTCAACTAGAATTTTTGGGCGACTGTATCGCCAGATTAGAGATGCTTGTGATGAAGAAGTGGCAACCTTTCTAAACTGGATTATGCTCCCGATGACATCCCATATGATATGGATCTGGAGATTACTGGA	TCCTGGATTGCAGCTGATTACCTTGCTCGAATCAAGATTAAATGCCATGGAGTGGCACATATTGAGTCCACAAAGCCGATTAACTCTTTGTCGAGGTACCTCGCTGATCAGATGTGACAACCATTTGAAGACCTTAAGAGCTGTGACCTTGTGGCTGTCCAAGCATCTTAAGCCCTTGAGAGTTGTCGGTCTCCTGTCTCT
C14104	MDC021327.112	Chr02:21955954..21956123	190	359	TTGAGGTAAAGGCGAAGA	GAAGTCACGGTTGTAGTTT	AAAAAAAGGTCGTACCCAGTGCACAAGGCTTCCGCTTTACGCAGGGTCTGGGAGAGGTGAATGTCGGCTAGCCTTACCCCCATTTATGGAGAGGCTGCTCCCAAGTCTCGAACCCGAGACCTACCGCTCATGGGCGAAGGCACTTGCCATCGCACCAAGTGCGACCTCTT	TTGTCCCTTACCCCTATGTTGAAATAGTCCAAAGGTGTTTGAAATAGTTAGATGGGCCGCTAATAGATACTTAACACTGAGATTTTGAGGTAAAGGCGAAGAAAAGAATGTTGTTTAGCAAGGCGAGACATTCTAGACAAATGTACGTGCTTGCACCAGTCTTGCTAGCTTAAAATGCTATGGTGTTCATTGGATTAGTA	TGTTCATTGGATTAGTAATCCACATAAAAAGGATAGCTGTTTTGTTTGGCATAAAAACTACAACCGTGACTTCAAAATAGTGTTGATTACTTTTCATGTGCTTGTAGCTGATGCGTGACCATATCTTGTGTAAGAAAATGTTTCACAAGAATATGAAAACCTTGTTTATTTTGTTCCATGTTTAAGCTAATACTCATTTT
C14105	MDC002030.372	Chr14:1517877..1517982	243	608	GGCATTCCACGATTATTAGTT	AATACCAGGGAGAACACCACC	AACGTTTTTTGTTTCTTCAAGAGAAGTTTGGGTAAAGCTTTAAAGAGTACTTGTTCTTTTWGTAATCCTGTTTTGACAATCCTCTGGTTGCATGAATTGTTACCCTTTTCCAATTTGTGCTCGCTTTGGATTGTTGTTTTCGCAAATAATWTACTCAAATTTTCCATGGGATGGTACTCGTTGTATTTGGAATCAATATATTAGGTGCAGTGGTTATTTTATTTGATCAATAAATCTGTAGAATTCGTATGTTTTTGTAACGTTTTTTGTTTCTTCAAGAGAAGTTTGGGTAAAGCTTTAAAGAGTACTTGTTCTTTTTGTAATCCTGTTTTGACAATCCTCTGGTTGCATGAATTGTTACCCT	GTGCTCCAATACCTTAGTGGAGTGATCCTCTTTGAGGAAACCCTCTACCAGAAGACTGCTTCAGGTATTTTTATTRAAGGTTCTAGGTTTTGATACYTTGGCATTCCACGATTATTAGTTCTGTTGTATTTGGAATCAATATATTAGGTGYAGTKGTTATTTTATTTGATCAATAAATCTGTAGAATTCGTATGTTTTTGT	TTTCCAATTTGTGCTCGCTTTGGATTGTTGTTTTCGCAAATAATWTACTCAAATTTTCCATGGGATGGTACTCGTTGTATTGTATTCTGCAGGCAAGCCATTCGTTGACGTCTTGAAGGAAGGTGGTGTTCTCCCTGGTATTAAGGTCGACAAGGGTACCGTTGAGCTCGCCGGAACCAATGGTGAGACCACAACCCAGGG
C14108	MDC008327.298	Chr14:11391613..11392060	212	585	CATTTGTTTTCACGCATTCTTT	CACATCTCTCTTCCCTCTTTCC	GGCTGGTTTGRTATTGCTGTGCTTTGAAAAAAAGCTGCTGTGAGAATAAGCGGCTGTGCTGTGAGAATAAGCGGCTGTGAAATAAATCAGTAGAGTGTTTGGTAAACTTTTTTGTAAAAGTGCTTTTGGAAAAAAAAGCAGTCTGATAGTGGGTCTTTTCATTAAAGGAGCACTGTAGTTCTGTGTGCTTTGAAAAAAAGCCAGTTTTCCAAAGCTACAAATTGCAGCTTCAGCTTTTTCCTTTGATTTCAGCTTATTCTCACATCAGCTTCCAAAATAAGCCATTTTTTTTAAGTTTACCAAACACCAAAAACACTCCCAGCTTTTTTTCATAGGAGCTTTTTTCAAAATCACCTCAATCCCAAACTGGGG	TCACCAACGTTTATGTTGTGCTTGCGGGTCACGGCTGCTCTGCTATCGGAACTGTCTCTGTTTCGAATTCTGGGTGGACGACGGTTCCTTGGTTTTCGGCTCCTCGAATGGGGTTTTATGTCCGATTTGGGCTTTATATCCGTTCGGGCTAACATTTGTTTTCACGCATTCTTTGGGCTCTCATTTTATTGTCCGATTACG	CTACGTTTTGCAAAGTGATTTTTGAAGAACTGTTTTCTAAAACCAAAATGACAAATAGGATTTTACATTTTCTATGGTGTTAGAATGTACCTGGTGTTGTGGTCTATTTTTATCTGACAAAGGGAGAGGGGCTGGCAGCACAGGAAAGAGGGAAGAGAGATGTGTGTTTGTAGAATTGTAGGGGAATGTGTGTTGTTATCC
C15109	MDC010056.207	Chr14:7315224..7315352	214	343	CATAGAAAAGAGTCGCACAT	GCCGATGGATAAGATGAG	TTTTTTTTTTTTTTTTTAAAACAAGATATGCAATATCGGACAGAGATGCCAAAAGGTTACAAGAAAGCCTACCAAAGAGGCAAACAAACTGCAGCAAATACTAAAGAAAAGTAGTACAAGAAGGTACAAG	TGTTAATGAATGTGAGGTTTGTTTATGTCGCATCCATAGAAAAGAGTCGCACATGCATCTTCAATAGGTGAATTCTTGTTTTAGATTGCAATGTCATTCTTTTTCTTTTGCAATATAAAGGTTAAAACACTTATTTAACAAGATGAAAAGAAACACCAATAAATAAATAGTTATTTAGAGCAAATATAACATAAATTAGA	TTTGACGAACAAAAAGATCGTTACCATTACTCATCTTATCCATCGGCTTGACATGTTATATTTTCCATTTTTATAACTTAAATATTGATCATGTTGAACTAGCCTCATGTGTGGCAATTTTTTTTTTTTACTWTTTWMTTTTTTATTWTTTATTTGTTATTTGTTATTTTTGTTTAGTTTGGATATTTTTAAGATTGAAT
C15110	MDC007350.843	Chr15:7592987..7592987	148	311	ATTAGATTTCTCGCCGTAGTGT	ATAGGGCAGATGAGATGGATG	GAGAGGTCGCACTTGGTGCGATGACAAGTGTCTTCGCCCATGAGCGGTAGGTCTCAGGTTCGAGACTTGGGAGCAGCCTCTCCATAAATGGGGGTAAGGCTAGCCGACATTCACCTCTCCCAGACCCTGCGTAAAGCGGAAGCCTTGTGCACTGGGTACGAC	TTTACGGAAGTTAAACAAGAGCCGTAAAGCTCAGCAGTATGTACATGTGCCGGTACTGAGCTCTCCAAGCTGCACTTAAAGAGATTCCTATTGGCACAATCAGTCCAACAAGGAAATGAATCAAATGGTGCATTTGTATAAGGGCATATCAGAAAAGATGGTGGATTAGATTTCTCGCCGTAGTGTAATAGTCATGACTTT	GAGTGTAATAGTCATGACTTTAACTATCCATGCAAGAACGATGATTGCTCGGAGATACATAGCATAACATGATAAGTTACAAATTTCATTTTAAAGAAACATTACAGACCTGCGATAACTAGAGCCACCTCTGGAGGGGCCAGTTGTACTCATAAACTCATCATCCATCTCATCTGCCCTATACTCTGGGAATTCAACAGA
C15111	MDC021097.297	Chr15:6168379..6168379	270	428	TTCTTCGACAATAAAGGCATAG	TTTGTGGTGGTTGGTTGC	CGAGGTCGCACTTGGTGCGATGGCAAGTGCCTTCGCCCATGAGCGGTAGGTCTCGGGTTCGAGACTTGGGAGCAGCCTCTCCATAAATGGGGGTAAGGCTAGCCGACATTTACCTCTCCCAGACCCTGCGTAAAGCGGGAGCCTTGTGCACTGGGTACG	ACTTGCTTTCTTCGACAATAAAGGCATAGCTGCAGGGATTGAAGCTCCACACATCCGTGAGATTCTTAAAACTCTTCAAGCTTACTTCATAATAATTCGTATCTTTGGCGATCGATGTTTGGCAACAGCCTATACCGGAGCACGAATAATTGGCTACAAAATTAATGCTGTCACATTTTGTAATGCACCCACCTGTGTAC	ACCCACCTGTGTACCCATAATCTTTTCCTTGGTAAACCACAATTTCAGCGTAGGTGTCGCAACCAACCACCACAAACATGTTATCGGTGTCAGATATGAAGAATAATTCGGACAGTTGGAGAGAAGGAATGTTGCTTTCCAAGGACGCACCTGATTTGTTGTAACAATCTTTGGCTATATATTGTAGGATATGCAGCTTC
C15114	MDC020127.174	Chr15:22051825..22051907	293	377	GCTGAGGGTGAGAAAGATAAAT	GATGGTGCCAATGTTGTAGTTA	AAGTGTGCTCTACTATGCTTGCAAATATTTCAGTCAAGTTATTCTTGTTTATGTTCCCACAACTCATTCAACAATTGTTTTGC	AGATTATTTGATGAAAAGAAAATGTATCAGTTGATTACCTGGTGTTCACTTATATTATTGAATTGACAGCTGAGGGTGAGAAAGATAAATTATTGTTAGCAGCCAAAAGGATCAGAAGGGCAACAAGCACCGAGTTCGTTATATCTTTGGTTTCAGATGATTTTTCTCGAGCCAGCACTACATATGTTGGTAAATTGAGGT	CAGGTCCAACTTTTTGGGTACCAAGTTCACCGTACATGACAGCCAGCCTCCATGTGATGCAGTACCCCAACCAAATAATCGATCATCTCGAAGGTTCCATTCTAAGCAGGTGTCTCCAAGAGTACCAGCGTGTAACTACAACATTGGCACCATCTCTTACGAGCTCAATATTCTTCGCACAAGAGGTCCAAGGAGAATGCA
C15115	MDC019654.37	Chr15:6457998..6457998	222	386	ATGGTAGGAAAGGTGCTGGAGT	CAATGAGTCGCTTCTAAAATGA	AAGGTCGTACCCAGTGCACAAGGCTCCCGCTTTAAGCAGGGTCTGGGAGAGGTGAATGTCGGCTAGCCTTACCCCCATTTATGGAGAGGCTGCTCCCAAGTCTCGAACCCGAGACCTACCGCTCATGGGCGAAGGCACTTGCCATCGCACCAAGTGCGACCTC	TCTCAGTTTTTAGATTGCTGGGGTGTACCATTGGAAGCATGGTAGGAAAGGTGCTGGAGTTTTTTGGCTTCAACAAGCCCGAGATGAAGTTCGTCTTAGCAGGATTGCTCAGCAATTGTTTGATTCTGTTGGAAAGTCGATATCTGATGAAAGTTTCAAGGTAAAATATTATTTGTTTGCACACAACGTGAAATATTGATA	TACAACGTGAAATATTGATATTTGAACAAAAACCAGTTTCATTTTAGAAGCGACTCATTGGTTATCGTTTGTGCATACAGCAATGGGAAGGCTTGATTGAATTGTTGGGTTCTGAATCCAAGGCTACAGGGGGTCTCGACTTTCTGCACAAGTATGARTTTTGTCTTTTGCATTTTCATAATTATCCTCCAGATTTTCACA
C15116	MDC010040.290	Chr09:11033197..11033343	248	396	ATCTCAAAGACGCCTCATACAT	CGGGAAGACACAACACAAAACA	GGGATGTGCTATCCACACACCCCTTTTTACTTCTCACACACCCCTTGTTAATTTCTGTCCGTTGATCTTATTCAATTTATCCGATCCAACGGTCGAAAACCAAAAAGGTGTGGGAGAAGTAAAAAAGGGTGTGTGGATATCACACCG	TTTAGATGGCGCTTAAATCTGTCCACATGGTCTTTGGTAGTGAACTTTGGACACTAGCGGTTGAGCCATAGCAAGTTAATAAGCTGCCATCTCAAAGACGCCTCATACATATATTCGGGTCACTTAAAAAAGCATGATTTCTGTATATTATAGTGTTGCGCATGGCCATACTTAGTTAAATGATACTTTGATTTCATGGAA	TTTCATGGAATATCCTGCACGAGTAGTTTATTTTCTTCCATTTGGCTTACTCGTGGGTGACTCGTATTGTCGTATTATATTGGTTGATCTACTTAGAACTCTTGAAAATCTTAATGTTTTGTGTTGTGTCTTCCCGTGAAGGCTATTATAACTGCCTTCTTCACATTGTAAACATATTTATATGCGTGAATTGACAAATTG
C15119	MDC013522.351	Chr15:34690611..34690801	390	582	CGAATGGAAGAATAATGATGAG	TAAAAGAGAGGGCTTGGTGGTA	CCTAAGAGTGTTTAGTCTAATGGTCAGGCCCTTGGTTTGTTACCAAGAGGTCTGGGGTTCGACACCTCTCAAGGTACCCACCTAGCAATTGCTAGAGTTTCTTGCCTACCAAATGTTGTGGGGTCAGGCGGGTGGCCTAGTGAGTAGTCGGGTCAAAGACCCGGAGACACTAGATTCAAAAAAAAAAAAAA	TGATAGCGAATGGAAGAATAATGATGAGAGGAAAGAGAAATATGATAAGTCTTCAATTAAAGGTACCATTTAATGTGTTCAGTCGTGGCATTTGAGATTTTCATTCTTGGCACGTTTAAAGCATTTCAATGTTTTAGATGTTTTAGTGAAGAAATGGTGGAAAATAAGCAAAAAGCTATATTAATATTGCTCCACCATACA	AAATATTGCACCACCATACATGTTTATGTTATCAGTTCCTTCATTTCCTCTGATCCTGCTTGCTTCACCCTTCCAGTACCTGACCATCATTTCGTTGTAGCTTCCTTTATCCGTAAAGTAGCTTTTCATAGCTAATGTGATTGAACCACCTAATATTGTTTAGTGAATATATATTACCACCAAGCCCTCTCTTTTAAAACC
C16120	MDC007791.237	Chr16:711228..711377	232	383	AGTAGATTGAGAAGGGTTGTGT	GTGTAGTTTATCCAGGGAAGTT	AAAACTAATGAAAAGAGCTTGAAAACTTTAAGTTTTAATGATAAGGACAAAATAAAGGGTAAAGTGAATAGTACCAGGATTGACTTTTTAGTGTAAAAATGTGGTTTTTCGTTAAAGTGAACAGTACCGGGTGCTTTTCGTTAAAGTTCC	TGTTGTCCAAACTCAAATTAATTAATCATAATCTCATTTATAGTTATCTAGGACTAAGTAGATTGAGAAGGGTTGTGTTTAATGAATGATTTGAACAAGGTTAATTTCTGAGGTTCACTGAGCTACATGAATGATAGCAGGGTTATCCATCATAAGAGGATATTCAGAGTTTGCATGAAAGCGCATAAATAAATTAAAAGG	CTAAATTAAAAGGTTAAAAACAATATTCCGCGTTATGTTGGAAATAGAGTCCCATGTCGGGTCGGAAACTTCCCTGGATAAACTACACCTATAAATGGTCTCGCTCATAATTGTATTGGAGTTTTTGTGATAAAGTTTAACACGTGCCGAGTTATGCAACTAGTTAAGTTTGAACAATATCAATGTGGGTAGTAGTAGACT
C16122	MDC010601.587	Chr16:4781404..4781404	314	601	ATTTTGAAAGGGTAGAAGGTGA	TACTGGATAGGGAGGAGGGTGC	TGGTAATCAAGTTCAAARTACTCCGCACAAGATACTCTGGCACTTAAAAAAATTACAAGAAGTAAAGCCCGAAGGAACCAATTCAGTCAGAGTCTTGTATTTTTCAGCACTCAAGTCCAAGTGTAAGTTTGCCAGGAAACCACCCAATGAAAGTACTGCAAGACCAGTGCTAAGGAGTAAAACTTCGCAGTAACTGTGCTCAGTTCCTTTCTTGATGCCAAATATAAAGGCATAGTTGACACGATAACGCCTCCAGAAGTATATGTCTGCAGCTTACATG	GGCGCATATGCAGCGTAATAAGGCTCGAATGAAGAAGAAACGACTGGAATGGCATATAATTTTGAAAGGGTAGAAGGTGATGGAATGGACCAACTGCACAGAGAAGKGGTAATAAAAATCATTTGTACCAACTGAGGAARTTCTACAACAGAGGCACCAGGCTRTAGTTCATGGAAAAGATCATTTAGCAGAAATCAATTG	AGCATATGTTGAGTGATGTATCCGAATAAGCTGCAAGAAAACCCACTTGCATATTTAGAGAAAAGACGGGTCAAATGAATAGGATAACTTTTCGTCATTGAATACCAGAGGGTTAGCTGTTACCTGGAAAGTGGAAAAATGTTTTCCATGTACTCTGCACCCTCCTCCCTATCCAGTAGTTTTCGAGCTTCCACTCTTAAA
C16123	MDC018431.125	Chr16:22900533..22900675	354	498	AAAAAATGTGATAAACCAACGA	GAAACAAGCAACAACTGAAGAG	GTCGTACCCAGTGCACAAGGCTCCCGCTTTACGCAGGGTCTGGGAGAGGTGAATGTCGGCTAGCCTTACCCCCATTTATGGAGAGGCCCATTTATGGAGAGGCTGCTCCCATTTATGGAGGTGAATGTCGGCTAGCCTTACCC	AAGACCCAAGTTAAACATGTGCAATCGTAAAAAATGTGATAAACCAACGAAACCCATTTGAAGTAATCTTAGCAGGACCATGTACCAAATCAAATGGCTGAATAGCCTTATTATCACTCAAGGGAAAAACAGTACAATGGCTTTGGGCTAATACACATATTTCACACTTAAAACAAGTCTCATCATATGAACAACATAAAG	CCATCATATGAACAACATAAAGAAGGAAATAAATGCCTAAGATATTCAAAAGAAGGGTGTCTTAAGCAATGATGCATAGCCATAATTGATGATTGTAGACGGCTCAATCTCGCCCGAAGTCACGGTATGAGGCTATAAGTAGCCTGATTAGCGGTGCTTGCTCTTCAGTTGTTGCTTGTTTCCATCAGTATGCTCTTTGGG
C16124	MDC015051.52	Chr16:18197348..18197499	316	476	CTGTAGGATGTCATTTTCACGA	TTCCAGGAGATGTATGGGTTCA	GGAAAACTAATGAAAAGGGCTTGAAAACTTTGAATTTTAATGATAAGGACAAAATAAAGGGTAAAGTGAATAGTACCAGAATTGACTTTTTAGTGTAAAAATGTGGTTTTTCGTTAAAGTGAACAGTACCAGGTGCTTTTCGTTAAAGTTCC	AAATATAAAAGATCACCTGTAGGATGTCATTTTCACGATCCCTAGGTCTTTGACATGTAACCTTTAAGAGAGCAGTAATTTGCTTCTCATTCAACCTTTTTGTATACCGTTGCCCCTCAACAATTTTGCAGGCCTGCAAAGGTTTAATGCAGGTAGATTTCACATAAGACTTATGAAATAGAAATTGTAATTAAAAAATAA	CTAAAAAATAACCATTGGGAGGGTGACCTTTTTGTACGGACAATTACTCACCTCCATGGGTAAATAGTTTGCCTTCTTCTGGTTACCAACTTGAAGGCAAGGAAGATGCCCGTGTTGAATGGTGAACCCATACATCTCCTGGAAGTATTCAATTACGGACTTCATGGTCAAGTTTTCATCAACAGGAAACCTGAACAAAGC
C16125	MDC003986.418	Chr16:18317638..18317638	338	492	TTTCCTAAGAATCTCTCACCTG	TTGTCAAATCTAAAAATGTTCC	AAAGGTCGTACCCAGTGCATAAGGCTCTCGCTTTACGCAGGGTCTGGGAGAGGTGAATGTCGGCTAGCCTTACCCCCATTTATGGAGAGGCTGCTCCCAAGTCTCGAACCCGAGACCTACCGCTTATGGGCGAAGGCACTTGCCATCGCACCA	TTGTGTGATCAAGATTTCCTAAGAATCTCTCACCTGTTTCGAATAAAACCGTGTGAGCCACTGGTGCAGAGAAATGATACTTGCCTCAACTGTAATTAGTGCCATGTAATTACATCTTGCATCACTGCATTTGTGCACTCCCGTGGTACATTGTATCATGTGGTTTTCTTCTGTAGAACATTAGATTGTGCTATGCCTTTA	AGTGCTATGCCTTTACTATGGCAAAATATTCCTCTATGGTATGCACTGGTTATGATTTAAGATGCTGGATCCAAAAGAAAAGCATGATCAAATTCTCTCAATTTCTTGTCTTAGAGCATAGATTTAGTTTGGAACATTTTTAGATTTGACAACYAGCATCCAATTGCTCCATACTGTTAGGTGGGGGTTCGAACTTGGGTG
C17126	MDC022667.46	Chr17:5223239..5223391	270/285	447	GTGACAAAAAGGGATAGGAGAG	TTGAGGCTTGAATACAGAGATA	AGGAAAACTAATGAAAAGGATTTGAAAACTTTGAGTTTTAATGATAAGGACAAAAWAAAAGGGTAAAGTGAATAGTACCAGGATTGACTTTTTAGTGTAAAAATGTGGTTTTTCGTTAAAGTGAACAGTACCGGGTGCTTTTCGTTAAAGTTCC	ATCCCTAATAAGAAATAAAAATAAAAATTTATCTATAAATCTAATATTTACTTTCTTATTTCTCTTGAATTTCTTTCCACATATCAAAAGCACAATGTTGGTGACAAAAAGGGATAGGAGAGTCTTAACGGGAGCTGATTTTCACACATCGTTTTTAATCTCTCATACACTTCATTTTTAATTTCTAACCATTAGATTAAA	CTAGATTAAATAAATCAAATTGACACAACGAATATAATTTTGTGTCACTCCACCTGAAACAAATTGAAACAATGACCATGAAACAACACGTGAATTAAATGTCGCTCCACAAATTCTTTCCACATACATGTTTAATCTTTTGGTTCTTCGGGGCATAGATGAAATTAGATTGGATATCTCTGTATTCAAGCCTCAAGAAAG
C17127	MDC021646.390	Chr17:29555629..29555629	296	455	AAAGGCACTCACCACAATCCAA	ATAGCCCAGCCCGCACTAAACC	CTAAGAGGTCGCACTTGGTGCGATGACAAGTACCTTCGCCCATGAACGGTAGGTCTCGGTTCGAGACTTGGGAGCAGCCTCTCCATAAATGGGGGTAAGGCTAGCCGACATTCACCTCTCCCAGACCTTGCGTAAAGCGGGTCTGGGTACGACCTTTT	AAGAAAAAGTGGGGGAAAACGTGACATTAAAGGCACTCACCACAATCCAAAGAAACCGAAATGTACAGAGAAGAAACTGTAATTTTCTGCATGGAGAAAGTCCGCGTGGCTTGGCTGCATGTCCACCATTTTTATCACGATGTATCTCGAGAAAATACTATTGATTTGTAGGAAATTGAATTTAAGAACTTAAGCAATTAA	TTTAAGCAATTAAACTGCTACATACAAAATATAAAATATCGTGATAAGTTTGGGTAACGGTATCATTTTCTTGAGTAAAGAGTGACTCTAAGGGCCGGCCCAGGTTTAGTGCGGGCTGGGCTATTGTCTGGTGCCCAAAAAAATCAGGGGCACCCAAATTATTTCAGGTGTTATATTCATATATAATTTCATAAGAGTATA
C17128	MDC009269.217	Chr17:32543270..32543270	296	459	AACGGCTCATTCTTTCTACTTC	ATGGCTTTTGCGTCTCTCTCTG	AGAGGTCGCACTTGGTGCGATGGCAAGTGCTTTCGTCCATGAACGGTAGGTCTCGGGTTCGAGACTTGGGAGCAGCCTCTCCATAAATGGGGGTAAGGCTAACCGACATTCACCTCTCCCAGACCCTGCGTAAAGCGGGAGCCTTGTGCACTGGGTACGACC	CCCTGTTCCTTSCTCTGCGACTGGGCATTGTACAGAATGCTCCAAACGGCTCATTCTTTCTACTTCATGCCTGTGCTCACAATCCCACTGGAGTGGATCCTTCAGAGGAACAGTGGAAAGAGATTTCAAAACTGATCAAGGTAAATTTCTCAGAATATTTTCTTTAAAAGTTTTTTCTTCTTTACCTCTAATAACCTTCCG	GACCTCTAATAACCTTCCGCTACTCCCTTTGGTTAATTTTGATTTTTGTGGTTGATTCAGGAAARGGGACATTTCCCCTTCTTCGACATGGCATATCAAGGCTTTGCTAGYGGTGACCCAGAGAGAGACGCAAAAGCCATCAGGATTTTCCTTGAGGATGGTCATCTAATTGGAATTGCCCAATCATATGCCAAAAACATG
C17129	MDC003649.209	Chr17:11652585..11652782	336	535	GACCACCTTTGGAGCACTAATA	ATGTCATTGTCTCAAAAGCCAC	GCGAAGAGATCCCCTCCGGATCTCTCCCACTAAAGCTCACTAATCAATTAATCCGGGTCCTTAAAATTTGATAAAACGGCTACAAATAGGAAGCTCCTTAAAAAATCATCATAATTTTAGCCGTTGGAACAAAATTTAAAGGCTTGAATTAATTGATTGGTGAGATATGGTGGGAGAGATCCGGATGGGATCTCTTCC	TTGGCCAAAGAAATATAGCCAATTTAGGCCTAACAATGGACCACCTTTGGAGCACTAATAATCACAAATAATTAGCAATACAATTCTTCAAAACAGTAGGCGCCCTTTGAAAATCTATGCACAAATAATATAATTAATCTTGTAGGAATGGTCTCGATCAGAGAAAGAGAGAGACACCGAACTCCAACCTATATAGGAGAC	CCTAGGAGACAACCCTTCCTTAAAACTAACAAACTATATGTATATATCTCTTTTCAGAATCCCCTTATTTTTTTAATGTTCTAGGAAAGTTGAAAGTAATGAAAAAGCTTATGGCATCATGTATAGCCAACGTTACATTAATTAATGAASTAGTGGCTTTTGAGACAATGACATCAAGTAAATTTTTCAACAAGAAATCTA
note: All the sequences in the table are from 5' to 3'. “--” indicates no corresponding alignment on the genome of GDDH13.
