# Supplementary material for: Application of genome-wide insertion/deletion markers on genetic structure analysis and identity signature of Malus accessions
Source: BMC Plant Biol. 2020 Nov 30;20:540. doi: 10.1186/s12870-020-02744-2 (PMC7708918; doi:10.1186/s12870-020-02744-2)
Supplement: Supplementary file 3 — Additional file 3: Supplementary Table S2. Fluorescent labelled multiplex PCR matching schemes of the 102 insertion/deletion markers. [file 12870_2020_2744_MOESM3_ESM.xlsx]

## Sheet: table s2
Table S2 Fluorescent labelled multiplex PCR matching schemes of the 102 insertion/deletion markers
Group	Number of markers	Fluorescent label	Marker combination
G1	24	HEX	C06039	C08054	C11078	C15109	C15115	C16124
		PET	C03012	C04022	C04024	C07044	C09064	C13096
		NED	C03011	C05028	C08056	C08059	C10073
		FAM	C02009	C05026	C06037	C13101	C14104	C15110	C15114
G2	15	HEX	C01001	C04019	C09068	C15116	C16120
		PET	C01002	C03017	C07043	C17127
		NED	C01003	C06040	C11081	C17126
		FAM	C05030	C09063
G3	9	HEX	C05032	C07049	C12089
		PET	C17128
		NED	C13094
		FAM	C03018	C08052	C12086	C13093
G4	11	HEX	C01004	C07047	C10070	C12090	C13097
		NED	C04020	C06038	C08058	C16122
		FAM	C05029	C15111
G5	10	HEX	C02008	C05031	C12092
		NED	C11082	C12088
		FAM	C06041	C07050	C12087	C13100	C13102
G6	13	HEX	C08051	C08057	C14108
		NED	C01005	C02006	C03014	C04023
		FAM	C09062	C11077	C11080	C13098	C15119	C16123
G7	9	HEX	C07045	C11079	C17129
		NED	C07048
		FAM	C04021	C08060	C12091	C14105	C16125
G8	8	HEX	C05135	C10136
		NED	C12132	C04133	C06137
		FAM	C09067	C04134	C07138
G9	3	HEX	C08055
		NED	C10071
		FAM	C10072
