# Supplementary material for: Application of genome-wide insertion/deletion markers on genetic structure analysis and identity signature of Malus accessions
Source: BMC Plant Biol. 2020 Nov 30;20:540. doi: 10.1186/s12870-020-02744-2 (PMC7708918; doi:10.1186/s12870-020-02744-2)
Supplement: Supplementary file 4 — Additional file 4: Supplementary Table S3. Genotypes of the 102 InDel markers for 1,251 Malus accessions. [file 12870_2020_2744_MOESM4_ESM.xlsx]

## Sheet: table s3
Table S3 Genotypes of the 102 InDel markers for 1,251 Malus accessions
Unique/Shared genotype	Accession ID	Accession name	Species	Mutants	Parents	C01002	C01003	C01004	C01005	C02006	C02008	C02009	C03011	C03014	C03017	C03018	C04019	C04020	C04022	C04023	C04024	C05028	C05029	C05030	C05031	C06037	C06038	C06039	C06040	C06041	C07043	C07047	C07050	C08051	C08054	C08059	C08060	C09062	C09063	C09064	C09067	C10070	C10071	C10072	C10073	C11077	C11079	C11080	C11081
Unique	10--1	Black Ben Davis	Malus domestica Borkh.			DI	D	D	D	D	D	D	DI	D	D	I	D	DI	D	D	D	I	DI	DI	DI	D	D	D	DI	I	D	DI	DI	D	DI	DI	DI	DI	I	D	DI	D	D	I	D	D	I	D	D
Unique	10--10	Lysgolden	Malus domestica Borkh.			DI	DI	D	DI	D	DI	DI	DI	D	DI	DI	I	D	D	D	D	D	D	DI	D	DI	D	D	DI	I	D	D	DI	DI	DI	DI	DI	DI	I	D	D	D	D	DI	D	DI	I	D	D
Unique	10--12	Nagafu 1	Malus domestica Borkh.	Fuji mutant		DI	DI	DI	DI	D	DI	DI	DI	D	DI	DI	I	D	D	D	D	D	D	DI	D	DI	DI	D	DI	I	D	D	DI	DI	DI	DI	DI	DI	I	D	D	D	D	DI	D	DI	I	D	D
Unique	10--14	Shengli Hongguan	Malus domestica Borkh.			I	D	DI	DI	DI	D	D	D	D	DI	DI	D	DI	D	D	D	D	D	D	D	D	I	D	DI	DI	D	DI	D	D	D	I	D	D	DI	DI	D	D	D	D	D	D	DI	DI	D
Unique	10--15	Shizishan 1	Malus domestica Borkh.		Huanong 1 × Red Delicious	I	D	DI	DI	DI	DI	D	D	D	DI	DI	D	DI	D	D	D	D	D	D	D	D	I	D	DI	DI	D	DI	D	D	D	I	D	D	DI	DI	D	D	D	D	D	D	DI	DI	D
Unique	10--2	Baoman	Malus domestica Borkh.			D	D	DI	D	I	DI	DI	D	D	D	I	D	D	DI	D	D	DI	D	D	DI	D	I	DI	DI	DI	D	D	DI	D	D	I	DI	DI	I	D	D	DI	D	I	DI	DI	DI	DI	DI
Unique	10--20	Melba	Malus domestica Borkh.		Seedling of McIntosh	DI	D	DI	D	DI	DI	D	DI	D	DI	DI	DI	D	D	D	D	I	D	D	D	D	DI	DI	DI	DI	D	D	DI	D	D	I	D	D	DI	DI	D	DI	I	D	I	DI	D	D	D
Unique	10--21	Kuliesa	Malus domestica Borkh.			D	D	D	DI	DI	DI	D	DI	D	DI	DI	D	D	D	DI	D	DI	DI	DI	DI	DI	DI	D	DI	DI	D	DI	DI	D	D	DI	DI	DI	DI	DI	DI	D	D	DI	I	DI	DI	DI	D
Unique	10--22	De 8	Malus domestica Borkh.			D	D	D	DI	DI	DI	D	D	DI	D	DI	DI	DI	D	D	D	I	DI	DI	D	DI	I	D	D	I	I	D	DI	DI	DI	I	I	DI	DI	D	D	DI	DI	DI	I	DI	DI	D	DI
Unique	10--23	Bo 5	Malus domestica Borkh.			D	DI	DI	DI	D	D	DI	DI	D	DI	I	DI	DI	D	DI	D	D	D	D	DI	D	I	DI	DI	DI	D	D	DI	DI	D	DI	D	DI	DI	D	D	D	D	D	DI	D	D	DI	D
Unique	10--4	Iran Pippin	Malus domestica Borkh.			D	D	D	DI	I	DI	D	D	DI	DI	DI	D	DI	DI	D	DI	DI	DI	I	DI	D	DI	DI	DI	I	DI	D	D	D	D	I	D	I	DI	I	D	D	D	I	I	DI	D	D	DI
Unique	10--5	Sakatakei Tsugaru	Malus domestica Borkh.	Tsugaru mutant		D	DI	DI	DI	D	D	DI	D	DI	DI	I	DI	DI	D	D	D	DI	DI	DI	D	DI	D	DI	DI	DI	DI	DI	DI	DI	D	DI	D	DI	DI	D	D	DI	D	I	I	DI	DI	I	D
Unique	10--6	Khrushchev	Malus domestica Borkh.			DI	D	DI	DI	DI	DI	D	DI	D	DI	I	DI	DI	D	DI	D	DI	DI	D	DI	D	DI	D	DI	I	DI	D	D	DI	D	I	DI	I	DI	D	D	D	DI	I	DI	DI	I	D	DI
Unique	10--7	Batul	Malus domestica Borkh.			DI	D	D	D	DI	D	DI	D	DI	D	DI	DI	DI	D	D	DI	I	D	D	D	DI	DI	D	DI	DI	D	D	D	D	D	D	DI	DI	I	D	DI	DI	I	I	D	DI	DI	DI	DI
Unique	10--9	Prime Gold	Malus domestica Borkh.			DI	D	D	D	DI	D	DI	D	DI	D	DI	DI	DI	D	D	DI	I	D	D	D	DI	DI	D	DI	DI	D	D	D	D	D	D	DI	DI	I	D	DI	DI	DI	I	D	DI	DI	DI	DI
Unique	11--10	Shajin Yilamu	Malus domestica Borkh.			D	D	D	D	I	DI	I	DI	D	DI	I	D	D	D	D	DI	D	D	D	D	D	I	D	DI	DI	DI	D	D	D	D	D	D	DI	I	I	I	DI	I	I	D	DI	D	DI	D
Unique	11--11	Soviet	Malus domestica Borkh.			D	D	D	DI	DI	DI	D	DI	D	DI	DI	DI	DI	DI	D	DI	DI	D	D	DI	D	DI	DI	D	DI	D	D	I	D	D	DI	D	DI	I	D	DI	D	DI	DI	D	D	DI	D	DI
Unique	11--13	Lobo	Malus domestica Borkh.		Seedling of McIntosh	DI	D	DI	D	DI	DI	D	DI	D	DI	DI	I	D	DI	D	D	D	D	D	DI	D	D	I	DI	I	D	D	DI	D	D	DI	D	DI	DI	DI	D	D	DI	DI	DI	D	D	DI	DI
Unique	11--14	Allington Pippin	Malus domestica Borkh.		King of Pippin × Cox's Orange Pippin	D	D	DI	DI	D	DI	DI	DI	D	DI	I	D	D	D	DI	D	I	DI	D	DI	D	DI	D	DI	DI	D	D	I	D	D	DI	DI	DI	DI	I	D	D	D	I	D	D	DI	DI	D
Unique	11--18	McIntosh	Malus domestica Borkh.			D	D	D	I	D	DI	I	DI	D	DI	D	I	D	DI	I	DI	DI	DI	D	DI	DI	D	D	DI	DI	D	DI	DI	DI	I	I	DI	DI	DI	D	DI	D	D	I	I	DI	DI	DI	DI
Unique	11--2	Spartan	Malus domestica Borkh.		McIntosh × Cuiyu	DI	D	D	DI	D	DI	DI	DI	D	DI	DI	I	D	D	DI	D	DI	DI	DI	D	D	D	DI	DI	I	D	D	DI	DI	D	I	D	DI	DI	I	DI	D	DI	DI	DI	D	D	DI	D
Unique	1--12	Fushuai	Malus domestica Borkh.		Long Early McIntosh × Golden Delicious	DI	DI	DI	DI	DI	DI	DI	DI	D	DI	D	I	DI	DI	D	DI	DI	DI	D	DI	D	DI	DI	DI	DI	D	DI	I	DI	D	I	DI	DI	DI	I	I	DI	DI	I	DI	I	DI	D	DI
Unique	11--20	Summer Pearmain	Malus domestica Borkh.			D	D	DI	DI	I	DI	DI	D	D	DI	I	D	D	D	D	D	DI	DI	DI	DI	D	D	D	DI	I	D	D	D	D	I	I	D	DI	DI	DI	D	D	I	I	D	D	DI	DI	D
Unique	11--21	Helm	Malus domestica Borkh.			DI	D	D	DI	DI	DI	D	DI	DI	DI	DI	DI	D	D	D	D	DI	DI	DI	DI	D	D	D	DI	I	DI	D	D	D	DI	I	DI	D	DI	DI	D	DI	DI	DI	D	DI	DI	DI	DI
Unique	1--13	Early Harvest	Malus domestica Borkh.			DI	DI	DI	DI	DI	DI	DI	DI	D	DI	D	I	DI	DI	D	DI	DI	DI	D	DI	D	DI	DI	DI	DI	D	DI	I	DI	D	I	DI	DI	DI	I	I	DI	DI	I	DI	DI	DI	D	DI
Unique	11--4	Silver Spur Red Delicious	Malus domestica Borkh.	Red Delicious mutant	Mutant of Hi-Early Red Delicious	D	D	D	DI	D	D	DI	DI	D	DI	DI	I	D	D	DI	D	DI	DI	DI	DI	DI	D	D	DI	I	D	D	D	DI	I	I	D	I	I	DI	DI	D	D	DI	DI	DI	DI	DI	D
Unique	11--5	Dongxiangjiao	Malus domestica Borkh.			DI	D	DI	D	D	I	D	D	DI	DI	DI	D	D	D	D	D	DI	DI	DI	DI	DI	D	D	DI	DI	DI	D	DI	DI	D	I	DI	DI	DI	DI	D	D	D	DI	DI	DI	DI	DI	DI
Unique	1--15	Guoling	Malus domestica Borkh.		Ralls Janet × (Ralls Janet × Lingdangguo)	D	DI	DI	DI	DI	D	D	D	D	DI	I	D	DI	D	D	DI	DI	DI	I	D	D	D	D	DI	I	D	DI	DI	D	D	I	D	D	I	D	D	DI	DI	DI	DI	D	DI	D	DI
Unique	11--8	Skyline Spureme	Malus domestica Borkh.	Red Delicious mutant		D	D	D	DI	D	D	DI	DI	D	DI	DI	I	D	D	DI	D	DI	DI	DI	DI	DI	D	D	DI	I	D	D	D	DI	I	I	D	I	I	DI	DI	D	D	DI	DI	DI	DI	DI	D
Unique	11--9	Chantecler	Malus domestica Borkh.			DI	D	D	DI	DI	DI	DI	D	DI	DI	I	I	D	D	DI	DI	D	DI	D	D	DI	D	DI	DI	DI	D	DI	D	DI	DI	I	D	I	I	D	D	D	D	DI	D	DI	I	D	DI
Unique	1--19	Close	Malus domestica Borkh.			D	D	DI	DI	I	D	DI	DI	DI	DI	I	D	D	DI	DI	DI	DI	DI	DI	D	DI	D	DI	DI	I	DI	DI	DI	D	D	D	DI	DI	DI	I	DI	D	D	DI	DI	DI	DI	DI	DI
Unique	1--2	Aizaohui	Malus domestica Borkh.			D	DI	DI	DI	DI	DI	D	DI	DI	DI	DI	D	D	DI	DI	DI	D	DI	D	DI	D	DI	D	DI	DI	D	DI	DI	D	D	DI	D	DI	DI	D	D	DI	DI	DI	DI	D	D	D	DI
Unique	12--1	Wuyue	Malus domestica Borkh.			D	D	DI	DI	D	DI	D	DI	DI	DI	DI	DI	D	DI	D	DI	D	D	D	D	DI	I	D	DI	DI	D	D	DI	D	D	D	D	I	I	D	D	I	DI	DI	D	DI	D	D	DI
Unique	12--11	Bukowka	Malus domestica Borkh.			I	D	D	D	DI	DI	DI	DI	D	DI	DI	D	D	DI	D	DI	DI	D	D	D	DI	DI	D	DI	DI	D	DI	D	D	D	I	DI	DI	I	DI	I	D	D	DI	D	DI	DI	D	DI
Unique	12--14	Calville Rouge	Malus domestica Borkh.			DI	D	D	D	DI	DI	D	DI	D	DI	I	DI	DI	D	D	D	DI	D	DI	I	DI	DI	D	DI	DI	D	DI	D	DI	D	DI	DI	D	DI	D	D	D	D	I	D	DI	D	D	DI
Unique	12--15	Doyle	Malus domestica Borkh.			D	DI	DI	DI	DI	DI	D	DI	I	DI	DI	D	D	D	D	DI	DI	D	DI	D	D	DI	D	DI	DI	D	D	I	D	D	DI	D	D	D	D	D	DI	DI	DI	DI	D	DI	D	DI
Unique	12--16	Melrose	Malus domestica Borkh.		Jonathan × Red Delicious	D	DI	DI	D	D	D	DI	DI	DI	DI	DI	D	D	D	I	D	DI	DI	DI	DI	DI	D	D	DI	DI	D	DI	DI	DI	DI	DI	D	DI	DI	DI	DI	D	D	DI	D	DI	D	DI	DI
Unique	12--18	Bo 26	Malus domestica Borkh.			D	D	D	I	DI	DI	D	DI	I	D	DI	D	DI	DI	D	DI	D	D	D	D	DI	D	DI	DI	I	D	D	D	D	DI	I	DI	DI	DI	I	D	D	DI	I	DI	DI	I	D	DI
Unique	12--19	Duoyilu	Malus domestica Borkh.			D	D	DI	D	DI	DI	DI	D	D	DI	I	D	DI	DI	D	DI	DI	DI	DI	DI	DI	D	D	DI	DI	DI	D	DI	D	DI	DI	D	DI	DI	DI	DI	D	D	DI	DI	DI	I	DI	D
Unique	12--20	De 6	Malus domestica Borkh.			D	D	D	DI	DI	DI	D	D	D	D	I	D	D	DI	D	DI	DI	D	D	DI	DI	DI	DI	DI	I	D	D	D	D	DI	I	DI	I	DI	I	DI	DI	D	I	I	DI	DI	DI	DI
Unique	12--21	Red June	Malus domestica Borkh.			D	D	DI	D	DI	D	DI	DI	D	DI	DI	D	DI	DI	D	I	I	DI	DI	DI	DI	D	D	DI	DI	DI	D	DI	D	D	D	DI	DI	DI	DI	DI	D	D	DI	DI	DI	I	DI	D
Unique	12--23	Helasang	Malus domestica Borkh.			DI	D	DI	DI	DI	I	D	D	D	DI	DI	DI	D	D	D	D	D	D	D	D	D	DI	D	DI	DI	D	D	DI	D	DI	I	D	DI	DI	I	DI	D	DI	D	D	D	DI	D	DI
Unique	12--3	Hesetiaowen	Malus domestica Borkh.			DI	D	DI	D	D	DI	D	DI	DI	DI	I	D	D	D	D	D	D	D	DI	D	D	D	DI	DI	DI	D	D	D	D	D	I	D	I	I	D	D	DI	D	I	D	DI	DI	DI	D
Unique	1--23	James Grieve	Malus domestica Borkh.			D	D	D	DI	I	DI	DI	DI	DI	D	D	D	D	D	D	D	I	D	DI	DI	D	I	DI	DI	I	D	D	I	DI	D	I	D	DI	DI	DI	D	I	I	I	DI	D	DI	D	D
Unique	12--4	Bailuosi Malin	Malus domestica Borkh.			DI	D	D	DI	DI	DI	DI	DI	D	DI	DI	D	I	DI	D	DI	DI	D	DI	D	D	DI	D	DI	DI	D	D	D	D	D	I	D	D	I	I	I	DI	I	DI	D	DI	DI	D	D
Unique	12--5	Jinnhong	Malus domestica Borkh.		Jonathan × Jiguan	D	DI	DI	DI	DI	D	DI	DI	DI	DI	DI	DI	DI	DI	D	DI	DI	D	I	D	D	D	D	DI	DI	D	I	I	D	D	DI	D	DI	I	D	D	D	D	D	DI	D	D	D	DI
Unique	12--6	Kay Sai William	Malus domestica Borkh.			DI	D	D	DI	D	DI	DI	DI	D	DI	DI	I	D	D	DI	D	DI	DI	DI	D	D	D	DI	DI	I	D	D	DI	DI	D	I	D	DI	DI	I	DI	D	DI	DI	DI	D	D	DI	D
Unique	12--7	Xinjiang Pingguo	Malus sieversii (Ledeb.) Roem.			D	D	D	D	DI	DI	I	DI	D	DI	I	D	DI	D	D	DI	D	D	D	D	D	DI	D	DI	DI	DI	D	D	D	D	D	D	D	I	I	I	DI	I	I	D	DI	D	D	D
Unique	12--9	Mianpingguo	Malus pumila Mill.			D	D	D	D	DI	DI	I	DI	D	DI	DI	D	I	D	D	D	D	D	D	D	D	DI	D	DI	DI	D	D	D	D	D	DI	D	DI	DI	I	I	D	I	I	D	DI	DI	DI	D
Unique	1--3	Lowver	Malus domestica Borkh.			D	D	D	D	DI	DI	D	DI	D	DI	DI	D	D	D	D	D	D	D	D	D	DI	I	D	DI	DI	D	D	D	D	D	D	D	I	DI	DI	DI	I	DI	DI	DI	DI	D	D	DI
Unique	13--1	Benoni	Malus domestica Borkh.			D	D	D	DI	DI	DI	D	DI	DI	DI	DI	DI	DI	DI	DI	DI	DI	D	DI	D	D	DI	D	DI	I	D	DI	DI	DI	D	I	D	DI	DI	DI	D	D	D	I	D	D	DI	D	DI
Unique	13--12	Babskino	Malus domestica Borkh.			D	D	D	DI	DI	I	D	DI	D	DI	DI	D	D	DI	D	D	D	D	D	D	DI	I	I	DI	DI	D	D	D	D	D	I	D	I	I	DI	I	DI	DI	DI	DI	DI	D	DI	D
Unique	13--13	Kuluona	Malus domestica Borkh.			D	DI	DI	DI	D	DI	D	D	D	D	DI	D	D	D	DI	D	I	D	D	DI	D	DI	D	DI	I	D	DI	D	DI	D	DI	DI	DI	DI	I	D	D	D	DI	D	D	D	D	DI
Unique	13--16	Shidonghaoji	Malus domestica Borkh.			I	D	DI	DI	DI	DI	D	D	D	DI	DI	D	DI	D	D	D	D	D	D	D	D	I	D	DI	DI	D	DI	D	D	D	I	D	D	DI	DI	D	D	D	DI	D	D	DI	DI	D
Unique	13--17	Oberkika	Malus domestica Borkh.			D	D	DI	D	D	DI	DI	D	D	DI	DI	DI	D	D	D	I	D	D	D	D	D	DI	D	DI	DI	D	DI	D	D	DI	I	D	DI	DI	D	D	DI	DI	DI	D	DI	D	D	D
Unique	13--6	Hebei Kangbing Golden	Malus domestica Borkh.	Golden Delicious mutant		DI	DI	DI	I	D	DI	I	DI	DI	DI	D	I	DI	DI	I	DI	D	DI	DI	D	D	DI	DI	DI	DI	D	DI	I	DI	D	I	D	DI	DI	D	D	D	D	DI	D	DI	I	I	D
Unique	14--11	Xiangguoguang	Malus domestica Borkh.			D	D	D	DI	DI	D	DI	DI	DI	DI	DI	I	D	D	DI	D	D	I	I	D	D	D	DI	DI	DI	D	DI	D	DI	D	I	D	DI	I	D	D	DI	DI	DI	D	DI	I	D	D
Unique	14--2	Cox's Orange Pippin	Malus domestica Borkh.			DI	DI	DI	DI	I	DI	D	DI	D	D	I	D	D	D	D	D	DI	D	DI	D	D	DI	D	DI	DI	D	D	I	D	DI	I	DI	DI	I	D	D	D	D	I	I	D	D	DI	D
Unique	14--23	Qunfu 1	Malus domestica Borkh.	Fuji mutant		DI	D	D	DI	DI	DI	DI	DI	D	D	DI	DI	DI	D	D	D	I	DI	DI	DI	D	D	D	DI	I	D	DI	DI	D	D	DI	DI	DI	I	DI	DI	D	D	D	DI	D	D	DI	D
Unique	14--5	Husveti Rosmaring	Malus domestica Borkh.			DI	D	D	DI	DI	DI	D	D	D	D	I	D	DI	DI	D	D	I	DI	DI	DI	DI	DI	D	DI	DI	DI	DI	D	D	DI	I	I	D	I	DI	D	DI	DI	DI	I	DI	DI	DI	DI
Unique	14--8	King of Pippin	Malus domestica Borkh.			DI	DI	DI	DI	I	DI	D	DI	D	D	I	D	D	D	D	D	DI	D	DI	D	D	DI	D	DI	DI	D	D	I	D	DI	I	DI	DI	I	D	D	D	D	I	I	D	D	DI	D
Unique	1--5	Duchess of Oldenburg	Malus domestica Borkh.			DI	DI	DI	D	D	DI	D	DI	D	D	DI	D	D	I	D	DI	I	D	D	D	D	DI	DI	DI	DI	D	D	DI	DI	D	D	I	I	I	D	DI	D	DI	D	D	D	DI	DI	DI
Unique	15--16	Wase16	Malus domestica Borkh.			DI	D	D	DI	I	D	DI	DI	DI	D	D	DI	DI	D	D	D	I	DI	DI	DI	DI	DI	DI	DI	DI	D	DI	DI	DI	DI	I	DI	DI	DI	I	DI	DI	DI	I	D	DI	DI	D	DI
Unique	15--17	Kogetsu	Malus domestica Borkh.		Golden Delicious × Jonathan	DI	DI	DI	DI	I	D	DI	DI	D	D	DI	DI	DI	D	D	D	I	DI	DI	DI	DI	D	DI	DI	DI	D	DI	DI	DI	DI	DI	DI	DI	I	DI	DI	DI	DI	I	I	DI	I	DI	DI
Unique	15--23	Strawberry	Malus domestica Borkh.			D	DI	DI	DI	D	DI	D	DI	DI	D	DI	D	DI	D	D	DI	I	D	D	DI	D	DI	D	D	DI	D	DI	D	D	D	D	I	I	I	DI	D	D	D	DI	D	D	DI	D	DI
Unique	15--5	Mensi	Malus domestica Borkh.			D	D	D	DI	DI	DI	D	D	DI	DI	DI	D	DI	D	D	D	DI	DI	D	DI	D	DI	D	DI	I	D	DI	D	DI	D	DI	D	I	DI	D	DI	D	D	DI	D	D	DI	D	DI
Unique	15--6	Norand	Malus domestica Borkh.		Columbia(M. baccata×Broad Green)×Redant	D	D	D	DI	D	DI	DI	DI	D	DI	DI	DI	D	D	D	DI	D	D	DI	D	D	D	D	DI	I	D	D	I	DI	D	I	D	D	DI	DI	D	I	D	D	DI	D	DI	D	D
Unique	15--9	Hongrou Pingguo	Malus niedzwetzkyana Dieck.			D	D	D	D	DI	DI	DI	DI	D	DI	DI	D	DI	D	D	D	DI	D	DI	D	DI	DI	D	DI	I	D	D	D	DI	DI	DI	D	D	DI	I	I	I	DI	I	D	DI	D	I	D
Unique	16--1	Xinhong	Malus domestica Borkh.	Red Delicious mutant	Mutant of Starking	D	D	D	DI	DI	DI	DI	DI	D	DI	DI	D	D	DI	D	D	DI	I	DI	D	DI	DI	D	DI	DI	D	D	D	DI	DI	DI	D	DI	I	DI	D	DI	D	DI	DI	DI	DI	D	DI
Unique	16--10	Zhanxuan 6	Malus domestica Borkh.			DI	D	D	D	I	DI	DI	DI	D	DI	I	D	D	D	DI	DI	D	D	D	D	D	I	D	D	DI	D	D	D	D	D	I	D	D	I	I	D	I	I	I	D	DI	D	I	D
Unique	16--11	Behene	Malus domestica Borkh.			D	D	DI	DI	DI	DI	DI	D	D	DI	I	D	DI	D	I	D	DI	DI	DI	D	D	D	D	DI	I	DI	D	D	D	D	I	D	I	DI	DI	D	D	DI	DI	DI	D	D	D	DI
Unique	16--14	Xindong	Malus domestica Borkh.		Qiulimeng × Huahong	D	D	D	D	I	DI	D	DI	D	DI	DI	D	D	DI	D	DI	D	D	D	D	DI	I	D	DI	DI	D	D	DI	D	D	I	D	DI	I	DI	D	DI	DI	DI	DI	DI	DI	DI	DI
Unique	16--22	Jinse Luosuoshan	Malus domestica Borkh.			DI	DI	D	D	I	DI	D	DI	D	D	I	D	D	DI	D	D	D	D	D	D	D	I	D	DI	DI	D	D	I	D	D	I	D	DI	DI	DI	D	DI	DI	DI	DI	D	DI	D	DI
Unique	16--8	Fa 3	Malus domestica Borkh.			D	D	D	D	D	I	D	D	D	D	DI	D	DI	DI	DI	D	I	D	D	DI	D	I	D	DI	DI	D	DI	D	DI	D	DI	DI	DI	DI	DI	D	D	DI	DI	D	D	D	DI	DI
Unique	1--7	Jerseymac	Malus domestica Borkh.			D	D	DI	DI	I	D	D	DI	DI	D	D	DI	D	D	D	D	I	D	D	I	D	DI	DI	DI	I	D	D	DI	D	D	I	D	DI	I	I	D	DI	DI	DI	D	D	I	D	D
Unique	17--1	Mother	Malus domestica Borkh.			DI	DI	DI	D	DI	DI	DI	DI	D	DI	DI	I	DI	D	D	D	DI	DI	D	D	DI	DI	D	DI	I	D	DI	D	DI	D	I	DI	I	DI	D	D	D	DI	I	D	DI	D	D	D
Unique	17--11	Rome Beauty	Malus domestica Borkh.			D	DI	DI	DI	DI	DI	D	DI	I	DI	DI	D	D	D	D	DI	DI	D	DI	D	D	DI	D	DI	DI	D	D	I	D	D	DI	DI	D	DI	D	D	DI	DI	DI	DI	D	DI	D	DI
Unique	17--13	Atlas	Malus domestica Borkh.			DI	DI	DI	D	DI	DI	DI	DI	D	D	D	I	DI	D	D	D	I	D	DI	D	D	DI	DI	DI	I	D	D	I	D	D	I	DI	D	DI	DI	D	D	DI	D	DI	D	D	D	DI
Unique	17--15	Laxtons Superb	Malus domestica Borkh.		Wyken Pippin × Cox's Orange Pippin	D	D	D	D	D	DI	D	D	D	D	I	D	D	DI	D	DI	I	I	DI	DI	DI	DI	D	DI	DI	D	D	D	DI	D	I	DI	I	DI	DI	D	D	DI	DI	D	DI	I	DI	DI
Unique	17--16	Changhong	Malus domestica Borkh.		Jonathan × Jiguan	D	DI	DI	DI	DI	D	D	DI	DI	DI	I	DI	DI	D	D	D	DI	D	I	D	D	D	D	DI	DI	D	DI	I	D	D	DI	DI	D	DI	D	D	D	D	DI	D	D	DI	DI	DI
Unique	17--17	Cogswell Pearmain	Malus domestica Borkh.			D	D	D	D	DI	DI	D	DI	D	D	DI	D	I	D	D	D	DI	I	DI	D	D	DI	D	DI	I	D	DI	DI	DI	D	DI	DI	I	I	DI	D	DI	I	I	DI	D	D	D	DI
Unique	17--18	Twenty Ounce	Malus domestica Borkh.			D	DI	DI	DI	D	DI	DI	DI	DI	DI	I	D	DI	DI	DI	DI	DI	DI	DI	I	D	I	D	DI	DI	D	D	DI	D	DI	DI	DI	DI	DI	D	DI	D	D	DI	DI	D	DI	DI	D
Unique	17--19	Lowtosh	Malus domestica Borkh.			D	D	DI	I	D	D	D	D	D	DI	I	DI	D	DI	D	D	DI	D	D	D	D	DI	D	DI	DI	D	DI	DI	D	D	I	DI	DI	DI	DI	DI	D	D	D	D	D	D	DI	DI
Unique	17--21	Iwaki	Malus domestica Borkh.		Ralls Janet × Northern Spy	D	DI	DI	D	I	DI	D	DI	D	D	DI	DI	I	DI	D	DI	I	DI	DI	DI	D	DI	D	DI	I	D	DI	DI	D	D	I	I	DI	I	D	D	DI	DI	DI	D	D	D	D	DI
Unique	17--22	Qin'guan	Malus domestica Borkh.		Jonathan × Jiguan	D	D	D	I	D	I	DI	DI	D	DI	I	I	D	DI	D	DI	DI	DI	D	DI	DI	D	D	DI	DI	DI	DI	DI	DI	DI	DI	DI	DI	DI	D	DI	DI	DI	I	D	DI	I	DI	DI
Unique	17--23	Bancroft	Malus domestica Borkh.			D	D	D	D	D	DI	D	DI	D	DI	D	I	DI	D	D	D	D	DI	D	D	DI	D	D	D	I	D	D	I	DI	DI	I	D	I	DI	DI	DI	D	DI	DI	D	DI	D	D	DI
Unique	17--4	Chenango Strawberry	Malus domestica Borkh.			D	D	DI	I	DI	DI	D	D	D	D	I	DI	DI	D	D	D	I	D	DI	D	D	DI	DI	DI	DI	D	D	D	D	D	I	DI	DI	DI	DI	I	DI	DI	DI	I	DI	I	DI	DI
Unique	17--9	Lord Lambourne	Malus domestica Borkh.			D	D	D	I	DI	DI	DI	DI	DI	D	D	DI	D	DI	DI	DI	I	DI	D	D	DI	D	I	DI	DI	DI	I	DI	DI	DI	DI	I	DI	DI	I	I	DI	DI	I	D	DI	DI	DI	D
Unique	18--13	Pigeon	Malus domestica Borkh.			DI	D	D	DI	I	DI	DI	DI	D	DI	DI	DI	D	DI	D	D	I	D	DI	D	D	D	DI	DI	I	D	D	D	DI	D	I	D	DI	I	D	D	D	D	DI	DI	D	D	DI	DI
Unique	18--14	Summer Champion	Malus domestica Borkh.			D	D	D	DI	D	DI	D	DI	D	D	DI	DI	DI	DI	D	DI	I	DI	DI	DI	D	I	DI	DI	DI	D	D	DI	D	DI	I	I	DI	DI	D	D	D	D	I	DI	D	I	DI	D
Unique	18--15	Nanpu 3	Malus domestica Borkh.		Ben David × Golden Delicious	D	D	D	D	DI	DI	D	DI	D	DI	DI	DI	DI	D	D	DI	DI	D	DI	DI	D	D	D	D	DI	D	D	I	DI	D	DI	DI	DI	I	D	D	D	D	DI	D	D	I	D	D
Unique	18--16	Qiulimeng	Malus domestica Borkh.			D	D	D	D	D	DI	DI	DI	DI	DI	I	D	D	D	DI	DI	D	D	DI	D	D	DI	DI	DI	DI	D	D	D	D	D	D	D	DI	I	DI	D	DI	DI	I	D	D	DI	DI	D
Unique	18--17	Rutosh	Malus domestica Borkh.			DI	D	DI	DI	I	DI	D	DI	D	D	DI	DI	D	D	D	D	DI	D	DI	DI	D	DI	DI	DI	DI	D	D	DI	D	D	I	D	DI	DI	I	DI	D	DI	D	DI	D	D	D	DI
Unique	18--2	Huanong 1	Malus domestica Borkh.		Seedling of Ralls Janet	I	D	DI	D	I	DI	D	DI	DI	DI	DI	D	DI	D	DI	D	D	DI	D	D	D	DI	I	DI	DI	D	D	D	D	D	DI	D	D	DI	DI	D	DI	D	D	DI	D	DI	DI	DI
Unique	18--20	Lawfam	Malus domestica Borkh.		Lawver × Famuse	D	D	D	D	DI	DI	DI	D	D	DI	DI	I	DI	D	D	D	D	D	DI	D	D	DI	DI	DI	DI	D	D	DI	D	D	I	D	DI	DI	DI	D	D	DI	DI	I	DI	D	D	DI
Unique	18--21	Akin's Red	Malus domestica Borkh.			D	DI	DI	D	DI	DI	D	DI	DI	DI	DI	D	D	DI	DI	DI	I	D	D	DI	D	DI	D	DI	DI	D	DI	DI	D	D	D	D	DI	DI	D	D	D	D	D	DI	D	D	DI	DI
Unique	18--22	Meltosh	Malus domestica Borkh.			D	D	DI	DI	DI	DI	D	DI	D	DI	I	DI	DI	D	D	DI	D	D	DI	D	DI	I	D	DI	DI	D	D	DI	D	D	I	D	DI	DI	I	D	D	DI	DI	D	DI	D	DI	DI
Unique	18--3	Fenghuangluan Crab	Malus domestica Borkh.			I	D	DI	D	I	DI	D	DI	DI	DI	DI	D	DI	D	DI	D	D	DI	D	D	D	DI	I	DI	DI	D	D	D	D	D	DI	D	D	DI	DI	D	DI	D	D	DI	D	DI	DI	DI
Unique	18--4	Jie 9	Malus domestica Borkh.			D	D	D	DI	DI	DI	DI	DI	DI	DI	DI	D	D	D	DI	D	DI	D	D	D	D	DI	D	DI	DI	D	D	D	D	D	DI	DI	DI	DI	DI	DI	DI	D	DI	D	DI	DI	DI	DI
Unique	18--5	Bramley's Seedling	Malus domestica Borkh.			DI	D	D	DI	D	DI	DI	DI	DI	DI	DI	DI	DI	DI	DI	DI	DI	D	DI	DI	D	DI	D	DI	I	D	D	DI	D	DI	I	DI	DI	DI	DI	D	DI	DI	I	DI	DI	DI	DI	DI
Unique	18--9	Qingguan	Malus domestica Borkh.		Indo × Golden Delicious	DI	D	D	D	I	D	DI	DI	D	D	DI	DI	I	DI	D	D	I	DI	DI	D	DI	DI	D	DI	DI	D	DI	DI	DI	D	I	I	D	I	DI	D	D	D	DI	DI	DI	DI	D	DI
Unique	19--10	Baldwin	Malus domestica Borkh.			D	D	D	DI	DI	DI	DI	DI	DI	DI	DI	D	DI	D	DI	D	DI	DI	DI	DI	DI	DI	D	DI	DI	DI	D	DI	D	DI	I	DI	I	DI	DI	D	D	D	DI	I	DI	I	D	D
Unique	19--12	Shuahong	Malus domestica Borkh.			D	D	DI	DI	DI	D	D	DI	D	D	D	DI	D	D	D	D	I	D	DI	DI	D	DI	I	DI	I	D	D	DI	D	D	I	DI	DI	DI	DI	D	DI	D	DI	D	D	DI	DI	D
Unique	19--19	Karas Tor	Malus domestica Borkh.			D	D	D	DI	DI	DI	DI	DI	DI	DI	DI	DI	DI	D	D	D	DI	I	D	DI	D	DI	D	DI	DI	D	DI	D	D	D	I	D	DI	DI	D	DI	D	D	I	D	DI	DI	D	DI
Unique	19--22	Stonetosh	Malus domestica Borkh.		Stone × McIntosh	D	D	D	DI	DI	DI	DI	DI	D	D	DI	DI	D	D	D	D	DI	D	D	D	D	DI	DI	DI	DI	D	D	DI	DI	DI	I	D	D	DI	I	D	D	I	D	DI	DI	D	D	DI
Unique	19--3	Xiushui Guoguang	Malus domestica Borkh.			DI	DI	DI	DI	DI	D	D	DI	D	D	DI	D	DI	D	DI	D	I	DI	I	D	DI	D	D	DI	I	D	D	DI	DI	D	I	DI	DI	I	D	D	D	D	DI	DI	DI	D	DI	D
Unique	19--4	Chimeric Ralls Janet	Malus domestica Borkh.	Ralls Janet mutant		DI	DI	DI	D	DI	DI	D	D	D	DI	I	DI	DI	D	D	DI	DI	DI	DI	D	D	D	D	DI	I	D	DI	I	DI	D	DI	DI	D	I	D	D	D	D	I	D	D	DI	D	D
Unique	19--9	Saint Lawrence	Malus domestica Borkh.		Seedling of Famuse	D	D	D	DI	I	D	DI	D	D	D	I	D	DI	DI	D	D	I	D	DI	DI	D	D	DI	DI	DI	D	D	D	D	DI	I	DI	DI	DI	D	D	DI	I	DI	D	D	D	DI	D
Unique	20--1	Geliekekukui	Malus domestica Borkh.			D	D	D	DI	DI	DI	DI	D	D	D	D	D	I	D	D	D	I	D	D	D	D	I	D	DI	DI	D	DI	D	D	D	I	I	DI	DI	I	D	I	I	DI	D	DI	D	DI	DI
Unique	20--11	Apple of Commerce	Malus domestica Borkh.		Seedling of Ralls Janet ?	D	D	D	I	D	DI	D	DI	D	DI	DI	D	DI	I	D	DI	DI	DI	D	I	D	I	D	D	DI	D	D	I	D	DI	I	D	I	I	D	D	D	D	D	DI	D	I	D	DI
Unique	20--12	600g Andong	Malus domestica Borkh.			D	D	DI	DI	DI	DI	DI	D	D	DI	I	D	DI	D	I	D	DI	DI	DI	D	D	D	D	DI	I	DI	D	D	D	D	I	D	I	DI	DI	D	D	D	DI	DI	D	D	D	DI
Unique	20--14	Winter Banana	Malus domestica Borkh.			D	D	D	DI	DI	D	D	DI	D	DI	DI	DI	I	D	DI	D	DI	I	DI	D	DI	D	DI	DI	I	D	DI	DI	DI	D	I	DI	I	DI	DI	D	D	D	D	D	DI	I	D	DI
Unique	20--15	Rainier	Malus domestica Borkh.			D	D	D	DI	D	DI	D	DI	D	DI	I	DI	DI	D	D	D	D	DI	D	D	DI	DI	D	DI	I	D	D	DI	DI	I	I	D	DI	D	D	DI	DI	DI	I	D	DI	DI	D	DI
Unique	20--16	Winesap	Malus domestica Borkh.			D	D	DI	I	DI	DI	DI	DI	DI	DI	DI	D	D	DI	D	DI	D	D	DI	D	D	DI	DI	DI	DI	D	D	DI	DI	D	I	D	I	DI	D	D	DI	D	DI	DI	DI	DI	D	DI
Unique	20--17	Drumbo	Malus domestica Borkh.			D	D	DI	DI	DI	DI	D	DI	D	DI	I	DI	DI	D	D	DI	D	D	DI	D	DI	I	D	DI	DI	D	D	DI	D	D	I	D	DI	DI	I	D	D	D	DI	D	DI	D	DI	DI
Unique	20--2	Blengstid Gaurd	Malus domestica Borkh.			D	D	D	D	D	I	D	D	D	D	DI	D	D	DI	DI	D	I	D	D	DI	D	I	D	DI	DI	D	DI	D	DI	D	DI	DI	DI	DI	DI	D	D	D	DI	D	D	D	DI	DI
Unique	20--21	Jierjisi	Malus sieversii (Ledeb.) Roem.			DI	D	D	D	DI	DI	I	DI	D	DI	I	D	D	D	D	D	DI	D	D	D	D	I	D	DI	DI	D	D	D	D	D	DI	D	DI	DI	I	DI	DI	D	I	DI	DI	D	D	D
Unique	20--5	King David	Malus domestica Borkh.		Jonathan × Arkansas Black	D	DI	DI	DI	I	DI	D	DI	DI	DI	DI	D	D	D	I	D	D	DI	DI	I	D	D	D	DI	DI	D	DI	I	D	D	DI	D	DI	I	D	D	D	D	DI	I	D	I	D	DI
Unique	20--6	Clapp's Seedling	Malus domestica Borkh.			DI	D	D	D	I	D	I	DI	D	D	DI	DI	I	DI	D	D	I	DI	DI	D	DI	DI	D	DI	DI	D	DI	DI	DI	D	I	I	D	I	DI	D	D	D	DI	DI	DI	DI	D	DI
Unique	20--7	Ingram	Malus domestica Borkh.		Seedling of Ralls Janet	DI	D	D	D	I	DI	D	D	D	D	I	I	D	D	DI	D	DI	I	D	D	D	D	D	D	DI	D	D	DI	DI	D	D	DI	DI	I	D	D	DI	DI	I	DI	D	I	D	DI
Unique	2--1	Sujsleppskoe	Malus domestica Borkh.			D	D	D	D	DI	I	D	DI	D	DI	I	D	D	DI	D	D	DI	D	D	D	D	DI	DI	DI	I	D	D	D	DI	DI	DI	DI	I	I	I	I	D	D	DI	D	D	DI	DI	D
Unique	2--10	Toko	Malus domestica Borkh.		Golden Delicious × Indo	DI	DI	DI	DI	I	D	DI	DI	D	D	DI	DI	I	D	DI	D	I	DI	I	DI	D	D	DI	DI	DI	DI	I	DI	DI	DI	I	DI	DI	I	D	I	DI	DI	DI	DI	DI	DI	DI	DI
Unique	21--1	Antalue	Malus domestica Borkh.			I	DI	DI	DI	D	DI	DI	DI	D	D	D	DI	I	D	D	D	DI	DI	D	D	D	D	D	DI	DI	DI	DI	I	DI	D	I	DI	DI	DI	I	DI	D	I	DI	DI	DI	I	D	DI
Unique	21--10	Heoersitai	Malus domestica Borkh.			DI	D	DI	D	D	I	D	D	D	DI	I	D	DI	D	D	D	DI	DI	DI	D	DI	D	D	D	DI	D	D	DI	D	D	I	DI	I	DI	DI	D	D	DI	I	DI	DI	DI	DI	DI
Unique	21--11	Lanfengwang	Malus domestica Borkh.			D	D	D	D	D	I	D	DI	DI	D	I	D	D	DI	D	DI	I	DI	D	DI	D	DI	DI	DI	I	D	D	DI	D	DI	I	D	I	DI	I	D	D	D	DI	D	D	D	I	D
Unique	21--14	Aohong	Malus domestica Borkh.		Williams Lady × Golden Delicious	D	DI	DI	DI	DI	DI	DI	DI	DI	DI	DI	DI	DI	DI	I	DI	DI	DI	DI	DI	DI	DI	DI	DI	DI	D	I	DI	DI	DI	I	DI	DI	DI	D	DI	I	I	DI	DI	DI	I	DI	DI
Unique	21--15	Weiqinni	Malus domestica Borkh.			D	D	D	DI	DI	D	DI	DI	DI	D	DI	DI	D	D	D	D	I	D	DI	D	D	DI	D	DI	DI	DI	D	DI	D	D	DI	DI	I	DI	D	D	D	D	DI	DI	DI	D	DI	DI
Unique	21--17	Smoothee	Malus domestica Borkh.	Golden Delicious mutant		DI	DI	DI	I	DI	DI	I	DI	DI	DI	DI	I	DI	DI	DI	DI	DI	I	DI	DI	DI	DI	DI	DI	DI	DI	DI	DI	DI	DI	I	DI	DI	DI	DI	DI	DI	DI	I	DI	DI	I	DI	DI
Unique	21--2	Jieba	Malus domestica Borkh.			DI	D	D	DI	DI	I	D	D	D	DI	DI	DI	D	D	D	D	DI	D	D	DI	D	DI	D	DI	DI	D	D	I	D	D	I	D	DI	DI	I	D	DI	DI	I	D	D	DI	D	DI
Unique	21--20	Kizashi	Malus domestica Borkh.			DI	DI	DI	DI	D	DI	DI	DI	D	DI	D	I	DI	I	I	I	DI	D	DI	D	D	D	D	DI	I	D	DI	DI	DI	D	I	D	I	DI	D	D	D	D	DI	D	DI	DI	I	D
Unique	21--21	Aifeng	Malus domestica Borkh.			DI	DI	DI	DI	D	DI	DI	DI	D	DI	D	I	DI	I	I	I	DI	D	DI	D	D	D	D	DI	I	D	DI	DI	DI	D	I	D	I	DI	D	D	D	D	DI	D	DI	DI	I	D
Unique	21--4	Xingping	Malus domestica Borkh.			DI	DI	DI	D	DI	DI	D	D	D	DI	I	DI	DI	D	D	DI	DI	DI	DI	D	D	D	D	DI	I	D	DI	I	DI	D	DI	DI	D	I	D	D	D	D	DI	D	D	I	D	D
Unique	2--14	Esopus Spitzenburg	Malus domestica Borkh.			DI	DI	DI	D	I	DI	D	D	D	DI	DI	D	DI	D	D	D	D	D	D	D	D	DI	D	DI	DI	D	DI	DI	D	D	DI	D	DI	I	D	D	D	D	DI	DI	DI	D	DI	DI
Unique	21--6	Lvguang	Malus domestica Borkh.			D	D	D	D	I	DI	I	DI	D	DI	I	D	D	D	D	DI	D	D	D	D	D	DI	D	DI	DI	D	D	D	D	D	I	D	DI	DI	I	I	D	DI	I	D	DI	D	DI	D
Unique	2--16	Nvyoujidui	Malus domestica Borkh.			I	D	DI	D	DI	DI	D	DI	D	DI	DI	D	I	D	DI	D	D	DI	D	D	D	DI	DI	DI	I	D	DI	D	D	D	I	D	D	DI	D	D	D	D	D	D	D	D	DI	D
Unique	21--7	Bell Poos	Malus domestica Borkh.			DI	D	D	DI	DI	DI	DI	D	DI	DI	DI	D	DI	D	D	DI	DI	D	DI	D	D	D	D	DI	DI	D	D	D	DI	D	I	DI	DI	DI	D	D	I	DI	DI	D	D	D	D	D
Unique	2--17	Tian Andongnuo	Malus domestica Borkh.			DI	D	DI	D	I	DI	D	DI	D	DI	DI	D	D	D	D	D	D	D	D	D	D	I	DI	DI	DI	D	D	D	D	D	I	D	DI	DI	I	D	I	D	I	DI	DI	D	D	DI
Unique	21--8	Pacific Rose	Malus domestica Borkh.			D	DI	D	DI	DI	DI	DI	DI	DI	DI	DI	DI	DI	DI	I	DI	DI	DI	DI	DI	DI	DI	DI	DI	DI	D	I	DI	DI	DI	I	DI	DI	DI	D	DI	I	I	DI	DI	DI	I	DI	DI
Unique	21--9	500g	Malus domestica Borkh.			D	D	D	D	D	DI	D	DI	D	D	D	I	DI	D	D	DI	D	D	D	D	D	D	D	DI	DI	D	D	DI	D	D	DI	D	DI	DI	D	D	DI	DI	I	DI	D	D	DI	DI
Unique	2--19	Nvyoujidui 2	Malus domestica Borkh.			D	D	D	D	DI	I	D	DI	D	DI	I	D	D	DI	D	D	DI	D	D	D	D	DI	DI	DI	I	D	D	D	DI	DI	DI	DI	I	I	I	I	D	D	DI	D	D	DI	DI	D
Unique	2--2	Tian Andongnuo 2	Malus domestica Borkh.			DI	DI	DI	D	DI	DI	D	DI	D	DI	I	DI	DI	DI	D	DI	D	DI	DI	D	D	D	DI	DI	I	D	D	I	D	D	I	D	DI	DI	D	D	D	D	DI	DI	D	D	DI	D
Unique	2--21	Red June Sweet	Malus domestica Borkh.			I	D	D	D	DI	DI	DI	DI	D	DI	DI	D	D	DI	D	DI	DI	D	D	D	DI	DI	D	DI	DI	D	DI	D	D	D	I	DI	DI	I	DI	I	D	D	DI	D	DI	DI	D	DI
Unique	22--11	Chu Tsugaru	Malus domestica Borkh.	Tsugaru mutant		D	DI	DI	DI	D	D	DI	D	DI	DI	I	DI	DI	D	D	D	DI	DI	DI	D	DI	D	DI	DI	DI	DI	DI	DI	DI	DI	DI	D	DI	DI	D	D	D	D	I	DI	DI	DI	I	D
Unique	22--13	Kermerrien	Malus domestica Borkh.			DI	D	D	DI	D	D	D	D	D	DI	DI	D	I	D	DI	D	DI	D	DI	DI	D	DI	DI	DI	DI	D	D	DI	D	D	I	DI	DI	DI	D	DI	DI	D	DI	I	D	D	D	DI
Unique	22--14	Bedan	Malus domestica Borkh.			D	DI	DI	D	DI	I	D	DI	DI	D	DI	D	DI	D	DI	D	I	DI	D	D	D	DI	D	D	DI	D	D	DI	D	D	I	DI	D	DI	D	D	D	DI	DI	DI	DI	D	I	DI
Unique	22--17	Chanteline	Malus domestica Borkh.			D	D	D	DI	D	DI	D	D	D	D	DI	DI	DI	D	DI	D	I	DI	D	DI	D	I	D	DI	DI	D	D	D	DI	D	I	DI	I	DI	DI	D	DI	DI	D	D	D	D	DI	DI
Unique	22--2	Red Baron	Malus domestica Borkh.		Golden Delicious × Red Van Buren	DI	DI	DI	DI	I	DI	D	DI	D	DI	DI	D	D	D	D	D	DI	D	DI	D	D	DI	DI	DI	I	D	D	I	D	D	I	D	DI	DI	D	D	D	D	I	D	D	DI	DI	D
Unique	22--4	Hongjin Gala	Malus domestica Borkh.	Gala mutant		D	DI	DI	DI	DI	DI	DI	DI	D	D	I	D	I	D	D	D	I	D	DI	D	DI	D	DI	DI	DI	DI	DI	DI	DI	DI	I	D	DI	DI	D	D	DI	DI	DI	DI	DI	I	DI	D
Unique	22--7	Generos	Malus domestica Borkh.			D	DI	DI	D	DI	D	D	D	DI	DI	DI	D	D	D	DI	D	I	D	DI	DI	D	DI	D	DI	DI	D	DI	DI	D	D	D	D	D	DI	D	D	D	D	DI	DI	D	D	DI	DI
Unique	2--3	Alberta	Malus domestica Borkh.			D	D	D	DI	D	I	DI	DI	D	DI	DI	D	D	DI	D	DI	D	D	D	D	I	I	I	DI	DI	D	D	D	D	DI	I	D	DI	DI	D	DI	DI	D	D	DI	DI	D	DI	D
Unique	23--1	Hirosaki Fuji	Malus domestica Borkh.	Fuji mutant		D	DI	DI	DI	D	D	DI	D	DI	DI	I	DI	DI	D	D	D	DI	DI	DI	D	DI	D	I	DI	DI	DI	DI	DI	DI	DI	DI	D	DI	DI	D	D	D	D	I	I	DI	DI	I	D
Unique	23--13	Yanshanhong	Malus domestica Borkh.			DI	DI	DI	D	DI	DI	D	DI	D	DI	DI	D	DI	D	D	D	D	DI	DI	DI	D	D	D	DI	I	D	DI	DI	D	D	DI	D	DI	I	DI	D	D	D	D	D	DI	DI	D	D
Unique	23--14	Dailv	Malus domestica Borkh.		Seedling of Golden Delicious	DI	D	DI	DI	D	DI	DI	D	D	D	D	DI	D	D	D	D	DI	D	D	D	D	DI	D	DI	DI	D	DI	D	DI	D	I	I	DI	DI	D	D	I	I	DI	D	D	DI	I	D
Unique	23--15	Frequin Rouge	Malus domestica Borkh.			I	DI	D	DI	DI	DI	D	D	D	DI	D	DI	DI	DI	D	DI	D	DI	D	D	D	DI	DI	DI	DI	D	DI	DI	D	D	I	D	D	DI	D	D	D	D	DI	DI	D	D	D	DI
Unique	23--16	Jinguang	Malus domestica Borkh.		Starking × Huangkui	D	D	DI	DI	DI	DI	DI	D	D	DI	I	D	DI	D	I	D	DI	DI	DI	D	D	D	D	DI	I	DI	D	D	D	D	I	D	I	DI	DI	D	D	DI	DI	DI	D	D	D	DI
Unique	23--17	Avrolles	Malus domestica Borkh.			D	DI	D	DI	DI	D	D	D	DI	D	DI	D	DI	DI	D	D	I	D	D	DI	D	DI	D	DI	DI	D	D	I	D	D	I	I	DI	I	D	D	DI	I	D	I	D	D	D	DI
Unique	23--18	Marie Menard	Malus domestica Borkh.			DI	D	D	DI	DI	DI	D	DI	D	DI	DI	DI	DI	I	D	DI	I	DI	DI	DI	D	DI	DI	DI	DI	DI	DI	I	D	D	I	DI	DI	I	D	I	D	DI	I	I	D	D	DI	DI
Unique	23--20	Jurella	Malus domestica Borkh.			D	DI	D	D	DI	DI	D	D	D	DI	DI	D	DI	DI	D	D	DI	D	D	DI	D	DI	D	DI	DI	DI	DI	DI	DI	D	I	D	DI	I	D	D	DI	D	I	DI	DI	D	D	DI
Unique	23--21	GS58	Malus domestica Borkh.			D	DI	DI	DI	D	DI	DI	DI	D	DI	D	I	DI	D	DI	DI	DI	I	DI	DI	DI	DI	DI	DI	DI	D	I	I	DI	DI	I	DI	DI	DI	DI	D	D	D	I	DI	DI	I	DI	D
Unique	23--22	Lianji	Malus domestica Borkh.			DI	DI	DI	I	DI	DI	DI	D	D	DI	DI	DI	DI	D	D	D	D	D	D	D	D	DI	DI	DI	DI	DI	DI	DI	DI	D	I	D	DI	DI	I	D	DI	DI	DI	DI	DI	DI	DI	DI
Unique	23--9	Akifu 39	Malus domestica Borkh.	Fuji mutant		DI	D	D	DI	DI	DI	DI	DI	D	D	DI	DI	DI	D	DI	D	I	DI	DI	DI	D	D	DI	DI	I	D	DI	DI	D	D	DI	DI	DI	I	DI	DI	D	D	D	DI	D	D	DI	D
Unique	2--4	Shalatuoni	Malus domestica Borkh.			D	DI	DI	DI	DI	DI	DI	D	D	DI	I	D	D	D	DI	D	D	DI	I	I	D	D	D	DI	DI	D	DI	DI	D	D	DI	D	DI	DI	DI	D	D	DI	DI	DI	D	D	D	DI
Unique	24--13	Guoqing	Malus domestica Borkh.		Ralls Janet × White Pearmain	D	D	DI	DI	D	D	DI	DI	D	D	DI	D	DI	DI	D	D	I	DI	D	D	D	DI	D	DI	I	D	D	D	D	D	DI	DI	I	I	D	DI	D	D	D	DI	D	D	DI	DI
Unique	24--15	Ningguan	Malus domestica Borkh.		Golden Delicious × Ben David	D	D	D	I	D	DI	DI	DI	DI	DI	DI	DI	I	D	D	D	DI	I	DI	DI	D	DI	D	DI	DI	D	DI	DI	DI	DI	I	DI	DI	DI	DI	DI	D	D	I	DI	DI	I	DI	D
Unique	24--18	Wenhong	Malus domestica Borkh.			D	D	D	DI	D	DI	DI	DI	D	DI	I	I	DI	D	D	D	DI	D	I	DI	D	DI	D	DI	I	DI	DI	DI	D	D	I	I	D	DI	D	DI	D	D	DI	D	D	D	DI	D
Unique	24--19	Wijcik McIntosh	Malus domestica Borkh.			DI	DI	D	D	DI	DI	D	DI	D	DI	D	I	DI	D	D	D	DI	D	D	D	D	D	DI	DI	DI	D	D	I	D	D	I	D	DI	DI	I	D	DI	I	D	DI	D	D	D	DI
Unique	24--23	America 8	Malus domestica Borkh.			D	D	DI	DI	D	D	DI	DI	D	D	DI	D	DI	DI	D	D	I	DI	D	D	D	DI	D	DI	I	D	D	D	D	D	DI	DI	I	I	D	DI	D	D	D	DI	D	D	DI	DI
Unique	24--3	GS48	Malus domestica Borkh.			D	D	D	I	D	DI	DI	DI	D	DI	DI	D	D	D	D	DI	DI	D	D	D	D	DI	DI	DI	DI	D	D	DI	D	D	DI	D	I	I	DI	I	DI	D	DI	DI	D	D	DI	D
Unique	24--4	Granny Smith	Malus domestica Borkh.			D	DI	DI	D	D	DI	D	D	D	DI	DI	D	I	D	DI	D	DI	DI	D	DI	D	DI	D	D	DI	D	D	DI	D	D	I	DI	DI	D	D	D	I	DI	D	D	D	I	DI	D
Unique	2--5	Huangguniang	Malus domestica Borkh.			D	D	DI	I	I	DI	DI	DI	D	DI	I	D	D	DI	D	DI	I	DI	DI	D	D	DI	D	DI	I	DI	D	D	D	D	D	D	DI	DI	I	D	DI	DI	DI	I	D	I	D	DI
Unique	25--11	Judaine	Malus domestica Borkh.		Reinette du Mans × Priam	D	DI	DI	DI	DI	DI	DI	D	DI	D	DI	D	I	D	D	D	I	I	D	DI	D	DI	D	DI	DI	D	DI	DI	DI	D	I	DI	DI	DI	DI	D	D	D	I	DI	DI	DI	DI	DI
Unique	25--14	HoneyCrisp	Malus domestica Borkh.			D	DI	DI	D	D	DI	D	D	D	DI	DI	D	D	DI	D	D	DI	I	I	D	D	DI	D	DI	I	D	D	DI	DI	D	I	D	DI	DI	DI	D	DI	DI	D	D	D	D	D	DI
Unique	25--21	Youlixiang	Malus domestica Borkh.			DI	DI	DI	DI	DI	DI	DI	DI	DI	DI	DI	DI	DI	D	D	D	DI	DI	I	DI	D	D	DI	DI	DI	DI	DI	DI	DI	D	DI	DI	D	DI	DI	D	DI	DI	I	DI	DI	DI	D	DI
Unique	25--3	Fuqiu	Malus domestica Borkh.		Fuji × Qiuhong	DI	D	D	DI	DI	DI	I	DI	DI	D	D	DI	I	D	D	D	I	DI	D	DI	D	D	D	DI	I	D	I	D	DI	D	DI	DI	DI	I	D	D	DI	DI	DI	D	D	D	DI	D
Unique	25--4	Chunxiang	Malus domestica Borkh.			D	D	D	DI	DI	D	D	DI	D	D	D	DI	D	D	D	D	I	D	DI	DI	D	DI	I	DI	I	D	D	DI	D	D	I	DI	DI	DI	DI	D	DI	D	DI	D	D	DI	DI	D
Unique	25--5	Fu Hong	Malus domestica Borkh.		Fuji × Qiuhong	I	D	D	I	D	D	DI	DI	DI	D	D	I	DI	D	DI	D	I	DI	D	D	D	D	D	DI	I	D	D	DI	D	D	I	D	D	DI	D	D	D	DI	DI	DI	DI	DI	I	D
Unique	25--6	Qingxiang	Malus domestica Borkh.		Golden Delicious × White Pearmain	D	DI	DI	DI	DI	D	I	DI	D	DI	DI	I	D	D	DI	DI	DI	DI	DI	DI	DI	DI	DI	DI	DI	DI	I	I	DI	DI	I	D	D	I	DI	DI	DI	DI	I	DI	DI	I	DI	DI
Unique	25--7	Zhongxing	Malus domestica Borkh.			D	D	DI	D	DI	DI	DI	DI	D	DI	I	I	DI	D	DI	D	DI	D	DI	DI	DI	D	DI	DI	DI	DI	DI	DI	D	DI	DI	D	I	DI	DI	D	D	DI	DI	DI	D	DI	DI	D
Unique	25--8	Weixishengming	Malus domestica Borkh.			D	D	D	D	DI	DI	DI	DI	DI	DI	I	DI	I	D	D	D	I	D	DI	DI	D	D	I	DI	DI	DI	DI	DI	DI	D	DI	D	DI	DI	DI	D	D	D	DI	I	D	D	DI	D
Unique	25--9	Shichinohe 1	Malus domestica Borkh.	Fuji mutant		DI	D	D	DI	DI	DI	DI	DI	D	D	DI	DI	DI	D	DI	D	I	DI	DI	DI	D	D	D	DI	I	D	DI	DI	D	D	DI	DI	DI	I	DI	DI	D	D	D	DI	D	D	DI	D
Unique	2--6	Arkansas Black	Malus domestica Borkh.			D	D	D	D	I	I	DI	DI	DI	DI	DI	D	DI	D	DI	D	DI	DI	DI	DI	D	D	D	DI	I	DI	D	DI	DI	D	I	DI	I	I	DI	D	D	D	DI	I	D	I	D	D
Unique	26--10	Douce Coetligne	Malus domestica Borkh.			D	D	D	DI	D	D	D	D	D	DI	DI	D	D	D	DI	DI	DI	D	D	D	D	DI	D	D	DI	DI	DI	DI	D	D	I	D	I	I	D	D	D	DI	DI	I	D	DI	DI	DI
Unique	26--14	Golden Spur	Malus domestica Borkh.	Golden Delicious mutant		DI	DI	DI	I	DI	DI	I	DI	DI	DI	DI	I	DI	DI	DI	DI	DI	I	DI	DI	DI	DI	DI	DI	DI	DI	I	DI	DI	DI	I	DI	DI	DI	DI	DI	DI	DI	I	DI	DI	I	DI	DI
Unique	26--15	Orei	Malus domestica Borkh.		Golden Delicious × Red Delicious	DI	DI	DI	DI	I	DI	D	DI	D	D	I	D	D	D	D	D	DI	D	DI	D	D	DI	DI	DI	DI	D	D	I	D	DI	I	DI	DI	I	D	D	D	D	I	I	D	D	DI	D
Unique	26--18	Sekaiichii	Malus domestica Borkh.		Red Delicious × Golden Delicious	D	DI	DI	DI	DI	DI	DI	DI	D	D	I	DI	I	D	D	D	I	D	DI	D	DI	D	DI	DI	DI	DI	DI	DI	DI	DI	I	D	DI	DI	D	D	DI	DI	DI	DI	DI	DI	DI	D
Unique	26--2	Douce Moen	Malus domestica Borkh.			D	D	D	D	D	I	D	D	DI	D	DI	D	DI	D	DI	D	I	DI	DI	DI	D	DI	D	DI	DI	D	D	DI	D	D	I	D	D	DI	D	D	DI	I	DI	DI	DI	D	DI	D
Unique	26--23	Ningfeng	Malus domestica Borkh.		Toko × Fuji	D	D	DI	DI	D	D	DI	DI	D	D	DI	D	DI	DI	D	D	I	DI	D	D	D	DI	D	DI	DI	D	D	D	D	D	DI	DI	I	I	D	DI	D	D	D	DI	D	D	DI	DI
Unique	26--5	Juliana	Malus domestica Borkh.			D	D	D	D	D	DI	I	DI	D	DI	DI	D	D	D	D	D	D	DI	DI	D	D	D	D	DI	DI	D	DI	DI	DI	D	I	D	DI	DI	D	D	DI	D	DI	DI	D	DI	D	DI
Unique	26--9	Judestar	Malus domestica Borkh.			D	D	D	D	D	DI	DI	D	DI	DI	DI	DI	DI	D	D	D	DI	I	D	D	D	D	D	DI	DI	D	DI	I	D	D	DI	D	DI	DI	D	D	D	D	DI	D	D	DI	D	D
Unique	2--7	Liaofu	Malus domestica Borkh.		Laodu × Summer Pearmain	D	D	D	I	I	D	DI	D	D	D	I	D	DI	D	DI	D	I	DI	I	D	D	DI	D	DI	I	D	D	D	D	DI	DI	DI	D	DI	DI	DI	D	DI	I	D	DI	I	DI	DI
Unique	27--10	Sinano Red	Malus domestica Borkh.		Tusgaru × Bella	D	DI	DI	D	D	DI	D	DI	D	DI	DI	D	D	D	D	D	DI	D	DI	D	D	DI	D	DI	DI	D	D	DI	D	D	DI	D	DI	DI	D	D	DI	D	DI	D	D	D	I	D
Unique	27--13	Enqi	Malus domestica Borkh.	Gala mutant ?		DI	DI	DI	I	D	DI	I	DI	DI	DI	D	I	DI	DI	I	DI	D	DI	DI	D	D	DI	DI	DI	DI	D	DI	I	DI	D	I	D	DI	DI	D	D	D	D	I	D	DI	I	I	D
Unique	27--14	Miki	Malus domestica Borkh.			D	D	D	D	DI	DI	D	DI	DI	DI	I	DI	I	D	D	D	I	D	DI	DI	D	D	I	DI	DI	DI	DI	DI	DI	D	DI	D	DI	DI	DI	D	D	D	DI	I	D	D	DI	D
Unique	27--15	Hongbaoshi	Malus domestica Borkh.		Ralls Janet × Red Delicious	D	DI	DI	DI	D	D	DI	DI	D	DI	D	I	DI	D	D	D	DI	I	DI	I	DI	DI	D	DI	DI	D	DI	DI	DI	DI	I	DI	DI	DI	I	D	DI	DI	DI	DI	DI	I	DI	D
Unique	27--4	Longguan	Malus domestica Borkh.		Golden Delicious × K9	DI	DI	DI	D	DI	DI	D	D	D	DI	I	DI	DI	D	D	DI	DI	DI	DI	D	D	D	D	DI	I	D	DI	I	DI	D	DI	DI	D	I	D	D	D	D	DI	D	D	DI	D	D
Unique	27--6	Zaohongda Gala	Malus domestica Borkh.	Gala mutant		D	D	D	I	D	D	DI	DI	D	D	DI	I	DI	DI	D	DI	I	D	DI	D	D	D	D	DI	DI	D	DI	DI	D	D	DI	I	DI	DI	D	D	DI	DI	DI	DI	D	DI	D	DI
Unique	27--7	Lvshuai	Malus domestica Borkh.			D	DI	DI	DI	I	D	DI	D	D	DI	I	DI	DI	DI	D	D	DI	I	DI	D	DI	D	DI	DI	DI	DI	DI	DI	DI	DI	I	DI	DI	I	I	DI	D	D	I	DI	DI	I	DI	D
Unique	27--8	Hongxia	Malus domestica Borkh.			DI	DI	DI	DI	D	DI	DI	DI	D	DI	D	I	DI	I	I	I	DI	D	DI	D	D	D	D	DI	DI	D	DI	DI	DI	D	I	D	I	DI	D	D	D	D	DI	D	DI	DI	I	D
Unique	27--9	Zaohongxia	Malus domestica Borkh.	Fuji mutant		DI	D	D	DI	DI	DI	D	DI	D	D	DI	DI	DI	D	DI	D	I	DI	DI	DI	D	D	D	DI	I	D	DI	DI	D	D	DI	DI	DI	I	DI	DI	D	D	D	DI	D	D	DI	D
Unique	2--8	Early Golden	Malus domestica Borkh.		Seedling of Golden Delicious	D	D	D	DI	DI	DI	I	D	D	DI	DI	I	DI	DI	D	D	D	I	DI	DI	D	DI	DI	DI	DI	DI	DI	D	DI	D	I	D	I	DI	D	D	DI	DI	DI	D	DI	I	DI	DI
Unique	28--0	Indo	Malus domestica Borkh.	Indo mutant		D	D	D	DI	I	D	D	DI	D	D	DI	DI	I	D	DI	D	I	DI	DI	I	D	D	D	DI	DI	D	I	D	D	D	I	DI	DI	I	D	D	DI	DI	DI	D	DI	D	DI	DI
Unique	28--13	Beauty of Bath	Malus domestica Borkh.			D	D	DI	D	DI	DI	D	D	D	DI	DI	D	D	D	D	D	DI	I	I	DI	D	DI	D	DI	I	DI	D	D	D	DI	I	DI	DI	DI	DI	D	D	D	I	DI	DI	DI	DI	DI
Unique	28--14	K10	Malus domestica Borkh.			D	DI	DI	DI	DI	DI	D	DI	DI	DI	DI	DI	D	D	DI	DI	I	DI	I	DI	DI	DI	D	DI	I	D	D	DI	DI	DI	DI	DI	DI	DI	DI	DI	D	D	DI	DI	DI	DI	D	DI
Unique	28--16	Beifang Xina	Malus domestica Borkh.			D	D	DI	D	I	DI	D	DI	D	DI	I	D	D	DI	D	D	D	D	D	D	D	DI	DI	DI	DI	D	D	D	D	D	I	D	DI	I	DI	D	DI	D	I	DI	DI	I	DI	D
Unique	28--18	Yellow Fuji	Malus domestica Borkh.	Fuji mutant		DI	D	D	I	DI	D	I	DI	D	DI	D	DI	I	DI	I	DI	DI	DI	DI	D	D	DI	D	DI	DI	DI	DI	D	DI	D	I	DI	DI	DI	DI	DI	D	D	DI	DI	DI	I	DI	DI
Unique	28--2	Sinano Sweet	Malus domestica Borkh.			D	DI	DI	DI	DI	DI	DI	DI	D	D	I	DI	DI	D	D	D	I	DI	DI	DI	DI	DI	DI	DI	DI	D	D	I	DI	DI	I	D	I	DI	DI	D	DI	DI	DI	DI	DI	D	DI	D
Unique	28--3	Miguo	Malus asiatica Nakai			DI	DI	DI	DI	D	DI	D	DI	D	DI	DI	I	D	D	D	D	D	D	DI	D	DI	D	D	DI	I	D	D	DI	DI	DI	DI	DI	DI	I	D	D	D	D	DI	D	DI	I	D	D
Unique	28--4	Ace	Malus domestica Borkh.	Red Delicious mutant		DI	D	D	DI	DI	DI	D	DI	D	D	DI	DI	DI	D	DI	D	I	DI	DI	DI	D	D	D	DI	I	D	DI	DI	D	D	DI	DI	DI	I	DI	DI	D	D	D	DI	D	D	DI	D
Unique	28--5	Tsugaru	Malus domestica Borkh.	Tsugaru mutant	Golden Delicious × Jonathan	D	DI	DI	DI	D	D	D	D	DI	DI	I	DI	DI	D	D	D	DI	DI	DI	D	DI	D	DI	DI	DI	DI	I	DI	DI	DI	DI	D	DI	DI	D	D	D	D	I	I	DI	DI	I	D
Unique	28--8	K12	Malus domestica Borkh.			D	DI	DI	DI	DI	DI	DI	D	DI	DI	I	DI	DI	D	D	D	DI	D	DI	D	DI	DI	I	DI	DI	DI	DI	I	DI	DI	I	D	DI	DI	DI	D	DI	DI	DI	DI	D	I	DI	D
Unique	28--9	Jieernianke	Malus domestica Borkh.			D	DI	DI	DI	I	DI	D	DI	D	DI	I	DI	D	DI	D	DI	I	DI	D	DI	D	DI	D	D	DI	D	DI	DI	D	D	DI	DI	I	DI	D	D	D	D	D	D	D	DI	DI	D
Unique	2--9	Macoun	Malus domestica Borkh.		McIntosh × Jersey Black	I	DI	DI	D	I	DI	DI	DI	D	DI	DI	DI	I	D	D	D	DI	D	DI	D	D	DI	DI	DI	DI	D	D	I	DI	D	I	DI	D	I	I	D	D	I	DI	D	D	D	D	D
Unique	29--1	Qingping	Malus domestica Borkh.			DI	D	D	DI	D	I	D	D	DI	D	I	D	D	DI	DI	D	I	DI	DI	DI	D	DI	D	DI	DI	D	D	DI	D	D	I	D	DI	I	D	D	DI	DI	DI	I	D	DI	D	D
Unique	29--11	Polka	Malus domestica Borkh.		Wijcik × Golen Delicious	DI	DI	DI	DI	D	I	DI	DI	DI	DI	D	I	DI	D	DI	DI	DI	DI	D	D	D	DI	DI	DI	DI	D	DI	I	DI	D	I	DI	D	DI	I	D	D	DI	DI	I	DI	DI	D	DI
Unique	29--13	Longfeng	Malus domestica Borkh.		Jinhong × White Pearmain	DI	D	DI	D	D	DI	D	DI	D	DI	DI	I	D	DI	DI	DI	D	D	D	D	DI	I	D	DI	DI	DI	D	D	DI	DI	I	D	D	DI	DI	D	I	I	DI	I	DI	DI	DI	D
Unique	29--14	Very Early Fuji	Malus domestica Borkh.	Fuji mutant		DI	D	D	DI	DI	DI	DI	DI	D	D	DI	DI	DI	D	DI	D	I	DI	DI	DI	D	D	D	DI	I	D	DI	DI	D	D	DI	DI	DI	I	DI	D	D	D	D	DI	D	D	DI	D
Unique	29--15	Longhong	Malus domestica Borkh.		Lingdangguo × Fuji	DI	DI	DI	DI	DI	D	DI	DI	D	DI	I	DI	D	DI	DI	DI	D	I	D	DI	D	D	I	DI	DI	DI	DI	DI	DI	D	DI	D	I	I	D	D	D	D	DI	D	DI	DI	D	DI
Unique	29--16	Pinova	Malus domestica Borkh.			I	DI	DI	DI	I	I	DI	DI	DI	D	DI	DI	D	D	DI	D	DI	DI	D	DI	D	DI	DI	DI	DI	DI	DI	I	DI	I	I	DI	DI	DI	DI	D	D	DI	DI	DI	DI	I	D	DI
Unique	29--17	Fuga	Malus domestica Borkh.	Gala mutant		DI	DI	DI	DI	D	DI	DI	DI	D	DI	D	I	DI	I	I	DI	DI	D	DI	D	D	D	D	DI	DI	D	DI	DI	DI	D	I	D	I	DI	D	D	D	D	DI	D	DI	DI	I	D
Unique	29--2	Qing n3	Malus domestica Borkh.			D	D	D	DI	D	D	D	DI	D	DI	DI	I	D	D	DI	D	DI	DI	DI	DI	DI	D	D	DI	I	D	D	D	DI	DI	I	D	I	I	DI	DI	D	D	DI	DI	DI	DI	DI	D
Unique	29--3	Xinyuanshuai	Malus domestica Borkh.	Red Delicious mutant		D	D	D	DI	D	D	D	DI	D	DI	DI	I	D	D	DI	D	DI	DI	DI	DI	DI	D	D	DI	I	D	D	D	DI	DI	I	D	I	I	DI	DI	D	D	DI	DI	DI	DI	DI	D
Unique	29--5	Xinhua	Malus domestica Borkh.		Ralls Janet × Huahong	DI	D	D	D	I	DI	D	D	D	DI	I	DI	DI	DI	D	D	D	I	DI	D	D	DI	D	DI	I	D	D	DI	D	D	D	D	D	I	D	D	DI	D	DI	DI	D	D	D	DI
Unique	29--6	Nanpu 2	Malus domestica Borkh.		Jonathan × Indo	D	DI	DI	DI	I	D	D	DI	DI	DI	DI	D	DI	D	D	D	DI	DI	D	DI	D	DI	D	DI	DI	D	DI	DI	D	D	DI	DI	D	I	D	D	DI	DI	I	DI	D	D	DI	DI
Unique	29--7	Liuyu mutant	Malus domestica Borkh.		Mutant of Smith Cider	DI	DI	DI	DI	I	DI	D	DI	D	DI	I	D	D	D	D	DI	D	D	DI	D	D	DI	DI	DI	DI	D	D	DI	D	D	DI	D	I	DI	DI	D	DI	DI	DI	DI	D	I	DI	D
Unique	30--2	Sinano Gold	Malus domestica Borkh.			DI	D	D	DI	I	D	I	DI	D	D	DI	D	I	DI	DI	DI	I	DI	DI	I	DI	D	D	DI	DI	D	I	DI	DI	DI	I	D	D	I	D	D	D	D	D	DI	DI	D	DI	DI
Unique	3--1	Whitney	Malus domestica Borkh.		M. baccata × M. domastica	D	D	D	D	DI	DI	D	D	D	DI	DI	D	DI	D	D	DI	DI	D	DI	D	D	DI	D	DI	I	DI	DI	DI	D	D	DI	D	DI	DI	DI	D	I	DI	D	DI	D	DI	D	DI
Unique	31--1	Feixia	Malus domestica Borkh.			I	DI	DI	DI	D	DI	DI	DI	D	D	D	DI	I	D	D	D	DI	DI	D	D	D	D	D	DI	DI	DI	DI	I	DI	D	I	DI	DI	DI	I	DI	D	D	DI	DI	DI	DI	D	DI
Unique	3--11	Willams Faborite	Malus domestica Borkh.			DI	D	D	D	DI	D	D	D	DI	D	I	D	DI	D	D	D	DI	I	DI	D	D	DI	DI	DI	DI	D	D	DI	D	D	DI	DI	DI	I	DI	D	DI	D	DI	D	D	DI	DI	DI
Unique	31--12	Zhangye 2	Malus domestica Borkh.		Golden Delicious × Zhu	D	D	D	DI	DI	D	DI	DI	D	D	DI	I	D	DI	I	DI	I	DI	D	I	DI	D	DI	DI	DI	DI	DI	DI	DI	DI	I	DI	I	I	DI	DI	DI	DI	DI	I	DI	I	DI	D
Unique	31--15	Yueyanghong	Malus domestica Borkh.		Fuji × Toko	D	D	DI	DI	DI	DI	D	DI	D	DI	DI	DI	DI	DI	DI	D	DI	D	DI	D	D	D	D	DI	DI	D	DI	D	D	D	DI	D	I	I	DI	D	D	D	D	DI	D	D	I	DI
Unique	31--17	Shuohong	Malus domestica Borkh.		Ralls Janet × Red Delicious	DI	DI	DI	DI	D	D	DI	DI	D	D	I	I	DI	D	D	D	I	D	DI	D	DI	D	D	DI	I	D	DI	DI	DI	DI	DI	DI	DI	I	DI	D	D	D	DI	DI	DI	DI	DI	D
Unique	31--2	Huadan	Malus domestica Borkh.			D	D	D	I	D	DI	DI	DI	D	DI	D	DI	DI	D	DI	D	D	DI	D	D	D	DI	D	DI	I	D	DI	DI	DI	D	I	D	I	DI	DI	D	DI	DI	I	D	DI	DI	DI	D
Unique	3--12	Dalu 52	Malus domestica Borkh.			DI	D	D	D	I	DI	D	DI	D	DI	DI	DI	DI	D	D	DI	I	D	D	D	D	DI	I	DI	DI	D	D	I	D	D	DI	D	DI	DI	DI	D	DI	DI	D	D	D	D	D	DI
Unique	31--3	Cameo	Malus domestica Borkh.			DI	DI	DI	DI	D	DI	I	DI	DI	DI	DI	I	DI	D	D	D	DI	DI	DI	DI	D	D	DI	DI	DI	D	DI	DI	DI	D	I	D	I	DI	DI	DI	D	D	DI	DI	DI	DI	I	D
Unique	3--13	Tianhuangkui	Malus domestica Borkh.		Summer Pearmain × Huangkui	D	D	D	DI	I	D	D	D	D	DI	I	D	D	D	D	D	D	DI	DI	D	D	DI	DI	DI	I	D	D	DI	D	DI	DI	D	DI	DI	I	DI	D	DI	DI	D	D	D	D	D
Unique	31--4	Qiulu	Malus domestica Borkh.		Olga × Luxiang	D	DI	DI	D	D	D	D	DI	DI	DI	D	D	D	D	D	D	DI	D	D	DI	D	DI	D	DI	DI	D	DI	I	D	D	I	D	DI	I	D	D	DI	DI	D	I	D	DI	D	D
Unique	3--15	Liehuangjiatena	Malus domestica Borkh.			DI	D	D	DI	I	D	I	DI	DI	D	D	DI	DI	D	DI	D	I	I	DI	D	DI	D	DI	DI	DI	DI	I	D	DI	DI	DI	DI	I	I	DI	DI	D	D	DI	DI	DI	I	DI	D
Unique	3--16	Ruby	Malus domestica Borkh.	Red Delicious mutant		D	D	D	DI	D	DI	DI	DI	D	DI	DI	I	DI	D	DI	D	DI	DI	I	DI	DI	D	D	DI	I	D	DI	D	DI	DI	I	DI	DI	DI	DI	D	D	D	DI	D	DI	I	D	D
Unique	31--8	Huayu	Malus domestica Borkh.		Mata 1 × Gala	DI	DI	DI	DI	D	DI	DI	D	DI	DI	DI	DI	DI	DI	DI	DI	DI	D	D	D	D	DI	D	DI	DI	D	DI	DI	DI	D	I	D	DI	D	D	D	D	D	DI	D	D	DI	I	D
Unique	3--19	Zhanhanxiang	Malus domestica Borkh.			D	DI	DI	DI	DI	DI	DI	DI	DI	D	I	I	D	DI	I	DI	I	DI	DI	DI	DI	DI	I	DI	DI	D	DI	I	DI	DI	I	I	I	DI	DI	I	D	D	DI	DI	DI	DI	DI	DI
Unique	3--2	Siberian White Spot	Malus domestica Borkh.			DI	D	D	DI	DI	D	D	DI	DI	DI	D	D	D	D	D	D	D	D	D	D	DI	DI	I	DI	I	D	D	D	D	D	I	DI	I	DI	D	DI	D	D	I	DI	DI	D	I	DI
Unique	3--21	Zhengding 2	Malus domestica Borkh.			DI	D	D	D	DI	DI	D	DI	D	DI	DI	D	D	DI	D	DI	I	D	DI	D	D	DI	D	D	DI	D	DI	DI	D	D	I	DI	I	I	D	D	DI	D	I	DI	D	D	DI	DI
Unique	3--22	Kuihua	Malus domestica Borkh.			DI	D	D	DI	I	DI	D	DI	DI	D	DI	D	I	D	DI	DI	I	D	DI	I	DI	DI	DI	DI	DI	D	DI	I	DI	DI	I	D	I	I	DI	D	DI	D	I	D	D	I	DI	D
Unique	3--23	Early Worcester	Malus domestica Borkh.			DI	D	D	D	DI	DI	D	DI	DI	D	DI	DI	D	D	D	DI	I	D	D	D	D	DI	DI	DI	DI	D	D	DI	D	DI	I	D	DI	DI	DI	D	I	DI	DI	D	D	D	DI	D
Unique	3--3	Lowland Raspderry	Malus domestica Borkh.			DI	D	D	DI	I	DI	D	DI	DI	D	DI	DI	DI	DI	DI	DI	DI	DI	D	DI	D	DI	DI	DI	DI	D	DI	D	DI	D	I	DI	DI	I	I	D	DI	DI	DI	DI	DI	I	DI	D
Unique	3--4	Miqiulin Jinian	Malus domestica Borkh.			D	D	D	D	I	DI	D	D	DI	DI	DI	D	DI	DI	D	D	D	D	D	D	DI	I	D	DI	DI	D	I	D	D	D	I	D	DI	I	DI	D	DI	D	DI	DI	DI	D	DI	DI
Unique	3--5	Huangtianguo	Malus domestica Borkh.			D	D	D	D	D	DI	I	DI	D	DI	DI	D	DI	D	D	D	DI	D	D	D	D	DI	D	DI	DI	D	D	DI	D	D	DI	D	DI	DI	DI	D	DI	DI	DI	DI	DI	D	I	D
Unique	3--7	Huadao	Malus domestica Borkh.			D	D	D	DI	DI	DI	DI	D	DI	DI	DI	D	DI	D	D	DI	DI	D	DI	D	D	D	D	DI	DI	D	D	D	DI	D	I	DI	DI	DI	D	D	I	DI	DI	D	D	D	D	D
Unique	3--9	Red Astrachan	Malus domestica Borkh.			DI	DI	DI	D	D	DI	D	DI	D	D	DI	D	D	I	D	DI	I	D	D	D	D	DI	DI	DI	DI	D	D	DI	DI	D	D	DI	I	I	D	DI	D	DI	D	D	D	DI	DI	DI
Unique	4--1	Black Gilliflower	Malus domestica Borkh.			D	D	DI	D	DI	D	DI	DI	D	DI	DI	D	DI	DI	D	DI	I	DI	DI	DI	DI	DI	D	DI	DI	DI	D	DI	D	D	D	DI	DI	DI	DI	DI	D	D	DI	DI	DI	I	DI	D
Unique	4--10	Nimaiyisuo	Malus domestica Borkh.			D	D	D	DI	DI	DI	D	D	D	DI	DI	DI	DI	D	D	D	I	D	DI	DI	D	D	DI	DI	DI	D	D	DI	D	D	I	DI	DI	I	D	D	D	I	DI	DI	D	DI	D	DI
Unique	4--11	Zaohong	Malus domestica Borkh.			DI	DI	DI	DI	DI	DI	D	D	DI	DI	I	DI	DI	D	D	DI	DI	DI	DI	D	D	D	D	DI	I	D	DI	I	DI	D	DI	DI	D	I	D	D	D	D	DI	D	D	I	D	D
Unique	4--12	Xiangguo	Malus pumila Mill.			DI	D	D	D	D	DI	I	DI	D	DI	DI	D	DI	D	DI	DI	DI	D	D	D	D	DI	D	DI	DI	D	D	DI	D	D	DI	D	DI	DI	DI	D	DI	DI	DI	DI	DI	DI	I	D
Unique	4--16	Vista Bella	Malus domestica Borkh.			D	D	D	DI	I	DI	DI	DI	DI	D	D	D	D	D	D	D	I	D	D	DI	D	I	DI	DI	I	D	D	I	D	D	I	D	DI	DI	DI	D	I	I	D	D	D	DI	D	D
Unique	4--17	Saiwen	Malus domestica Borkh.			D	D	D	D	I	I	DI	DI	DI	DI	DI	D	DI	D	DI	D	DI	DI	DI	DI	D	D	D	D	I	DI	D	DI	DI	D	I	DI	I	I	DI	D	D	D	DI	I	D	I	D	D
Unique	4--20	Summerland	Malus domestica Borkh.		McIntosh × Golden Delicious	DI	DI	DI	I	DI	DI	I	DI	DI	DI	DI	I	DI	DI	DI	DI	DI	I	DI	DI	DI	DI	DI	DI	DI	DI	DI	DI	DI	DI	I	DI	DI	DI	DI	DI	DI	I	I	DI	DI	I	DI	DI
Unique	4--22	Qihe Golden Sper	Malus domestica Borkh.	Golden Delicious mutant		DI	DI	DI	I	DI	DI	I	DI	DI	DI	DI	I	DI	DI	DI	DI	DI	I	DI	DI	DI	DI	DI	DI	DI	DI	I	DI	DI	DI	I	DI	DI	DI	DI	DI	DI	DI	I	DI	DI	I	DI	DI
Unique	4--5	Patten	Malus domestica Borkh.		Seedling of Oldenburg	D	D	DI	D	D	DI	D	DI	D	DI	DI	DI	DI	DI	D	DI	D	D	D	D	D	D	DI	DI	DI	D	D	DI	D	D	I	D	DI	DI	DI	D	DI	DI	D	D	D	D	D	DI
Unique	4--6	Early Red Bird	Malus domestica Borkh.			DI	DI	DI	DI	I	DI	D	DI	D	DI	I	D	D	D	D	DI	D	D	DI	D	D	DI	DI	DI	DI	D	D	DI	D	D	I	D	I	DI	DI	D	DI	DI	DI	DI	D	I	DI	D
Unique	4--7	Fuhong	Malus domestica Borkh.			D	DI	DI	D	D	DI	D	DI	D	D	DI	D	D	DI	I	DI	I	D	D	DI	D	DI	D	DI	DI	D	DI	DI	DI	D	D	DI	DI	DI	D	D	D	D	D	D	D	D	DI	DI
Unique	4--8	Bisimake	Malus domestica Borkh.			D	D	DI	DI	DI	DI	D	D	D	D	DI	D	D	I	D	DI	DI	DI	DI	DI	D	DI	DI	DI	I	D	D	D	D	DI	I	D	I	DI	DI	DI	DI	DI	I	DI	DI	I	DI	D
Unique	4--9	York Imperial	Malus domestica Borkh.			DI	D	D	I	D	DI	D	DI	DI	DI	DI	DI	D	DI	D	D	DI	D	D	DI	D	DI	D	DI	DI	DI	DI	I	D	D	I	DI	DI	DI	DI	D	D	D	DI	DI	DI	I	DI	D
Unique	5--10	Ayiwaniya	Malus domestica Borkh.			D	D	D	D	I	DI	I	DI	D	DI	DI	D	DI	D	DI	D	DI	D	D	D	DI	DI	D	DI	I	D	D	D	DI	DI	DI	D	I	I	I	D	DI	I	I	D	DI	DI	DI	D
Unique	5--19	Guoshuai	Malus domestica Borkh.			D	D	D	DI	DI	DI	D	DI	D	DI	I	D	DI	D	DI	D	I	DI	DI	D	DI	D	D	DI	I	D	DI	DI	DI	DI	DI	D	DI	I	DI	DI	D	D	D	DI	DI	I	D	D
Unique	5--21	Huashuai 1	Malus domestica Borkh.	Red Delicious mutant		DI	DI	DI	D	D	DI	DI	DI	D	D	DI	I	D	DI	DI	DI	I	D	I	D	DI	D	D	DI	I	DI	DI	DI	DI	DI	I	DI	DI	I	D	D	D	D	DI	D	DI	D	DI	D
Unique	5--3	Honeygold	Malus domestica Borkh.		Golden Delicious × Haralson	DI	DI	DI	I	DI	D	DI	DI	D	DI	DI	I	D	DI	DI	DI	DI	DI	D	DI	DI	D	D	DI	DI	DI	DI	DI	DI	DI	I	DI	D	I	I	I	DI	DI	DI	D	DI	DI	DI	DI
Unique	5--4	Joyal	Malus domestica Borkh.			DI	D	DI	DI	I	DI	D	DI	D	D	DI	DI	D	D	D	D	DI	D	DI	DI	D	DI	DI	DI	DI	D	DI	DI	D	D	I	D	DI	DI	I	DI	D	DI	D	DI	DI	D	D	DI
Unique	5--5	Stark Spur Golden	Malus domestica Borkh.	Golden Delicious mutant		DI	DI	DI	I	DI	DI	I	DI	DI	DI	DI	I	DI	DI	DI	DI	DI	I	DI	DI	DI	DI	DI	DI	DI	DI	I	DI	DI	DI	I	DI	DI	DI	DI	DI	DI	DI	I	DI	DI	I	DI	DI
Unique	5--6	Enweier Golden	Malus domestica Borkh.	Golden Delicious mutant		DI	DI	DI	I	DI	DI	I	DI	DI	DI	DI	I	DI	DI	DI	DI	DI	I	DI	DI	DI	DI	DI	DI	DI	DI	I	DI	DI	DI	I	DI	DI	DI	DI	DI	DI	DI	I	DI	DI	I	DI	DI
Unique	5--8	Stark Gold	Malus domestica Borkh.			DI	DI	DI	D	DI	DI	D	D	D	DI	I	DI	DI	D	D	DI	DI	DI	DI	D	D	D	D	DI	I	D	DI	I	DI	D	DI	DI	D	I	D	D	D	D	DI	D	D	I	D	D
Unique	6--13	Qingdao 1	Malus domestica Borkh.			D	D	D	DI	D	D	DI	DI	D	DI	DI	I	D	D	DI	D	DI	DI	DI	DI	DI	D	D	DI	I	D	D	D	DI	DI	I	D	I	I	DI	DI	D	D	DI	DI	DI	DI	DI	D
Unique	7--10	Meiduan 1	Malus domestica Borkh.			D	D	D	DI	D	D	D	DI	D	DI	I	DI	DI	D	D	D	DI	DI	DI	D	I	D	D	DI	I	D	D	DI	DI	I	I	D	I	DI	DI	D	D	D	DI	D	DI	DI	D	DI
Unique	7--13	Kelisike	Malus domestica Borkh.			D	D	D	D	I	DI	DI	D	D	D	D	DI	DI	D	D	DI	D	D	D	D	I	DI	D	DI	DI	D	D	D	D	D	I	D	DI	DI	I	D	I	DI	DI	D	DI	D	D	D
Unique	7--16	Jie 18	Malus domestica Borkh.			D	D	D	DI	D	DI	D	DI	D	DI	DI	D	D	D	DI	DI	DI	D	D	D	D	D	DI	DI	DI	D	DI	DI	D	D	I	DI	DI	I	DI	DI	D	D	D	I	D	DI	D	DI
Unique	7--17	Bo 25	Malus domestica Borkh.			D	D	D	I	I	DI	D	DI	DI	DI	DI	DI	DI	DI	D	D	D	D	D	D	DI	D	DI	DI	I	D	D	D	D	D	I	DI	D	DI	DI	D	D	DI	DI	D	DI	DI	DI	DI
Unique	7--18	Ruixiang	Malus domestica Borkh.		Jonathan × Red Astrachan	D	DI	DI	D	D	D	D	D	DI	DI	DI	D	D	DI	D	DI	DI	D	D	D	D	D	D	DI	DI	D	DI	DI	DI	D	D	D	DI	DI	D	DI	D	D	D	DI	D	I	DI	DI
Unique	7--19	Wealthy	Malus domestica Borkh.		Seedling of Cherry Crab	D	DI	DI	DI	D	DI	D	DI	D	DI	I	D	D	DI	DI	D	D	D	D	I	D	DI	DI	DI	D	D	D	DI	D	D	DI	D	DI	DI	D	D	DI	DI	D	D	D	D	DI	D
Unique	7--20	De 14	Malus domestica Borkh.			D	D	D	DI	D	DI	D	DI	D	DI	DI	D	D	D	DI	DI	DI	D	D	D	D	D	DI	DI	DI	D	DI	DI	D	D	I	DI	DI	I	DI	DI	D	D	D	I	D	DI	D	DI
Unique	7--23	Youyi	Malus domestica Borkh.		Seedling of Jonathan	D	D	D	DI	DI	D	DI	D	DI	D	I	D	D	D	D	D	I	D	DI	DI	D	D	D	DI	DI	D	D	D	D	D	DI	D	D	DI	D	D	D	DI	DI	DI	D	D	D	DI
Unique	8--1	Zach Lebel	Malus domestica Borkh.			DI	D	D	D	D	DI	DI	DI	DI	D	DI	D	D	DI	D	D	I	D	D	D	D	I	D	DI	DI	DI	DI	DI	D	DI	DI	DI	DI	D	DI	D	D	DI	DI	D	DI	DI	DI	D
Unique	8--10	Cortland	Malus domestica Borkh.		Ben David × McIntosh	D	DI	DI	DI	D	DI	D	DI	D	DI	I	D	D	DI	DI	DI	D	D	D	I	D	DI	DI	DI	DI	D	D	DI	D	D	DI	D	DI	D	D	D	DI	DI	D	D	D	D	DI	D
Unique	8--13	Meilingxi Tsugaru	Malus domestica Borkh.	Tsugaru mutant		DI	D	D	DI	D	D	I	DI	D	DI	D	I	D	D	DI	D	D	D	D	DI	DI	D	D	DI	DI	D	DI	D	DI	DI	I	DI	DI	DI	D	D	DI	DI	DI	DI	DI	I	DI	D
Unique	8--14	Moscow Transparent	Malus domestica Borkh.			DI	DI	DI	DI	I	DI	D	DI	D	D	I	D	DI	D	DI	D	DI	DI	D	D	D	I	D	DI	DI	D	D	DI	DI	D	DI	DI	D	DI	D	D	I	I	D	DI	D	DI	D	DI
Unique	8--15	Cooper's Market	Malus domestica Borkh.			D	D	D	DI	I	DI	D	DI	D	DI	DI	DI	I	D	I	DI	DI	I	DI	DI	D	D	D	DI	DI	D	DI	D	DI	D	DI	D	D	DI	D	D	D	D	DI	DI	D	I	DI	DI
Unique	8--16	Xite Shisheng	Malus domestica Borkh.			DI	D	D	D	DI	DI	D	DI	DI	DI	DI	D	I	D	D	DI	D	D	D	DI	D	DI	D	DI	DI	D	D	D	D	D	I	D	D	DI	D	D	D	D	DI	D	DI	DI	DI	DI
Unique	8--17	Tian Yisaye	Malus domestica Borkh.		Hesetiaowen × Wealthy	D	D	DI	DI	D	DI	D	DI	DI	DI	I	D	D	D	D	D	D	D	D	D	D	DI	DI	DI	DI	D	D	D	D	D	D	D	DI	DI	D	D	D	D	DI	D	DI	DI	I	D
Unique	8--19	Shennong 2	Malus domestica Borkh.			DI	DI	DI	DI	DI	DI	I	D	DI	DI	DI	DI	DI	D	D	D	D	DI	DI	DI	DI	DI	I	DI	DI	D	DI	I	DI	DI	DI	D	DI	D	DI	DI	I	DI	DI	I	DI	I	I	D
Unique	8--20	Maigold	Malus domestica Borkh.			I	D	DI	DI	DI	DI	DI	D	DI	DI	I	DI	D	DI	DI	DI	DI	DI	DI	D	I	DI	D	DI	DI	DI	DI	DI	DI	I	I	DI	I	DI	DI	DI	D	D	I	DI	DI	DI	D	DI
Unique	8--21	Magu	Malus domestica Borkh.			D	DI	D	DI	D	DI	DI	DI	DI	D	DI	D	DI	D	DI	DI	I	DI	D	DI	D	DI	D	DI	DI	D	D	DI	D	DI	DI	DI	DI	DI	D	D	D	D	DI	D	D	DI	D	DI
Unique	8--23	Cellini	Malus domestica Borkh.		Seedling of Nonsuch	D	D	DI	DI	DI	DI	D	D	D	D	DI	D	D	I	D	DI	DI	DI	DI	DI	D	DI	DI	DI	DI	D	D	D	D	I	I	D	I	DI	DI	DI	DI	DI	I	DI	DI	I	DI	D
Unique	8--3	Simonffy Piros	Malus domestica Borkh.			D	D	D	D	DI	DI	D	D	D	DI	DI	D	D	DI	DI	D	DI	D	D	D	D	DI	D	DI	DI	D	D	DI	D	D	DI	DI	DI	I	DI	D	D	DI	I	D	D	DI	D	DI
Unique	8--5	Luxiang	Malus domestica Borkh.		Jonathan × Red Delicious	D	DI	DI	D	D	D	DI	DI	DI	DI	DI	D	D	D	DI	D	DI	D	D	DI	D	D	D	DI	DI	D	DI	DI	DI	D	DI	D	DI	DI	DI	D	D	D	D	DI	D	DI	DI	D
Unique	8--6	Zhongqiu	Malus domestica Borkh.		Jonathan × Red Delicious	D	D	D	DI	I	D	DI	DI	D	DI	I	D	D	D	DI	DI	DI	DI	D	D	D	DI	I	DI	DI	D	D	DI	D	D	DI	DI	DI	DI	I	DI	D	D	DI	DI	DI	DI	DI	DI
Unique	8--7	De 2	Malus domestica Borkh.			D	DI	DI	DI	I	DI	D	D	D	DI	DI	D	DI	DI	D	D	DI	D	D	D	D	DI	D	DI	I	DI	D	I	DI	DI	I	D	D	DI	D	D	D	DI	D	DI	D	D	D	DI
Unique	8--8	Grimes Golden	Malus domestica Borkh.			DI	DI	DI	DI	DI	DI	I	DI	DI	D	DI	I	DI	DI	DI	DI	I	DI	DI	D	D	DI	D	DI	DI	I	DI	DI	DI	D	I	DI	DI	DI	DI	D	D	DI	DI	DI	DI	DI	DI	D
Unique	8--9	Early Straw Berry	Malus domestica Borkh.			D	D	D	D	DI	D	DI	D	D	DI	I	D	DI	DI	DI	D	I	D	DI	DI	D	DI	D	DI	DI	D	D	D	D	DI	I	DI	I	I	DI	D	D	D	DI	DI	I	DI	D	DI
Unique	9--10	Kelia	Malus domestica Borkh.			DI	D	DI	DI	DI	DI	D	DI	D	DI	I	DI	DI	D	DI	D	DI	DI	D	DI	D	DI	D	DI	I	DI	D	D	DI	D	I	DI	I	DI	D	D	D	DI	I	DI	DI	I	D	DI
Unique	9--11	French apple	Malus domestica Borkh.			D	D	D	D	D	DI	D	D	D	DI	DI	DI	D	DI	DI	D	DI	DI	D	DI	D	DI	D	DI	DI	D	D	DI	DI	D	I	DI	D	DI	DI	DI	DI	D	I	I	DI	DI	D	DI
Unique	9--12	Todoroki Tsugaru	Malus domestica Borkh.	Tsugaru mutant		D	DI	DI	DI	D	D	DI	D	DI	DI	I	DI	DI	D	D	D	DI	DI	DI	D	DI	D	DI	DI	DI	DI	DI	DI	DI	DI	DI	D	DI	D	D	D	D	D	I	I	DI	DI	I	D
Unique	9--13	Cuihong	Malus domestica Borkh.		Jonathan × Summer Pearmain	D	D	D	DI	DI	DI	D	D	DI	DI	I	D	D	D	DI	D	DI	DI	DI	D	D	DI	D	DI	DI	D	D	D	D	DI	DI	D	D	DI	DI	D	D	DI	I	D	D	DI	DI	DI
Unique	9--14	De 4	Malus domestica Borkh.			D	D	D	D	D	I	D	D	D	D	DI	D	D	DI	DI	D	I	D	D	DI	D	I	D	DI	DI	D	DI	D	DI	D	DI	DI	DI	DI	DI	D	D	DI	DI	D	D	D	DI	DI
Unique	9--18	Early McIntosh	Malus domestica Borkh.		Huangkui × McIntosh	DI	D	D	D	I	D	D	DI	D	D	D	DI	D	D	D	D	I	D	D	D	D	D	I	DI	DI	D	D	I	D	D	I	DI	I	DI	I	DI	DI	DI	DI	DI	DI	D	D	D
Unique	9--19	Adam Mickewier	Malus domestica Borkh.			D	DI	DI	D	DI	D	I	D	D	DI	DI	D	D	DI	DI	D	DI	D	D	D	D	D	D	D	DI	D	DI	D	DI	D	I	D	DI	DI	I	D	D	DI	I	DI	DI	D	D	D
Unique	9--2	Norda	Malus domestica Borkh.		Rosilda(Prince×Mc Intosh)×Trail(Northern Queen×Rideau)	DI	D	D	DI	DI	DI	D	DI	D	DI	DI	D	D	DI	D	DI	D	D	DI	D	D	DI	D	DI	DI	D	D	D	DI	DI	I	D	DI	I	DI	D	DI	D	I	DI	DI	D	D	DI
Unique	9--20	Cardinal	Malus domestica Borkh.			DI	DI	DI	DI	DI	I	DI	DI	D	DI	DI	I	DI	DI	DI	DI	DI	DI	I	D	DI	D	I	DI	DI	DI	DI	I	DI	DI	I	DI	I	DI	DI	DI	DI	DI	DI	DI	DI	DI	DI	DI
Unique	9--21	Evelyn	Malus domestica Borkh.			DI	D	DI	DI	D	DI	D	D	DI	DI	I	D	D	D	I	D	I	D	D	D	D	DI	D	DI	DI	D	D	D	D	DI	DI	DI	DI	D	DI	D	DI	DI	DI	D	DI	DI	DI	D
Unique	9--22	Situonuowei	Malus domestica Borkh.			D	D	D	D	DI	I	D	DI	D	DI	I	D	D	DI	D	D	DI	D	D	D	D	DI	DI	DI	DI	DI	D	D	DI	DI	DI	DI	I	I	I	I	D	D	DI	D	D	DI	DI	D
Unique	9--23	Yingqiu	Malus domestica Borkh.		Jonathan × Summer Pearmain	D	D	D	D	I	DI	D	D	DI	D	DI	D	D	D	DI	D	I	D	D	DI	D	D	D	DI	DI	D	DI	D	D	D	DI	D	DI	I	D	D	D	DI	DI	DI	D	DI	DI	DI
Unique	9--3	Kelongxieer	Malus domestica Borkh.			DI	DI	DI	DI	I	DI	D	DI	D	D	I	D	DI	D	DI	D	DI	DI	D	D	D	I	D	DI	DI	D	D	DI	DI	D	DI	DI	D	DI	D	D	I	I	D	DI	D	DI	D	DI
Unique	9--5	Cloden	Malus domestica Borkh.		Golden Delicious × Reinette Clochard	DI	DI	DI	DI	DI	DI	DI	D	DI	DI	DI	DI	DI	I	DI	DI	DI	DI	D	D	DI	D	DI	DI	DI	DI	DI	DI	DI	DI	I	DI	I	I	DI	DI	I	I	DI	D	DI	DI	D	DI
Unique	9--6	Qiutianhong	Malus domestica Borkh.			D	D	D	D	DI	I	D	DI	D	DI	I	D	DI	DI	D	D	DI	D	D	D	D	DI	DI	DI	DI	D	D	D	DI	DI	DI	DI	I	I	I	I	D	D	DI	D	D	DI	DI	D
Unique	9--7	Gaidebao	Malus domestica Borkh.			DI	DI	DI	D	DI	D	D	D	DI	DI	DI	DI	D	D	D	DI	DI	DI	D	DI	D	D	D	DI	DI	D	DI	I	DI	D	DI	D	D	DI	D	D	D	D	DI	DI	D	DI	D	DI
Unique	B-1	Wan Crab	Malus honanensis Rehder		Seedling of SH40 (or SH38)	DI	DI	DI	DI	DI	D	D	D	D	DI	DI	D	D	DI	D	D	DI	D	D	D	D	DI	DI	DI	I	DI	DI	I	D	D	DI	D	DI	DI	DI	D	DI	DI	I	DI	D	D	D	DI
Unique	B1-11	Luanzhuang Crab	Malus prunifolia (Willd.) Borkh.			DI	DI	DI	D	DI	DI	DI	DI	D	DI	DI	I	D	D	D	DI	D	D	DI	D	D	D	D	DI	I	D	DI	DI	D	D	D	D	DI	I	D	DI	D	D	DI	D	DI	I	D	D
Unique	B1-12	Sankuaishi Crab	Malus robusta Rehder			D	D	D	D	D	DI	I	DI	D	DI	DI	D	I	D	D	D	D	D	D	D	D	D	D	DI	D	D	D	I	D	D	D	D	DI	I	I	DI	D	D	DI	DI	D	D	D	D
Unique	B1-13	Xiongyue Crab 1	Malus domestica Borkh.			D	DI	DI	DI	DI	DI	I	DI	D	DI	D	I	D	DI	D	D	D	D	D	D	D	D	I	DI	DI	DI	D	I	D	D	D	D	DI	I	D	DI	DI	D	DI	D	DI	D	D	DI
Unique	B1-14	Sankuaishi Crab 2	Malus robusta Rehder			DI	DI	DI	DI	D	DI	I	DI	D	DI	D	DI	D	DI	DI	DI	D	DI	DI	D	DI	I	D	DI	DI	DI	D	DI	D	D	D	D	DI	DI	D	DI	DI	D	DI	DI	DI	DI	D	DI
Unique	B-12	Da Baleng	Malus robusta Rehder			DI	DI	DI	D	DI	DI	DI	D	D	DI	DI	D	I	D	D	D	DI	D	DI	D	D	DI	D	DI	DI	D	DI	I	D	D	D	D	DI	DI	D	D	D	D	DI	D	D	I	D	D
Unique	B-14	Changguo Crab	Malus robusta Rehder		Seedling of Baleng Crab	DI	DI	DI	DI	DI	DI	I	DI	DI	DI	D	I	I	D	D	D	DI	I	DI	DI	DI	DI	D	DI	DI	DI	DI	DI	DI	DI	I	DI	I	DI	D	I	D	D	DI	I	DI	I	I	DI
Unique	B1-5	Dagucheng Baleng	Malus robusta Rehder			D	D	D	D	I	DI	I	D	D	DI	D	D	D	D	D	D	D	D	D	D	D	I	D	DI	DI	D	D	D	D	D	DI	D	I	I	DI	DI	D	DI	D	I	DI	D	D	DI
Unique	B-16	26105	Malus domestica Borkh.			D	DI	DI	D	I	D	D	DI	DI	DI	I	D	D	DI	DI	D	D	D	D	D	DI	D	D	DI	DI	D	D	I	D	D	I	D	D	I	DI	DI	DI	D	DI	DI	DI	I	DI	DI
Unique	B1-8	Xiongyue Crab 2	Malus domestica Borkh.			D	D	D	DI	D	DI	D	D	D	D	D	D	D	D	D	DI	I	D	D	D	D	I	D	DI	I	D	D	I	D	D	D	D	I	DI	D	D	I	DI	DI	DI	DI	D	D	DI
Unique	B-18	Watermelon Crab	Malus robusta Rehder		Seedling of Baleng Crab	DI	DI	DI	DI	D	DI	I	DI	DI	DI	DI	DI	DI	DI	DI	DI	D	DI	D	D	D	DI	DI	DI	DI	DI	DI	I	DI	D	I	D	I	D	DI	D	D	D	DI	I	DI	DI	D	DI
Unique	B1-9	Mudanjiang Crab	Malus prunifolia (Willd.) Borkh.			D	D	D	D	D	D	D	DI	DI	DI	DI	DI	DI	DI	D	DI	D	D	DI	D	D	DI	DI	DI	I	D	DI	I	D	D	I	D	D	I	DI	D	DI	DI	DI	I	DI	D	D	DI
Unique	B-2	Jiping 1	Malus domestica Borkh.			DI	D	DI	DI	D	DI	DI	DI	DI	DI	DI	DI	D	D	DI	D	D	D	I	D	D	D	D	DI	I	D	D	DI	DI	D	DI	D	DI	DI	D	D	DI	D	I	D	DI	DI	I	D
Unique	B2-1	Caoyuan Crab	Malus ioensis (Wood) Britton			D	D	D	D	D	D	D	D	D	D	D	D	DI	D	D	D	I	D	D	D	DI	I	DI	DI	D	D	D	DI	D	D	D	D	I	I	D	D	I	D	I	I	D	D	D	D
Unique	B2-11	Luanzhuang Shaguo	Malus asiatica Nakai			D	D	D	D	DI	DI	I	DI	D	DI	D	D	D	D	D	D	DI	D	D	D	D	DI	D	DI	DI	D	D	DI	D	D	I	D	DI	DI	I	DI	D	DI	D	DI	DI	DI	I	DI
Unique	B2-13	Xiaofan Crab	Malus asiatica Nakai			DI	D	D	D	D	DI	I	DI	D	DI	DI	D	DI	D	DI	DI	DI	D	D	D	D	DI	D	DI	DI	D	D	DI	D	D	D	D	DI	DI	DI	D	DI	DI	DI	DI	DI	DI	I	DI
Unique	B2-14	Hebing Pingding Crab	Malus robusta Rehder			D	D	D	D	D	DI	I	D	D	DI	D	D	DI	D	D	D	D	D	D	D	D	I	D	DI	DI	D	D	DI	D	D	I	D	I	I	DI	D	D	DI	I	DI	D	D	D	DI
Unique	B2-3	Baleng Crab	Malus robusta Rehder			D	D	D	D	D	DI	I	DI	D	DI	D	D	I	D	D	D	DI	D	D	D	D	I	D	DI	DI	D	D	DI	D	D	DI	D	I	DI	DI	D	D	I	DI	DI	D	D	D	DI
Unique	B-25	Baleng seedling 14	Malus robusta Rehder			D	D	D	DI	D	DI	I	DI	DI	D	D	I	I	D	D	D	I	I	D	D	DI	DI	I	DI	DI	D	DI	DI	DI	DI	I	DI	DI	DI	DI	D	DI	DI	DI	DI	DI	I	D	DI
Unique	B2-6	Russian White apple	Malus domestica Borkh.			D	D	D	DI	I	D	D	DI	D	DI	I	D	D	D	D	DI	DI	D	D	D	D	DI	I	DI	DI	D	DI	DI	D	D	D	DI	I	I	I	I	D	DI	DI	D	DI	D	D	DI
Unique	B2-8	Aihonghua	Malus asiatica Nakai			D	DI	DI	DI	D	DI	I	D	D	D	D	DI	D	DI	DI	DI	I	DI	DI	DI	DI	DI	DI	DI	DI	D	DI	I	DI	DI	DI	DI	I	DI	D	DI	DI	DI	DI	I	DI	DI	D	DI
Unique	B-29	Zumi Crab W1	Malus zumi Mats.			DI	DI	DI	DI	DI	DI	I	DI	DI	DI	DI	I	DI	D	D	D	DI	I	DI	D	DI	I	D	DI	DI	D	DI	I	DI	DI	I	D	DI	DI	DI	D	D	D	DI	DI	DI	DI	DI	DI
Unique	B-3	Hong 4G	Malus domestica Borkh.		Mato 1 × 119	D	DI	DI	D	I	DI	D	DI	D	DI	DI	DI	D	D	D	D	DI	D	DI	D	D	D	DI	DI	DI	D	D	I	D	D	DI	D	DI	I	D	DI	DI	DI	DI	DI	D	D	I	D
Unique	B3-1	Zaobai Crab	Malus asiatica Nakai			D	D	D	D	DI	DI	I	DI	D	DI	D	D	DI	D	D	D	D	D	D	D	D	I	D	DI	DI	D	D	D	D	D	DI	D	DI	I	I	D	DI	I	DI	D	DI	DI	I	D
Unique	B-31	Mollie’s Delicious	Malus domestica Borkh.			DI	DI	DI	DI	D	I	DI	D	DI	DI	I	DI	D	DI	I	DI	D	I	I	D	DI	DI	I	DI	DI	I	I	DI	DI	I	I	D	D	DI	DI	D	DI	DI	DI	D	DI	I	DI	D
Unique	B3-11	Xiaofanshan Baleng	Malus robusta Rehder			D	DI	DI	DI	I	DI	DI	DI	D	DI	DI	D	D	DI	D	D	DI	D	DI	DI	D	I	D	DI	DI	D	DI	I	D	DI	DI	DI	DI	DI	DI	D	DI	DI	DI	DI	DI	DI	DI	DI
Unique	B3-12	Huamei	Malus domestica Borkh.		Gala × Huashuai	DI	DI	DI	DI	D	DI	I	DI	DI	DI	D	I	DI	DI	I	DI	D	DI	DI	D	D	DI	DI	DI	DI	D	DI	I	DI	D	DI	D	DI	DI	D	D	D	D	I	D	DI	I	I	D
Unique	B3-13	Huashuo	Malus domestica Borkh.		America 8 × Huaguan	D	DI	DI	D	D	DI	DI	DI	DI	D	DI	D	DI	D	D	D	I	DI	D	D	D	DI	D	DI	DI	D	D	I	D	D	I	DI	DI	I	D	D	D	D	DI	D	D	D	DI	DI
Unique	B3-15	Huayue	Malus domestica Borkh.		Golden Delicious × Huafu	DI	D	D	DI	DI	DI	D	DI	D	DI	DI	DI	DI	D	DI	D	DI	DI	D	DI	DI	DI	D	DI	DI	D	DI	DI	DI	D	DI	DI	DI	DI	D	D	D	D	DI	DI	D	D	D	DI
Unique	B3-2	Jingbohu Shandingzi	Malus baccata (L.) Borkh.			D	D	D	D	D	D	D	D	DI	D	D	D	D	D	D	D	I	D	D	D	D	D	D	DI	D	D	D	I	D	D	D	D	I	I	D	D	D	D	D	I	D	D	D	DI
Unique	B3-3	Eluosi Daguo Shandingzi	Malus baccata (L.) Borkh.			D	D	D	D	DI	D	D	DI	DI	DI	DI	D	D	D	D	DI	D	D	D	D	D	I	I	DI	DI	D	D	I	D	D	DI	D	DI	DI	D	D	D	D	D	DI	DI	D	D	DI
Unique	B-33	HY	Malus domestica Borkh.	Fuji mutant	Mutant of Nagafu 2 ?	DI	D	D	D	DI	D	I	DI	D	D	DI	D	D	D	DI	D	DI	DI	D	D	D	DI	D	DI	DI	D	DI	D	DI	D	I	DI	DI	DI	DI	D	D	D	I	D	DI	D	D	DI
Unique	B3-6	Hong Crab	Malus prunifolia (Willd.) Borkh.			D	D	D	D	DI	DI	I	DI	D	DI	DI	D	DI	D	D	D	D	D	D	D	D	D	D	DI	DI	D	D	DI	D	D	DI	D	DI	I	DI	DI	D	D	DI	DI	DI	DI	I	D
Unique	B-37	23#	Malus domestica Borkh.			DI	DI	DI	DI	D	DI	DI	DI	DI	DI	DI	DI	DI	DI	DI	DI	DI	D	I	D	D	I	D	DI	DI	D	DI	DI	DI	D	I	D	I	DI	D	D	D	D	DI	D	DI	DI	I	D
Unique	B3-8	Russian apple	Malus domestica Borkh.			DI	D	DI	D	DI	DI	D	DI	DI	DI	DI	D	D	D	D	D	D	D	D	D	D	I	I	DI	DI	D	D	D	D	D	DI	D	DI	DI	I	D	D	D	DI	DI	D	D	D	DI
Unique	B-38	147	Malus pumila Mill.		Seedling of M9	DI	D	D	DI	DI	DI	DI	DI	DI	DI	D	DI	DI	DI	I	DI	D	I	D	D	D	DI	DI	DI	DI	D	DI	I	DI	D	DI	D	I	DI	DI	D	D	D	DI	D	D	DI	DI	DI
Unique	B3-9	Xiaofanshan Baleng 1	Malus robusta Rehder			D	D	D	D	D	DI	I	DI	D	DI	D	D	I	D	D	D	DI	D	D	D	D	I	D	DI	DI	D	D	DI	D	D	DI	D	I	DI	DI	D	D	DI	DI	DI	D	D	D	DI
Unique	B-4	Lvshuai	Malus domestica Borkh.			D	DI	DI	DI	I	D	DI	D	D	DI	I	DI	DI	DI	D	D	DI	I	DI	D	DI	D	DI	DI	DI	DI	DI	DI	DI	DI	I	DI	DI	I	I	DI	D	D	I	DI	DI	I	DI	D
Unique	B-40	Dounan	Malus domestica Borkh.			DI	DI	DI	DI	DI	DI	DI	DI	DI	DI	DI	DI	DI	DI	DI	DI	DI	DI	I	DI	DI	D	D	DI	DI	D	I	DI	DI	DI	DI	DI	DI	I	D	DI	DI	DI	DI	DI	DI	I	DI	DI
Unique	B-41	11906	Malus domestica Borkh.			D	D	DI	D	DI	DI	D	D	DI	DI	I	D	D	DI	D	D	DI	D	D	D	DI	DI	D	DI	DI	DI	D	DI	D	D	I	D	DI	DI	D	DI	D	DI	DI	DI	DI	I	DI	D
Unique	B-6	Jinxiuhong	Malus domestica Borkh.			I	DI	DI	DI	D	DI	DI	DI	D	D	D	DI	I	D	D	D	DI	DI	D	D	D	D	D	DI	DI	DI	DI	I	DI	D	I	DI	DI	DI	I	DI	D	D	DI	DI	DI	I	D	DI
Unique	B-7	B68	Malus robusta Rehder		Seedling of Baleng Crab	D	D	D	D	D	DI	D	DI	DI	D	DI	D	D	D	DI	D	DI	D	D	D	D	DI	D	DI	DI	D	D	DI	D	D	D	D	DI	I	DI	I	DI	DI	DI	DI	D	D	D	DI
Unique	B-8	Huaida	Malus robusta Rehder		Seedling of Baleng Crab	DI	DI	DI	DI	DI	DI	DI	D	D	DI	DI	I	D	I	DI	DI	D	I	DI	D	DI	DI	I	DI	DI	DI	DI	DI	DI	DI	DI	D	D	DI	DI	D	I	DI	I	DI	DI	DI	DI	DI
Unique	BH-1	Xiahong	Malus domestica Borkh.			DI	DI	D	I	DI	DI	DI	D	D	DI	DI	DI	DI	D	D	D	DI	D	D	D	D	D	DI	DI	DI	DI	DI	DI	DI	D	I	D	DI	DI	I	D	DI	D	I	DI	DI	I	DI	DI
Unique	BJ-1	Wuming1	Malus domestica Borkh.			DI	DI	DI	DI	D	I	D	D	I	DI	DI	DI	D	DI	DI	D	DI	D	DI	DI	D	D	DI	DI	DI	I	I	DI	DI	DI	I	DI	DI	DI	D	D	D	I	I	D	DI	DI	I	D
Unique	BJ-10	Canzy ?	Malus domestica Borkh.			I	D	D	DI	DI	D	DI	DI	I	DI	DI	I	DI	DI	I	DI	DI	D	I	D	D	D	DI	DI	DI	D	DI	DI	DI	I	I	D	DI	DI	DI	D	D	DI	I	D	D	DI	DI	D
Unique	BJ-11	Xiangfu	Malus domestica Borkh.	Fuji mutant		DI	D	DI	DI	DI	DI	DI	DI	D	D	DI	DI	D	D	DI	D	I	DI	DI	DI	D	D	D	DI	I	D	DI	DI	D	D	DI	DI	DI	I	DI	DI	D	D	D	DI	D	D	DI	D
Unique	BJ-12	Envy	Malus domestica Borkh.		Royal Gala × Braeburn	DI	D	D	DI	D	D	DI	D	I	DI	D	I	D	D	DI	D	DI	DI	D	D	D	I	DI	DI	DI	D	I	DI	DI	D	I	D	I	DI	DI	D	D	DI	I	D	DI	I	DI	D
Unique	BJ-2	Fuji Kiku	Malus domestica Borkh.	Fuji mutant		DI	D	DI	DI	DI	DI	DI	DI	D	D	DI	DI	D	D	DI	D	I	DI	DI	DI	D	DI	D	DI	I	D	DI	DI	D	D	DI	DI	DI	I	DI	DI	DI	D	D	DI	D	D	DI	D
Unique	BJ-4	Banxiu Crab				D	D	D	DI	D	D	D	DI	D	D	DI	D	DI	D	DI	DI	I	D	D	D	D	D	D	DI	DI	D	D	I	D	D	D	DI	I	DI	D	D	D	DI	DI	DI	D	D	D	DI
Unique	BJ-5	Jazz	Malus domestica Borkh.		Braeburn × Royal Gala	I	DI	DI	DI	DI	DI	DI	DI	I	DI	DI	I	D	DI	DI	D	DI	DI	D	D	D	DI	DI	DI	I	D	DI	DI	DI	DI	I	D	DI	DI	DI	D	D	D	DI	D	DI	I	DI	D
Unique	BJ-7	Early Red Bird 2	Malus domestica Borkh.			D	DI	DI	D	D	D	D	DI	DI	DI	DI	D	DI	D	D	D	DI	DI	D	D	D	D	D	DI	DI	D	D	I	DI	D	I	DI	DI	DI	D	D	DI	D	DI	D	DI	D	DI	DI
Unique	BJ-8	Qiuhong Gala	Malus domestica Borkh.			DI	D	DI	DI	DI	DI	DI	DI	D	D	DI	DI	DI	D	DI	D	I	DI	DI	DI	D	I	D	DI	I	D	DI	DI	D	D	DI	D	DI	I	DI	DI	DI	D	D	DI	D	D	DI	D
Unique	BJ-9	Hongxiangcui	Malus domestica Borkh.			DI	I	D	DI	D	D	DI	DI	D	DI	D	I	DI	D	DI	DI	D	DI	DI	DI	DI	D	DI	DI	I	D	I	I	DI	DI	I	D	I	DI	DI	D	D	D	DI	DI	DI	I	I	D
Unique	BK-1	07-115	Malus asiatica × domestica		Zisai Pearl×Miyazaki Spur Fuji	DI	D	D	D	D	D	I	DI	D	D	D	D	I	D	DI	D	I	DI	DI	I	D	DI	D	DI	DI	D	D	DI	D	D	D	D	I	DI	I	D	D	DI	DI	DI	D	DI	DI	D
Unique	BK-28-253	28-253				DI	D	D	DI	DI	DI	DI	D	DI	D	DI	D	DI	D	DI	D	I	I	DI	D	D	D	DI	DI	DI	DI	DI	DI	DI	D	DI	DI	DI	I	DI	D	D	D	DI	DI	D	DI	I	D
Unique	BK-3	Nagafu 3-R	Malus domestica Borkh.	Fuji mutant		DI	D	D	DI	DI	DI	DI	DI	D	D	DI	DI	DI	D	DI	D	I	DI	DI	DI	D	D	D	DI	I	D	DI	DI	D	D	DI	DI	DI	I	DI	DI	D	D	D	DI	D	D	DI	D
Unique	BK-4	4354	Malus domestica Borkh.			D	I	DI	D	D	D	DI	DI	D	DI	DI	DI	DI	D	D	D	DI	I	D	I	D	DI	D	DI	DI	D	D	I	DI	D	I	DI	I	I	DI	D	DI	I	I	DI	D	I	DI	D
Unique	BK-4-23	4-23	Malus domestica Borkh.		Fuji × [(Indo × Golden Delicious) × McIntosh]	I	D	D	DI	DI	D	DI	DI	DI	D	D	I	D	DI	I	DI	I	DI	I	I	DI	D	D	DI	I	D	I	DI	DI	DI	I	DI	DI	I	D	DI	D	D	DI	D	DI	I	D	DI
Unique	BK-77-34	77-34	Malus pumila Mill.			D	D	D	D	I	DI	DI	D	D	D	DI	D	D	D	D	D	D	D	D	D	D	D	D	DI	DI	D	D	DI	D	D	D	D	D	DI	I	DI	DI	DI	DI	I	DI	D	D	DI
Unique	BK-AJ	Ozark Gold	Malus domestica Borkh.			DI	D	D	DI	DI	D	I	DI	D	DI	D	DI	I	DI	I	DI	DI	DI	DI	D	D	DI	D	DI	DI	DI	DI	D	DI	D	I	DI	DI	DI	DI	DI	D	D	DI	DI	DI	I	DI	DI
Unique	BK-Azwell	Azwell Spur Delicious	Malus domestica Borkh.	Red Delicious mutant	Mutant of Starking	D	D	D	DI	D	D	DI	DI	D	DI	DI	I	D	D	DI	D	DI	DI	DI	DI	DI	D	D	DI	I	D	D	D	DI	I	I	D	I	I	DI	DI	D	D	DI	DI	DI	DI	DI	D
Unique	BK-BBSHT	Banbishan Crab	Malus prunifolia (Willd.) Borkh.			D	D	D	D	D	DI	I	DI	D	DI	DI	D	I	D	D	D	D	D	D	D	D	D	D	DI	DI	D	D	DI	D	D	DI	D	DI	DI	I	DI	D	DI	DI	DI	D	D	D	DI
Unique	BK-BD	Hokudo	Malus domestica Borkh.		Fuji × Mutsu	DI	D	D	DI	DI	DI	DI	DI	D	DI	DI	DI	DI	D	DI	D	DI	DI	DI	DI	D	D	DI	DI	I	DI	DI	DI	DI	DI	DI	DI	DI	I	DI	DI	D	D	DI	DI	DI	D	DI	D
Unique	BK-BFG	Baifugao	Malus domestica Borkh.			D	D	D	DI	DI	DI	D	DI	D	D	DI	D	D	DI	D	DI	D	D	D	D	D	I	DI	DI	DI	D	D	DI	D	D	I	D	DI	I	DI	DI	DI	DI	DI	DI	DI	D	I	DI
Unique	BK-BHT	White Crab	Malus asiatica Nakai			D	DI	DI	DI	I	DI	DI	DI	D	DI	DI	D	D	DI	D	D	DI	D	DI	DI	D	I	D	DI	DI	D	D	I	D	DI	DI	DI	DI	DI	DI	D	DI	DI	DI	DI	DI	DI	DI	DI
Unique	BK-BMKB	Buming Kangbing	Malus domestica Borkh.			D	D	D	DI	DI	D	D	D	DI	D	I	D	DI	D	D	D	I	D	DI	DI	DI	DI	DI	DI	DI	D	D	DI	D	I	I	D	D	DI	DI	D	D	DI	DI	DI	DI	D	DI	D
Unique	BK-BTG1H	Batougou 1	Malus domestica Borkh.			D	D	D	D	D	DI	I	D	D	D	D	D	D	D	D	D	I	D	D	D	D	I	DI	DI	D	D	D	DI	D	D	DI	D	I	I	D	DI	D	DI	I	DI	D	D	D	DI
Unique	BK-BTG2H	Batougou 2	Malus domestica Borkh.			D	D	D	D	D	DI	I	DI	D	DI	D	D	DI	D	D	D	DI	D	D	D	D	I	D	DI	DI	D	D	DI	D	D	DI	D	I	DI	DI	D	D	D	D	I	D	D	D	DI
Unique	BK-BTGAZ	Batougou Aizhen	Malus robusta Rehder			D	D	D	D	DI	DI	D	D	D	DI	D	D	D	D	D	D	D	D	D	D	D	I	D	DI	DI	D	D	D	D	D	D	D	I	I	D	D	D	D	D	DI	D	D	D	DI
Unique	BK-BZ	Binzi	Malus asiatica Nakai			DI	D	D	D	D	DI	I	DI	D	DI	DI	D	DI	D	DI	DI	DI	D	D	D	D	DI	D	DI	DI	D	D	D	D	D	D	D	DI	DI	I	D	DI	I	I	D	DI	DI	I	DI
Unique	BK-BZX	Kitanosach	Malus domestica Borkh.		Tusgaru × Summer Pearmain	D	D	DI	DI	DI	D	DI	D	D	DI	I	DI	DI	D	D	D	DI	DI	DI	D	DI	D	DI	DI	DI	D	D	D	DI	I	I	D	D	DI	D	D	D	DI	I	DI	DI	D	I	D
Unique	BK-BZXN	Binzi (SW)	Malus domestica ssp. chinensis var. binzi Li. Y. N.			DI	D	D	D	D	DI	I	DI	D	DI	DI	D	DI	D	DI	DI	DI	D	D	D	D	DI	D	D	DI	D	D	D	D	D	D	D	DI	DI	I	D	DI	I	I	D	DI	DI	I	D
Unique	BK-CF6H	Nagafu 6	Malus domestica Borkh.	Fuji mutant		DI	D	D	DI	DI	DI	DI	DI	D	D	DI	DI	DI	D	DI	D	I	DI	DI	DI	D	D	D	DI	I	D	DI	DI	D	D	DI	DI	DI	I	DI	DI	D	D	D	DI	D	D	DI	D
Unique	BK-CG24	CG24	Malus pumila Mill.			D	D	D	DI	D	D	DI	DI	D	DI	DI	I	D	D	DI	D	DI	DI	DI	DI	DI	D	D	DI	I	D	D	D	DI	I	I	D	I	I	DI	DI	D	DI	DI	DI	DI	DI	DI	D
Unique	BK-CG3	CG3	Malus pumila Mill.			DI	D	D	DI	DI	DI	DI	D	DI	D	DI	D	DI	D	DI	D	I	I	DI	D	D	D	DI	DI	DI	DI	I	DI	DI	D	DI	DI	DI	I	DI	D	D	D	DI	DI	D	DI	I	D
Unique	BK-CJHT	Cangjiang Crab	Malus ombrophila Hand-Mazz.			D	D	D	D	D	D	I	D	D	DI	DI	D	D	D	D	D	DI	D	D	D	D	D	D	DI	DI	D	D	DI	D	D	D	D	I	I	D	D	I	DI	DI	DI	D	D	D	DI
Unique	BK-CLHT	Chuanling Crab	Malus asiatica Nakai			DI	D	D	D	DI	DI	D	DI	DI	DI	I	D	I	D	D	DI	D	DI	D	D	D	DI	DI	DI	I	D	D	I	D	D	D	DI	DI	I	D	D	D	DI	DI	DI	D	D	D	D
Unique	BK-CQ	Hatsuaki	Malus domestica Borkh.		Jonathan × Golden Delicious	DI	D	D	DI	D	I	DI	D	DI	DI	DI	I	DI	D	D	D	D	DI	D	D	D	DI	DI	DI	DI	DI	DI	DI	DI	D	I	D	DI	DI	DI	DI	D	DI	DI	D	DI	I	DI	DI
Unique	BK-CZGYS	Caozigang Yuanshuai	Malus domestica Borkh.	Red Delicious mutant		D	D	D	DI	D	D	DI	DI	D	DI	DI	I	D	D	DI	D	DI	DI	DI	DI	DI	D	D	DI	I	D	DI	D	DI	DI	I	D	I	I	DI	DI	D	D	DI	DI	DI	DI	DI	D
Unique	BK-DANXIA	Danxia	Malus domestica Borkh.		Seedling of Golden Delicious	D	DI	DI	I	D	DI	I	DI	D	DI	DI	I	DI	D	DI	D	DI	I	I	DI	I	DI	D	DI	DI	D	DI	DI	DI	I	I	DI	I	DI	I	DI	D	D	I	DI	DI	I	I	D
Unique	BK-DDG	Dolgo	Malus robusta Rehder			D	D	D	D	DI	D	D	DI	DI	DI	DI	D	D	D	D	DI	D	D	D	D	D	I	I	DI	DI	D	D	I	D	D	DI	D	DI	DI	D	D	D	D	D	DI	DI	D	D	DI
Unique	BK-DEW	Darwin	Malus sieversii (Ledeb.) Roem. ?			DI	D	D	D	D	DI	I	DI	D	DI	DI	D	D	D	DI	DI	DI	D	D	D	D	DI	D	DI	DI	D	D	D	D	D	D	D	DI	DI	I	D	DI	I	I	D	DI	DI	I	DI
Unique	BK-DFPG	Oriental apple	Malus orientalis Uglitzk.			D	DI	DI	D	DI	DI	DI	D	D	DI	I	D	I	D	D	DI	D	D	I	D	DI	DI	I	D	D	D	DI	I	D	D	DI	DI	DI	DI	DI	DI	DI	DI	D	I	DI	D	DI	DI
Unique	BK-DGHT	Big Crab	Malus prunifolia (Willd.) Borkh.			D	D	D	DI	D	DI	I	DI	D	DI	DI	I	D	D	D	D	DI	D	D	D	D	DI	D	DI	DI	D	D	D	D	D	D	D	DI	DI	D	D	DI	I	I	I	D	D	D	DI
Unique	BK-DGJH	Daguo Jinhong	Malus domestica Borkh.	Jinhong mutant		DI	DI	DI	DI	DI	DI	DI	D	D	DI	DI	I	D	I	DI	DI	D	I	DI	D	DI	DI	I	DI	DI	DI	DI	DI	DI	DI	DI	D	D	DI	DI	D	I	DI	I	DI	DI	DI	DI	DI
Unique	BK-DH261	Daihao 261	Malus domestica Borkh.			D	DI	DI	D	DI	D	D	DI	I	DI	DI	D	D	D	DI	D	D	D	D	D	D	I	DI	DI	DI	D	DI	DI	D	D	D	D	DI	DI	D	D	D	DI	DI	DI	DI	D	D	DI
Unique	BK-DXG	Daxianguo	Malus spectabilis (Ait) Borkh.			D	D	D	D	DI	DI	I	DI	D	DI	D	D	DI	DI	D	D	D	D	D	D	D	I	D	DI	DI	D	D	DI	D	D	D	D	DI	I	DI	DI	D	DI	DI	DI	DI	D	D	DI
Unique	BK-DYHT	Daye Crab	Malus prunifolia (Willd.) Borkh.			D	D	D	D	D	DI	I	D	D	D	D	D	I	D	D	D	I	D	D	D	D	D	D	DI	DI	D	D	DI	D	D	D	D	DI	I	DI	DI	D	DI	DI	D	D	DI	DI	D
Unique	BK-DZHG	Huaguan Spur	Malus domestica Borkh.			I	DI	DI	DI	D	DI	DI	DI	D	D	D	DI	I	D	D	D	DI	DI	D	D	D	D	D	DI	DI	DI	DI	I	DI	D	I	DI	DI	DI	I	DI	D	D	DI	DI	DI	I	D	DI
Unique	BK-Elite	Elite	Malus domestica Borkh.	Red Delicious mutant		D	D	D	DI	D	D	DI	DI	D	DI	DI	I	D	DI	DI	D	DI	DI	DI	DI	DI	D	D	DI	I	D	D	D	DI	DI	I	D	I	I	DI	DI	D	D	DI	DI	DI	DI	DI	D
Unique	BK-F8	Fa 8	Malus domestica Borkh.			DI	D	D	DI	DI	DI	D	DI	D	DI	DI	DI	DI	D	DI	DI	DI	DI	D	DI	DI	DI	D	DI	DI	D	DI	DI	DI	D	DI	DI	DI	DI	D	D	D	D	DI	DI	D	D	D	DI
Unique	BK-FJ	Fujin	Malus domestica Borkh.		Red Delicious × Huangkui	D	D	D	DI	DI	D	DI	DI	D	DI	D	DI	D	D	I	DI	DI	DI	DI	D	DI	DI	DI	DI	I	D	DI	DI	D	DI	DI	DI	I	I	DI	DI	D	D	DI	DI	DI	DI	D	D
Unique	BK-Florina	Florina	Malus domestica Borkh.			D	D	D	D	DI	D	DI	DI	DI	D	DI	D	DI	D	DI	D	I	DI	DI	DI	D	D	DI	DI	DI	D	D	D	DI	D	D	D	DI	I	DI	DI	DI	DI	DI	D	D	D	DI	DI
Unique	BK-Fuji	Fuji	Malus domestica Borkh.	Fuji mutant	Ralls Janet × Red Delicious	DI	D	D	DI	DI	DI	DI	DI	D	D	DI	DI	DI	D	DI	D	I	DI	DI	DI	D	D	D	DI	DI	D	DI	DI	D	D	DI	DI	I	I	DI	DI	D	DI	DI	DI	D	D	DI	D
Unique	BK-FY	Fengyan	Malus domestica Borkh.			D	D	D	DI	DI	D	D	D	DI	D	I	DI	D	D	D	D	DI	D	DI	I	D	D	DI	DI	I	D	D	I	D	D	I	D	D	DI	DI	D	DI	D	DI	D	D	I	D	D
Unique	BK-FZY	King of Tompkins County	Malus domestica Borkh.			DI	DI	DI	DI	I	DI	D	D	D	DI	DI	D	DI	D	D	D	DI	D	D	D	D	DI	D	DI	DI	DI	DI	DI	DI	D	DI	DI	DI	DI	DI	D	D	D	DI	DI	DI	DI	DI	DI
Unique	BK-G30	G30	Malus pumila Mill.			D	D	D	D	DI	D	D	D	D	D	DI	DI	D	D	D	D	D	D	DI	D	D	DI	D	DI	DI	D	D	I	D	D	D	D	D	I	I	DI	D	DI	DI	DI	D	DI	D	DI
Unique	BK-G-5	Gao #5	Malus domestica Borkh.			D	D	DI	DI	DI	DI	D	DI	D	DI	I	DI	DI	D	D	DI	D	D	DI	D	DI	I	D	DI	DI	D	D	DI	D	D	I	D	DI	DI	I	D	D	DI	DI	D	DI	D	DI	DI
Unique	BK-gala	Gala	Malus domestica Borkh.	Gala mutant	Kidd's Orange Red × Golden Delicious	DI	DI	DI	I	D	DI	I	DI	DI	DI	D	DI	DI	DI	I	DI	D	DI	DI	D	D	DI	DI	DI	DI	D	DI	I	DI	D	I	D	DI	DI	D	D	D	D	I	D	DI	I	I	D
Unique	BK-GD	Golden Delicious	Malus domestica Borkh.	Golden Delicious mutant		DI	DI	DI	I	DI	DI	DI	DI	DI	DI	DI	I	DI	DI	DI	DI	DI	I	DI	DI	DI	DI	DI	DI	DI	DI	I	DI	DI	DI	I	DI	DI	DI	DI	DI	DI	DI	I	DI	DI	I	DI	DI
Unique	BK-Gloster69	Gloster 69	Malus domestica Borkh.			D	D	D	DI	DI	D	DI	DI	DI	DI	D	I	D	D	D	D	DI	DI	D	DI	DI	D	D	DI	I	D	DI	DI	DI	I	I	DI	DI	I	DI	D	DI	DI	DI	D	DI	I	D	D
Unique	BK-GM256	GM256	Malus pumila Mill.			D	D	D	D	DI	D	D	D	D	DI	DI	D	D	D	DI	D	D	D	D	D	D	DI	D	DI	DI	D	D	I	D	D	D	D	DI	DI	I	DI	DI	D	DI	DI	D	D	D	DI
Unique	BK-GM310	GM310	Malus pumila Mill.			D	D	D	D	DI	DI	DI	D	D	DI	DI	D	D	DI	I	DI	D	D	D	D	D	DI	D	DI	DI	DI	D	D	D	D	D	D	D	DI	DI	DI	DI	D	I	DI	D	DI	D	DI
Unique	BK-GQ	Gaoqiu	Malus domestica Borkh.			D	DI	DI	DI	D	DI	DI	DI	D	D	D	I	DI	D	D	D	I	DI	DI	D	DI	D	DI	DI	DI	D	I	I	DI	DI	I	DI	DI	DI	DI	DI	DI	DI	DI	I	DI	DI	DI	DI
Unique	BK-HAC-9	HAC-9	Malus domestica Borkh.			DI	D	D	DI	DI	DI	DI	DI	DI	DI	DI	DI	DI	D	DI	D	DI	DI	DI	DI	DI	D	DI	DI	I	D	DI	DI	D	DI	DI	DI	DI	DI	DI	DI	D	DI	DI	DI	DI	D	DI	D
Unique	BK-HFWL	Huifeng Orin	Malus domestica Borkh.			D	DI	DI	D	D	D	D	D	D	DI	I	DI	D	D	D	D	DI	D	DI	D	D	D	D	DI	DI	D	I	DI	D	D	D	D	D	DI	D	D	D	D	DI	DI	D	DI	DI	D
Unique	BK-HGHT	Huaguan Crab	Malus coronaria (L.) Mill.			D	D	D	D	D	DI	I	DI	D	DI	DI	D	D	D	DI	DI	DI	D	D	D	D	I	D	DI	DI	D	D	DI	D	D	D	D	DI	DI	I	D	DI	DI	DI	DI	DI	DI	I	D
Unique	BK-HHT2H	Hong Crab 2	Malus prunifolia (Willd.) Borkh.			D	D	D	D	DI	DI	I	DI	D	DI	DI	D	I	D	D	D	DI	D	D	D	D	D	D	DI	DI	D	D	DI	D	D	D	D	DI	I	DI	DI	D	DI	DI	DI	DI	DI	I	D
Unique	BK-HJ	Stark Redgold	Malus domestica Borkh.		Golden Delicious × Richard Red Delicious	DI	D	D	DI	D	DI	I	DI	DI	DI	DI	I	D	DI	I	DI	DI	DI	DI	DI	I	D	DI	DI	DI	D	DI	D	DI	I	I	D	DI	DI	DI	DI	DI	DI	DI	DI	DI	DI	I	D
Unique	BK-HLWQ	HLWQ	Malus domestica Borkh.			I	DI	DI	D	I	D	DI	DI	DI	DI	D	DI	DI	D	DI	D	DI	D	DI	D	D	I	D	DI	DI	D	D	DI	DI	DI	I	DI	DI	I	I	D	DI	DI	DI	D	DI	DI	D	D
Unique	BK-Holly	Holly	Malus domestica Borkh.			D	D	D	D	DI	D	DI	DI	DI	DI	DI	DI	D	D	DI	D	DI	D	DI	D	D	D	D	DI	DI	D	DI	D	DI	D	DI	D	DI	I	DI	D	D	D	D	DI	D	DI	DI	D
Unique	BK-HT	Hongte	Malus domestica Borkh.	Fuji mutant		DI	D	D	D	DI	D	D	DI	DI	D	DI	DI	DI	D	DI	D	I	DI	D	DI	D	D	D	DI	DI	D	DI	D	DI	D	DI	D	DI	I	DI	DI	D	D	D	D	D	D	DI	DI
Unique	BK-HTG	Haitangguo	Malus prunifolia (Willd.) Borkh.			DI	D	D	D	D	DI	DI	DI	D	DI	DI	DI	D	I	DI	DI	D	I	D	D	D	D	I	DI	DI	DI	DI	DI	D	D	DI	D	DI	DI	DI	D	DI	DI	I	I	D	DI	I	DI
Unique	BK-HTH	Haitanghua	Malus spectabilis (Ait) Borkh.			D	D	D	D	D	DI	DI	DI	D	DI	D	D	D	D	D	D	DI	D	D	DI	D	D	D	DI	DI	D	D	DI	D	D	D	D	I	DI	DI	DI	D	DI	DI	D	DI	DI	DI	DI
Unique	BK-HTP	Huangtaiping	Malus domestica Borkh.			D	DI	DI	DI	I	DI	DI	DI	D	DI	DI	D	D	DI	D	D	DI	D	DI	DI	D	I	D	DI	DI	D	D	I	D	DI	DI	DI	DI	DI	DI	D	DI	DI	DI	DI	DI	DI	DI	DI
Unique	BK-HX	Hongxue	Malus domestica Borkh.			D	D	D	DI	I	D	D	D	DI	D	I	D	DI	D	D	D	I	D	DI	DI	DI	DI	DI	DI	DI	D	D	DI	D	I	I	D	D	DI	DI	D	D	DI	DI	DI	DI	D	DI	D
Unique	BK-JC	Jincui	Malus domestica Borkh.			DI	D	D	DI	DI	D	I	DI	DI	DI	DI	I	DI	D	D	D	DI	I	DI	DI	DI	D	DI	DI	DI	D	DI	D	DI	I	I	D	I	I	D	DI	DI	DI	DI	DI	DI	DI	D	DI
Unique	BK-JH	Jinhong	Malus domestica Borkh.	Jinhong mutant	Golden Delicious × Hong taiping	DI	DI	DI	I	DI	DI	DI	D	D	DI	DI	I	D	I	DI	DI	D	I	DI	D	DI	DI	I	DI	DI	DI	DI	DI	DI	DI	DI	D	D	I	DI	D	I	DI	DI	DI	DI	DI	DI	D
Unique	BK-Jonathan	Jonathan	Malus domestica Borkh.	Jonathan mutant		D	DI	DI	D	DI	D	DI	D	DI	DI	DI	D	D	D	DI	D	DI	D	DI	DI	D	DI	D	DI	DI	D	DI	DI	D	D	D	D	D	DI	D	D	D	D	DI	DI	D	D	DI	DI
Unique	BK-JS	Himekami	Malus domestica Borkh.		Fuji × Jonathan	DI	DI	DI	D	DI	D	D	DI	D	DI	DI	D	DI	D	DI	D	DI	DI	DI	DI	D	DI	D	DI	DI	D	DI	I	D	D	DI	DI	D	I	D	D	D	D	D	DI	D	D	D	DI
Unique	BK-KLGDGSDZ	KLGDG Shandingzi	Malus baccata (L.) Borkh.			D	D	D	D	D	DI	D	DI	D	DI	DI	D	D	D	D	D	DI	D	D	D	D	D	DI	DI	D	D	D	DI	D	D	D	D	I	I	D	D	D	DI	DI	DI	D	D	D	DI
Unique	BK-KOSZTELQ	KOSZTELQ	Malus domestica Borkh.			D	D	D	I	DI	DI	D	DI	I	D	DI	D	DI	DI	D	DI	D	D	D	D	DI	D	DI	DI	DI	D	D	D	D	DI	I	DI	DI	DI	I	D	D	DI	I	DI	DI	I	D	DI
Unique	BK-KUIHUA	Sunflower	Malus domestica Borkh.		Golden Delicious × Starking	D	DI	DI	I	D	DI	DI	DI	DI	D	DI	I	D	D	DI	D	I	DI	D	I	DI	D	DI	DI	DI	DI	DI	DI	DI	DI	I	DI	I	DI	DI	I	D	D	DI	DI	DI	DI	I	D
Unique	BK-LHT	Lenghaitang	Malus prunifolia (Willd.) Borkh.			D	D	D	D	D	DI	I	DI	D	DI	DI	D	I	D	D	D	D	D	D	D	D	D	D	DI	DI	D	D	DI	D	D	DI	D	DI	DI	I	DI	D	DI	DI	DI	D	D	D	DI
Unique	BK-LJSDZ	Lijiang Shandingzi	Malus rockii Rehd.			DI	D	D	D	DI	DI	I	DI	D	DI	I	D	D	D	D	D	DI	D	D	D	D	I	D	DI	DI	D	D	D	D	D	DI	D	DI	DI	I	DI	DI	DI	I	DI	DI	D	D	D
Unique	BK-LX	Ryoka no Kisetsu	Malus domestica Borkh.	Fuji mutant		DI	D	D	DI	DI	DI	DI	DI	D	D	DI	DI	DI	D	DI	D	I	DI	DI	DI	D	D	D	DI	I	D	DI	DI	D	D	DI	DI	DI	I	DI	DI	D	D	D	DI	D	D	DI	D
Unique	BK-LXJ	Lvxiangjiao	Malus domestica Borkh.		Jinhong × 1056(Ralls Janet× Starking)	DI	DI	DI	DI	DI	DI	DI	DI	D	DI	I	I	D	DI	D	DI	DI	DI	I	D	D	DI	DI	DI	DI	D	DI	DI	DI	D	D	D	D	I	D	DI	DI	DI	DI	DI	D	I	I	D
Unique	BK-LZ1H	Liaozhen 1	Malus pumila Mill.			D	D	D	D	I	DI	D	D	D	D	DI	D	D	DI	D	D	DI	D	D	D	D	DI	D	DI	DI	D	D	I	D	D	D	D	DI	DI	I	DI	DI	DI	I	I	D	D	D	DI
Unique	BK-M7	M7	Malus pumila Mill.			D	D	D	I	DI	DI	DI	DI	D	DI	D	DI	DI	D	I	D	DI	D	D	D	DI	I	DI	DI	I	D	D	I	D	D	I	D	DI	DI	DI	DI	I	I	DI	DI	DI	I	D	DI
Unique	BK-ML	Meile	Malus domestica Borkh.	Fuji mutant		DI	DI	DI	I	DI	DI	I	DI	D	D	DI	I	D	DI	DI	DI	I	I	D	DI	DI	D	DI	DI	DI	DI	I	DI	DI	DI	I	I	D	DI	DI	D	D	D	I	I	DI	I	DI	DI
Unique	BK-MPS	Mengpaisi	Malus domestica Borkh.			D	D	D	D	D	I	D	D	D	D	DI	D	D	DI	DI	D	I	D	D	DI	D	I	D	DI	DI	D	DI	D	DI	D	DI	DI	DI	DI	DI	D	D	DI	I	D	D	D	DI	DI
Unique	BK-NQ	Ningqiu	Malus domestica Borkh.		Golden Delicious × Red Astrachan	D	D	D	DI	I	DI	D	D	D	DI	I	DI	D	D	D	DI	D	DI	DI	D	D	DI	DI	DI	I	D	I	I	D	D	I	DI	DI	I	DI	DI	D	D	DI	D	DI	D	D	D
Unique	BK-P16	P16	Malus pumila Mill.			D	D	D	DI	D	D	D	DI	D	D	DI	DI	I	D	D	D	I	D	D	D	D	D	D	DI	I	D	D	D	D	D	I	DI	DI	DI	DI	D	DI	DI	DI	DI	D	DI	D	DI
Unique	BK-P22	P22	Malus pumila Mill.			D	D	D	D	I	DI	DI	D	D	D	D	D	I	D	D	D	I	D	D	D	D	D	D	DI	D	D	D	DI	D	D	DI	D	DI	I	I	I	D	I	DI	DI	DI	D	D	DI
Unique	BK-PGHT	Biaoguo Crab	Malus platycarpa Rehd.			D	D	D	DI	DI	D	DI	DI	DI	D	DI	DI	D	D	D	D	I	D	DI	D	D	DI	D	DI	DI	DI	D	DI	D	D	DI	DI	I	DI	D	D	D	DI	DI	DI	DI	D	DI	DI
Unique	BK-Pionier	Pionier	Malus domestica Borkh.			D	D	D	D	D	DI	D	D	D	D	DI	I	I	D	D	D	I	D	I	D	D	DI	D	DI	DI	D	I	DI	DI	D	I	D	DI	DI	D	D	D	D	DI	DI	D	D	D	DI
Unique	BK-Prima	Prima	Malus domestica Borkh.			D	DI	DI	D	DI	D	DI	DI	D	D	D	DI	DI	DI	D	D	I	D	D	I	D	D	D	DI	I	D	DI	I	DI	D	DI	DI	DI	DI	D	D	D	D	D	D	D	DI	D	DI
Unique	BK-PYTC	Pingyitiancha	Malus hupehensis (Pamp.) Rehd.			D	D	D	D	D	D	D	D	D	D	D	D	D	D	D	D	I	D	D	D	D	D	DI	I	D	D	D	I	D	D	D	D	I	DI	D	D	D	D	DI	I	D	D	D	DI
Unique	BK-QAINXUE	Qianxue	Malus domestica Borkh.			I	I	D	I	I	D	DI	DI	D	D	DI	DI	D	DI	I	DI	I	DI	I	I	D	D	D	DI	DI	DI	I	DI	DI	DI	I	I	I	I	D	DI	DI	DI	DI	DI	DI	D	DI	DI
Unique	BK-QM	Seimei	Malus domestica Borkh.			D	DI	DI	DI	DI	DI	DI	DI	D	D	I	DI	I	D	D	D	I	D	DI	D	DI	D	DI	DI	DI	DI	DI	DI	DI	DI	I	D	DI	DI	D	D	DI	DI	DI	DI	DI	I	DI	D
Unique	BK-QQ	Senshu	Malus domestica Borkh.		(Golden Delicious × Indo) × Fuji	D	D	D	DI	I	DI	DI	DI	D	D	DI	DI	I	D	D	D	I	D	I	DI	D	DI	DI	DI	DI	D	DI	DI	DI	DI	I	D	I	I	DI	DI	DI	DI	D	DI	D	DI	DI	D
Unique	BK-QSZS	Aomori Early	Malus domestica Borkh.			DI	DI	DI	I	DI	DI	I	DI	DI	DI	DI	I	DI	DI	DI	DI	DI	I	DI	DI	DI	DI	DI	DI	DI	DI	I	DI	DI	DI	I	DI	DI	DI	D	DI	DI	DI	DI	DI	DI	DI	DI	DI
Unique	BK-QXHT	Qiuxing Crab	Malus prunifolia (Willd.) Borkh.			D	D	D	DI	D	DI	D	DI	D	DI	DI	D	DI	DI	D	DI	D	D	D	DI	D	D	D	DI	DI	D	D	DI	D	DI	I	D	I	DI	DI	DI	D	DI	I	D	D	I	DI	D
Unique	BK-scarlet	Scarlet	Malus domestica Borkh.	Red Delicious mutant		D	D	D	DI	D	D	DI	DI	D	DI	DI	I	D	D	DI	D	DI	DI	DI	DI	DI	D	D	DI	I	D	D	D	DI	DI	I	D	I	I	DI	DI	D	D	DI	DI	DI	DI	DI	D
Unique	BK-Sdw1	Sdw1	Malus robusta Rehder			D	D	D	D	D	DI	I	DI	D	DI	D	D	D	D	D	D	DI	D	D	D	D	D	DI	DI	D	D	D	D	D	D	D	D	DI	DI	DI	I	D	D	D	DI	D	D	D	DI
Unique	BK-SDZ2H	Shandingzi 2	Malus baccata (L.) Borkh.			D	D	D	D	D	D	I	D	D	DI	DI	D	DI	D	D	D	D	D	D	D	D	D	D	DI	DI	D	D	DI	D	D	D	D	I	I	D	D	D	DI	DI	DI	D	D	D	DI
Unique	BK-SESDZ	Su E Shandingzi	Malus baccata (L.) Borkh.			D	D	D	D	D	DI	DI	D	D	DI	DI	D	I	D	D	D	DI	D	D	D	D	D	D	DI	D	D	D	I	D	D	D	D	I	I	DI	D	D	DI	DI	D	D	I	I	DI
Unique	BK-SH6	SH6	Malus honanensis Rehder		Ralls Janet × Wuxiang Crab	D	D	D	DI	DI	DI	D	D	D	D	DI	D	I	D	D	D	I	DI	D	D	D	DI	D	DI	DI	D	D	I	D	D	DI	D	DI	I	D	D	DI	D	D	DI	D	D	D	D
Unique	BK-SKSHT1H	Sankuaishi Crab 1	Malus prunifolia (Willd.) Borkh.			D	D	D	D	D	DI	I	DI	D	DI	D	D	I	D	D	D	DI	D	D	D	D	I	D	DI	DI	D	D	DI	D	D	DI	D	I	DI	DI	D	D	I	DI	DI	D	D	D	DI
Unique	BK-SLPG	Forest apple	Malus sylvestris (L.) Mill.			D	D	D	I	D	DI	DI	DI	D	DI	I	I	D	DI	D	DI	DI	DI	D	DI	DI	D	D	DI	DI	DI	DI	DI	DI	DI	DI	DI	DI	DI	D	DI	DI	DI	I	D	DI	I	DI	DI
Unique	BK-SWS	Sieversii	Malus sieversii (Ledeb.) Roem.			DI	D	D	D	DI	DI	I	DI	D	DI	I	D	D	D	D	D	DI	D	D	D	D	I	D	DI	DI	D	D	D	D	D	DI	D	DI	DI	I	DI	DI	DI	I	DI	DI	D	D	D
Unique	BK-SX	Sansa	Malus domestica Borkh.			DI	DI	DI	DI	DI	DI	DI	D	I	DI	DI	D	D	D	I	D	DI	D	I	D	D	DI	DI	DI	DI	D	I	I	DI	D	DI	D	DI	DI	DI	D	D	DI	I	D	DI	DI	I	D
Unique	BK-Szampion	Szampion	Malus domestica Borkh.			DI	DI	DI	DI	DI	DI	DI	DI	I	D	DI	DI	DI	D	D	DI	I	I	DI	D	DI	DI	I	DI	DI	D	DI	DI	DI	DI	I	DI	DI	DI	DI	D	DI	DI	I	D	DI	DI	I	D
Unique	BK-T337	T337	Malus pumila Mill.			D	D	D	D	DI	DI	DI	DI	D	D	I	D	D	D	DI	D	D	D	D	D	D	D	D	DI	DI	D	D	DI	D	D	D	D	D	DI	I	I	DI	DI	DI	DI	D	DI	D	DI
Unique	BK-TKMPG	Turkmen apple	Malus orientalis. subsp. turkmenorum Langenf.			DI	D	D	D	DI	DI	I	DI	D	DI	I	D	D	D	D	D	DI	D	D	D	D	I	D	DI	DI	D	D	D	D	D	DI	D	DI	DI	I	DI	DI	DI	I	DI	DI	D	D	D
Unique	BK-Trajian	Trajian	Malus domestica Borkh.			I	DI	D	D	I	DI	DI	DI	D	DI	DI	DI	I	D	D	D	DI	D	DI	D	D	DI	DI	DI	DI	D	D	I	DI	D	I	DI	D	I	I	D	D	I	DI	D	D	D	D	D
Unique	BK-WA3	Weiai 3	Malus prunifolia (Willd.) Borkh.			D	D	D	D	D	DI	I	DI	D	DI	D	D	I	D	D	D	DI	D	D	D	D	I	D	DI	DI	D	D	DI	D	D	DI	D	I	DI	DI	D	D	DI	DI	DI	D	D	D	DI
Unique	BK-WBHT	Wanbai Crab	Malus asiatica Nakai			DI	D	D	DI	D	DI	I	DI	DI	DI	D	I	I	D	D	D	D	I	DI	D	D	DI	DI	DI	DI	DI	DI	DI	DI	DI	DI	DI	I	DI	DI	I	D	DI	I	DI	DI	DI	DI	D
Unique	BK-WFS1H	Wufengshan 1	Malus hybrid			D	D	D	D	D	DI	I	DI	D	DI	D	D	DI	D	D	DI	DI	D	D	D	D	D	D	DI	DI	D	D	DI	D	D	D	D	DI	DI	DI	D	DI	DI	DI	DI	DI	DI	DI	DI
Unique	BK-WFS4H	Wufengshan 4	Malus hybrid			D	D	D	D	DI	DI	D	D	D	DI	DI	DI	DI	D	D	D	DI	I	D	D	D	D	D	DI	I	D	D	DI	DI	D	DI	D	DI	DI	DI	D	D	D	DI	DI	D	D	D	DI
Unique	BK-WFSHT	Wufengshan Crab	Malus hybrid			D	D	D	D	D	DI	I	DI	D	DI	D	D	I	D	D	D	DI	D	D	DI	D	I	D	DI	DI	D	D	D	D	DI	DI	DI	I	DI	D	DI	D	DI	I	D	D	DI	D	D
Unique	BK-WFSHT2H	Wufengshan Crab 2	Malus hybrid			D	D	D	DI	D	D	I	DI	D	DI	D	I	D	D	DI	D	DI	D	D	D	D	D	D	DI	I	D	D	D	D	D	I	D	I	I	I	D	D	DI	I	DI	D	D	I	DI
Unique	BK-WFSHT6H	Wufengshan Crab 6	Malus hybrid			D	D	D	D	DI	DI	D	DI	D	DI	DI	D	DI	I	D	DI	D	D	D	D	D	I	DI	DI	DI	D	D	D	D	D	D	D	DI	I	DI	DI	D	DI	DI	D	DI	D	D	DI
Unique	BK-wifos	Wifos	Malus domestica Borkh.			DI	DI	D	D	DI	DI	D	DI	D	DI	DI	DI	DI	D	D	DI	I	DI	DI	D	D	DI	DI	DI	I	D	D	I	D	D	I	D	DI	DI	DI	D	DI	DI	D	D	D	D	DI	DI
Unique	BK-WM	Maypole	Malus domestica Borkh.		Seedling of Wijcik ?	D	D	D	D	DI	DI	DI	DI	D	D	D	I	D	D	DI	D	I	D	D	D	D	D	DI	DI	DI	D	D	DI	D	D	DI	D	DI	I	DI	DI	DI	I	DI	DI	D	D	DI	DI
Unique	BK-WZ	Waltz	Malus domestica Borkh.		Wijcik × Golden Delicious	DI	DI	D	DI	D	I	DI	DI	DI	DI	D	I	DI	D	DI	DI	DI	DI	D	D	D	DI	DI	DI	DI	D	DI	I	DI	D	I	DI	D	D	I	DI	D	DI	DI	I	DI	DI	D	DI
Unique	BK-XFSBZ	Xiaofanshan Binzi	Malus asiatica Nakai			DI	D	D	D	D	DI	I	DI	D	DI	DI	D	D	D	DI	DI	DI	D	D	D	D	DI	D	DI	DI	D	DI	D	D	D	D	D	DI	DI	I	D	DI	I	I	D	DI	DI	I	DI
Unique	BK-XFSHT4H	Xiaofanshan Crab 4	Malus prunifolia (Willd.) Borkh.			DI	D	D	D	D	DI	I	DI	D	DI	DI	D	DI	D	DI	DI	DI	D	D	D	D	DI	D	DI	DI	D	D	DI	D	D	D	D	DI	DI	DI	D	DI	DI	DI	DI	DI	DI	I	DI
Unique	BK-XGMNZ	Xiaogoumen Naizi	Malus asiatica Nakai			D	D	D	D	D	DI	I	DI	D	DI	DI	D	I	D	DI	DI	DI	D	D	D	D	DI	D	DI	DI	D	D	D	D	D	I	D	DI	DI	DI	DI	DI	I	I	DI	DI	D	DI	D
Unique	BK-XGMSBZ	XGM Suan Binzi	Malus asiatica Nakai			DI	D	D	D	D	DI	I	DI	D	DI	DI	D	DI	D	DI	DI	DI	D	D	D	D	DI	D	DI	DI	D	D	D	D	D	D	D	DI	DI	I	D	DI	I	I	D	DI	DI	I	DI
Unique	BK-XGMTBZ	XGM Tian Binzi	Malus asiatica Nakai			D	D	D	D	DI	DI	I	DI	D	DI	D	D	I	D	D	D	D	D	D	D	D	DI	D	DI	DI	D	D	DI	D	D	D	D	DI	DI	DI	DI	DI	I	I	DI	DI	DI	I	D
Unique	BK-XJ1	Xinjiang 1	Malus sieversii (Ledeb.) Roem.			D	D	D	D	DI	DI	I	DI	D	DI	I	D	DI	D	D	D	D	D	D	D	DI	I	D	D	I	D	DI	D	D	D	D	D	D	DI	DI	D	D	I	D	D	DI	D	I	D
Unique	BK-XJ11	Xinjiang 11	Malus sieversii (Ledeb.) Roem.			D	D	D	DI	DI	DI	D	DI	DI	DI	DI	D	D	D	D	DI	D	D	DI	D	DI	DI	DI	DI	DI	D	D	D	DI	DI	I	D	I	DI	DI	D	DI	DI	DI	D	DI	D	DI	D
Unique	BK-XJ15	Xinjiang 15	Malus sieversii (Ledeb.) Roem.			D	D	D	DI	DI	DI	DI	DI	D	D	DI	DI	D	D	D	D	D	D	D	D	D	DI	I	DI	DI	D	DI	DI	DI	DI	D	D	I	I	D	D	DI	I	D	D	DI	D	I	DI
Unique	BK-XJ16	Xinjiang 16	Malus sieversii (Ledeb.) Roem.			D	D	D	DI	I	DI	D	DI	D	DI	D	D	D	D	D	DI	DI	DI	D	D	DI	DI	I	DI	DI	D	DI	DI	D	D	D	DI	I	DI	DI	DI	D	D	I	DI	DI	DI	DI	D
Unique	BK-XJ21	Xinjiang 21	Malus sieversii (Ledeb.) Roem.			D	D	D	D	I	DI	D	DI	D	DI	DI	D	D	DI	D	DI	D	D	D	D	DI	I	D	DI	DI	D	D	DI	D	D	I	D	DI	I	DI	D	DI	DI	DI	DI	DI	DI	DI	DI
Unique	BK-XJ22	Xinjiang 22	Malus sieversii (Ledeb.) Roem.			DI	D	D	D	DI	DI	I	DI	D	DI	I	D	D	D	D	DI	D	D	D	D	D	DI	D	DI	D	D	D	D	D	D	D	D	D	DI	I	D	I	I	D	D	DI	D	I	D
Unique	BK-XJ24	Xinjiang 24	Malus sieversii (Ledeb.) Roem.			DI	D	D	D	I	DI	I	DI	D	DI	I	D	D	D	DI	D	DI	D	D	D	D	DI	D	DI	I	D	D	D	D	D	D	D	D	DI	I	D	D	I	DI	D	DI	D	I	D
Unique	BK-XJ29	Xinjiang 29	Malus sieversii (Ledeb.) Roem.			D	D	D	DI	DI	I	DI	DI	DI	DI	D	I	DI	DI	D	D	D	DI	DI	DI	D	DI	I	DI	DI	DI	DI	D	DI	D	DI	DI	D	DI	I	D	D	DI	DI	DI	DI	DI	D	DI
Unique	BK-XJ31	Xinjiang 31	Malus sieversii (Ledeb.) Roem.			DI	D	D	D	DI	DI	D	DI	D	DI	DI	D	D	I	D	D	D	D	D	D	D	D	D	DI	DI	D	D	I	D	D	DI	D	I	I	DI	D	I	D	DI	DI	D	D	D	DI
Unique	BK-XJ3H	Xinjiang 3	Malus sieversii (Ledeb.) Roem.			DI	D	D	DI	DI	DI	DI	DI	D	DI	DI	DI	D	D	DI	D	DI	DI	DI	DI	D	D	D	DI	DI	D	DI	DI	D	D	DI	DI	DI	I	DI	DI	D	DI	DI	DI	DI	D	DI	D
Unique	BK-XJ6H	Xinjiang 6	Malus sieversii (Ledeb.) Roem.			DI	D	D	DI	D	DI	D	D	D	DI	DI	D	DI	D	D	DI	D	D	DI	D	D	I	D	DI	I	D	D	D	DI	DI	I	D	D	I	DI	D	I	I	DI	DI	DI	D	D	D
Unique	BK-XJ8	Xinjiang 8	Malus sieversii (Ledeb.) Roem.			D	D	DI	D	DI	DI	DI	DI	D	DI	I	D	DI	DI	D	DI	D	D	DI	D	D	DI	I	DI	DI	D	D	D	D	D	D	D	D	DI	I	D	DI	DI	DI	I	DI	DI	I	DI
Unique	BK-XJ9	Xinjiang 9	Malus sieversii (Ledeb.) Roem.			D	D	D	DI	DI	I	DI	DI	DI	DI	D	I	DI	DI	D	D	D	DI	DI	DI	D	DI	I	DI	DI	DI	DI	D	DI	D	DI	DI	D	DI	I	D	D	DI	I	DI	DI	DI	D	DI
Unique	BK-XJHT	Xijin Crab	Malus sikkimensis (Wengzig) Koehne			D	DI	DI	D	D	D	D	DI	D	D	DI	D	D	DI	D	DI	I	D	D	D	D	D	D	DI	DI	D	D	DI	D	D	D	DI	I	DI	D	D	D	D	I	I	D	DI	D	DI
Unique	BK-XMHT	Xiaomian Crab	Malus prunifolia (Willd.) Borkh.			D	D	DI	D	D	DI	I	DI	D	DI	D	D	I	D	D	DI	DI	D	D	D	D	I	D	DI	DI	D	D	DI	D	D	D	D	DI	DI	I	D	D	DI	DI	DI	D	D	D	DI
Unique	BK-XS	Xiaoshuai	Malus domestica Borkh.		Red Delicious × Lingdangguo	D	D	D	DI	DI	D	DI	DI	DI	DI	I	DI	D	D	D	D	DI	D	D	D	D	DI	DI	DI	I	D	D	DI	DI	D	I	D	I	DI	D	DI	D	D	D	I	D	D	DI	D
Unique	BK-XSJ	Shinsekai	Malus domestica Borkh.		Fuji × Chicheng	DI	D	D	DI	DI	DI	DI	D	DI	D	DI	D	DI	D	DI	D	I	I	DI	D	D	DI	DI	DI	DI	DI	DI	DI	DI	D	DI	DI	DI	I	DI	D	D	D	DI	DI	D	DI	I	D
Unique	BK-XYH	Xiangyanghong	Malus domestica Borkh.		Ralls Janet × Starking	DI	D	D	D	DI	DI	DI	DI	D	DI	DI	D	DI	D	D	DI	DI	D	DI	DI	D	D	D	DI	I	D	D	DI	DI	D	DI	DI	DI	I	DI	D	D	D	D	DI	D	D	D	D
Unique	BK-YDLZH	Italy Early Red	Malus domestica Borkh.	Gala mutant		DI	DI	D	I	D	DI	I	DI	DI	DI	D	I	DI	DI	I	DI	D	DI	DI	D	D	DI	DI	DI	DI	D	DI	I	DI	D	I	D	DI	DI	D	D	D	D	I	D	DI	I	I	D
Unique	BK-YG	Yoko	Malus domestica Borkh.		Seedling of Golden Delicious	DI	D	D	DI	D	DI	DI	DI	I	DI	DI	DI	D	D	DI	D	DI	DI	D	DI	D	D	DI	DI	DI	D	I	DI	DI	D	DI	DI	DI	DI	DI	DI	D	D	I	I	DI	DI	DI	DI
Unique	BK-YH	Yuanhong	Malus domestica Borkh.		Red Delicious × Huahong	D	D	D	D	DI	DI	DI	DI	D	DI	DI	D	D	DI	D	D	DI	D	D	D	DI	DI	D	DI	DI	D	D	D	DI	DI	DI	D	I	I	DI	DI	DI	D	D	I	DI	D	DI	DI
Unique	BK-YH2	Tehong 2	Malus domestica Borkh.	Fuji mutant		DI	D	D	DI	DI	DI	DI	DI	D	D	DI	DI	D	D	DI	D	I	DI	DI	DI	D	D	D	DI	I	D	DI	DI	D	D	DI	DI	DI	I	DI	DI	D	D	D	DI	D	D	DI	D
Unique	BK-YHM	Yanhongmi	Malus domestica Borkh.			D	D	D	D	D	DI	D	D	DI	DI	DI	D	D	D	D	D	D	DI	D	DI	D	D	D	DI	DI	D	DI	DI	D	D	DI	D	DI	DI	D	D	DI	DI	I	DI	D	DI	D	D
Unique	BK-ZB	Stark Jumbo	Malus domestica Borkh.			DI	D	D	D	DI	D	I	DI	D	D	DI	D	D	D	DI	D	DI	DI	D	D	D	DI	D	DI	DI	D	DI	D	DI	D	I	DI	DI	DI	DI	D	D	D	I	D	DI	D	D	DI
Unique	BK-ZBWL	Jumbo Orin	Malus domestica Borkh.			DI	DI	DI	I	DI	DI	I	DI	DI	DI	DI	I	DI	D	DI	D	DI	I	DI	DI	DI	DI	DI	DI	DI	DI	I	DI	DI	DI	I	DI	DI	DI	D	DI	DI	DI	I	DI	DI	I	DI	DI
Unique	BK-ZF1H	Zhuifeng 1	Malus baccata (L.) Borkh.			D	D	D	D	DI	D	D	D	D	DI	DI	DI	D	DI	DI	DI	D	D	D	D	D	I	I	DI	DI	DI	DI	DI	D	D	D	D	DI	I	D	D	DI	D	DI	DI	D	I	I	D
Unique	BK-ZF2H	Zhuifeng 2	Malus baccata (L.) Borkh.			D	D	D	D	D	D	I	D	D	DI	DI	D	DI	D	D	D	D	D	D	D	D	D	D	DI	DI	D	D	DI	D	D	D	D	I	I	D	D	D	DI	DI	DI	D	D	D	DI
Unique	BK-ZFSHT	Xiaofanshan Crab	Malus prunifolia (Willd.) Borkh.			DI	D	D	D	D	DI	I	DI	D	DI	DI	D	DI	D	DI	DI	DI	D	D	D	D	DI	D	DI	DI	D	D	DI	D	D	D	D	DI	DI	DI	D	DI	DI	DI	DI	DI	DI	I	DI
Unique	BK-Zisai	Zisai Pearl	Malus asiatica Nakai			D	D	D	DI	DI	D	DI	DI	D	D	D	D	I	D	D	D	I	DI	D	DI	D	DI	DI	DI	DI	D	D	I	D	DI	DI	DI	DI	DI	DI	D	D	DI	I	D	DI	I	DI	D
Unique	BK-ZJ	Geneva Early	Malus domestica Borkh.		Quinte × July Red	D	D	D	D	I	DI	DI	DI	D	DI	I	D	D	D	D	D	DI	D	I	D	D	I	DI	DI	DI	D	D	I	D	D	I	D	DI	DI	DI	D	DI	DI	DI	D	D	I	DI	D
Unique	CL-1	13-26W	Malus domestica Borkh.		Miyazaki Spur Fuji × Red Tusgaru	D	DI	DI	D	DI	D	I	DI	D	D	I	D	I	D	DI	D	I	I	I	D	DI	D	D	DI	D	DI	DI	D	DI	I	I	DI	DI	DI	D	D	D	D	DI	I	DI	DI	DI	D
Unique	CL-2	23-127	Malus domestica Borkh.		Jonathan × Golden Delicious	DI	DI	DI	DI	D	DI	DI	DI	DI	DI	DI	DI	DI	D	DI	D	DI	DI	D	DI	D	D	D	DI	DI	DI	DI	I	DI	DI	DI	D	DI	DI	D	DI	DI	DI	I	DI	DI	DI	D	DI
Unique	CL-3	50-30	Malus domestica Borkh.		Miyazaki Spur Fuji × Starkrimson	DI	D	D	D	DI	D	DI	DI	D	D	DI	DI	DI	D	D	D	I	DI	DI	DI	D	D	D	DI	I	D	DI	DI	DI	D	DI	D	I	I	I	DI	D	D	DI	D	D	DI	DI	D
Unique	CL-4	50-32	Malus domestica Borkh.		Miyazaki Spur Fuji × Starkrimson	DI	DI	DI	DI	DI	D	I	D	DI	D	D	D	DI	DI	D	D	DI	I	DI	D	DI	DI	D	DI	DI	DI	DI	DI	D	D	DI	DI	D	I	I	D	D	D	DI	I	DI	D	D	DI
Unique	CL-5	H5-101	Malus domestica Borkh.		Golden Delicious × Jonathan	DI	DI	DI	DI	DI	DI	DI	DI	DI	D	D	I	D	D	DI	D	I	DI	I	DI	D	DI	D	DI	DI	D	I	DI	DI	D	I	I	DI	DI	DI	DI	D	D	DI	D	DI	DI	DI	DI
Unique	CL-6	Pingyan	Malus domestica Borkh.		Yanfu 10 × Red Tusgaru	D	D	D	I	DI	DI	DI	DI	DI	D	DI	D	DI	D	D	D	I	D	DI	D	D	D	D	DI	DI	D	DI	DI	D	D	DI	D	I	DI	DI	D	D	D	DI	DI	D	D	I	D
Unique	DQ	Deqin Crab	Malus sikkimensis (Wengzig) Koehne			D	D	D	D	D	D	D	D	D	D	D	D	DI	D	D	D	I	D	D	D	D	I	D	DI	D	D	D	I	D	D	D	D	I	I	D	D	DI	D	D	I	D	D	D	DI
Unique	GY-1	Jin 18	Malus domestica Borkh.	Fuji mutant		DI	D	DI	DI	DI	DI	DI	DI	D	D	DI	DI	DI	D	DI	D	I	DI	DI	DI	D	DI	D	DI	I	D	DI	DI	D	D	DI	DI	DI	I	DI	DI	D	D	DI	DI	D	D	DI	D
Unique	GY-2	Fengfeng Baleng	Malus robusta Rehder			D	D	DI	DI	D	D	D	DI	D	D	DI	D	DI	D	DI	DI	I	D	D	D	D	DI	D	DI	DI	D	D	I	D	D	D	DI	I	DI	D	D	DI	DI	I	DI	D	D	D	DI
Unique	GY-3	Hanfu 6	Malus domestica Borkh.	Fuji mutant		DI	D	D	DI	DI	DI	DI	DI	D	D	DI	DI	D	D	DI	D	I	DI	DI	DI	D	D	D	DI	I	D	DI	DI	D	D	DI	DI	DI	I	DI	DI	D	D	D	DI	D	D	DI	D
Unique	GY-4	Hanfu 3	Malus domestica Borkh.	Fuji mutant		DI	D	D	D	DI	D	D	DI	DI	DI	DI	I	I	DI	DI	D	I	D	DI	DI	D	D	D	DI	I	D	DI	D	DI	I	I	D	I	DI	I	D	DI	DI	D	D	DI	DI	D	D
Unique	GZ-1	95/06	Malus domestica Borkh.			D	D	D	D	DI	DI	D	DI	D	DI	I	D	D	D	D	D	D	D	D	D	DI	D	D	DI	I	DI	D	D	D	D	I	D	DI	DI	DI	DI	D	DI	I	DI	DI	I	DI	DI
Unique	GZ-2	107/06	Malus domestica Borkh.			D	D	D	D	DI	I	D	D	DI	DI	I	D	D	DI	D	D	DI	D	D	D	D	D	D	DI	DI	D	D	DI	D	D	DI	D	DI	DI	DI	DI	D	I	I	DI	D	I	DI	DI
Unique	GZ-3	117/06	Malus domestica Borkh.			D	DI	DI	D	DI	D	D	DI	D	DI	I	D	D	D	D	D	DI	D	D	D	D	DI	D	DI	DI	DI	D	I	D	D	DI	D	DI	DI	DI	DI	D	I	I	DI	D	I	DI	DI
Unique	GZ-4	119/06	Malus domestica Borkh.			D	D	DI	D	DI	DI	D	D	DI	DI	I	D	D	DI	D	D	DI	D	D	D	DI	DI	D	DI	DI	DI	D	DI	D	D	I	D	DI	DI	D	DI	D	DI	DI	DI	DI	I	DI	D
Unique	GZ-5	Jinxiu Crab	Malus domestica Borkh.			D	D	D	D	D	D	D	DI	D	DI	DI	DI	D	D	D	DI	D	I	DI	D	D	DI	DI	DI	I	D	D	DI	DI	D	I	D	DI	I	DI	D	D	D	D	DI	DI	D	I	DI
Unique	HS-13	Nic29	Malus pumila Mill.			D	D	D	D	DI	DI	DI	DI	D	D	I	D	D	D	DI	D	D	D	D	D	D	D	D	DI	DI	D	D	DI	D	D	D	D	D	DI	DI	I	DI	I	DI	DI	D	DI	D	DI
Unique	HS-15	Envy	Malus domestica Borkh.		Royal Gala × Braeburn	DI	D	D	DI	D	D	DI	D	I	DI	D	I	D	D	D	D	DI	DI	D	D	D	DI	DI	DI	DI	D	I	DI	DI	D	I	D	I	DI	DI	D	D	DI	DI	D	DI	I	DI	D
Unique	HS-16	Rosegrow	Malus domestica Borkh.		Mutant of Pink Lady	D	DI	DI	DI	DI	DI	DI	DI	DI	DI	DI	DI	DI	DI	I	DI	DI	DI	DI	DI	DI	DI	DI	DI	DI	D	I	DI	DI	I	I	DI	DI	DI	D	DI	I	I	I	DI	DI	I	DI	DI
Unique	HS-17	Canzy	Malus domestica Borkh.			I	D	D	DI	DI	D	DI	DI	I	DI	DI	I	DI	DI	I	DI	DI	D	DI	D	D	I	DI	DI	DI	D	DI	DI	DI	DI	I	D	DI	DI	DI	D	D	DI	DI	D	D	DI	DI	D
Unique	HS-3	Mitchgla	Malus domestica Borkh.	Gala mutant		DI	DI	DI	I	D	DI	I	DI	DI	DI	D	I	DI	DI	I	DI	D	DI	DI	D	D	DI	DI	DI	DI	D	DI	I	DI	D	I	D	DI	DI	D	D	D	D	I	D	DI	I	I	D
Unique	HS-5	Buckeye Gala	Malus domestica Borkh.	Gala mutant		DI	DI	DI	I	D	DI	I	DI	DI	DI	D	I	DI	DI	I	DI	D	DI	DI	D	D	DI	DI	DI	DI	D	DI	I	DI	D	I	D	DI	DI	D	D	D	D	I	D	DI	I	I	D
Unique	HS-6	Fujion	Malus domestica Borkh.			DI	D	D	D	D	D	D	DI	D	D	DI	DI	DI	D	DI	D	I	D	D	DI	D	D	DI	DI	DI	D	D	DI	D	D	D	D	I	I	I	DI	DI	D	D	DI	D	D	D	DI
Unique	HS-7	Modi	Malus domestica Borkh.			DI	DI	DI	DI	DI	DI	I	DI	D	DI	DI	DI	DI	DI	DI	DI	DI	DI	D	D	D	DI	I	DI	I	D	DI	DI	DI	D	DI	D	DI	DI	D	D	D	D	DI	D	DI	I	I	D
Unique	HS-8	Jiangxue	Malus domestica Borkh.			D	DI	DI	D	D	D	DI	DI	D	DI	DI	I	DI	D	DI	D	D	DI	I	D	D	DI	D	DI	I	D	D	DI	DI	D	I	D	I	DI	D	D	DI	DI	D	DI	D	DI	I	D
Unique	HS-9	September Wonder Fuji	Malus domestica Borkh.	Fuji mutant		DI	D	D	DI	DI	DI	DI	DI	D	D	DI	DI	DI	D	DI	D	I	DI	DI	DI	D	D	D	DI	I	D	DI	DI	D	D	DI	DI	DI	I	DI	DI	D	D	D	D	D	D	DI	D
Unique	LQ	Linqin Crab	Malus asiatica Nakai			D	D	D	D	D	DI	DI	DI	D	DI	D	D	I	D	D	D	D	D	D	D	D	DI	D	DI	D	D	D	DI	D	D	DI	D	I	DI	I	D	D	DI	DI	DI	D	DI	I	DI
Unique	LSSY	Lushan Sanye	Malus sieboldii (Regel.) Rehder			D	D	D	D	D	D	D	D	D	D	D	D	D	D	D	D	DI	D	D	D	D	I	I	DI	D	D	D	I	D	D	D	D	I	DI	D	D	D	D	D	DI	D	D	D	DI
Unique	MDJ-1	83-2	Malus domestica Borkh.			DI	DI	DI	DI	DI	DI	DI	D	D	DI	DI	I	D	DI	DI	DI	D	DI	DI	D	DI	DI	D	DI	DI	DI	DI	DI	DI	DI	DI	DI	D	DI	D	D	DI	D	DI	DI	DI	DI	DI	DI
Unique	MDJ-9	Tianfeng	Malus domestica Borkh.		Huangkui × Golden Delicious	DI	D	DI	D	DI	DI	D	DI	DI	DI	DI	D	D	D	D	D	D	DI	D	D	D	I	I	DI	DI	D	DI	D	D	D	DI	D	DI	DI	I	D	D	D	DI	DI	D	D	D	DI
Unique	OR-1	Oregon Spur Ⅱ-red	Malus domestica Borkh.	Red Delicious mutant		D	D	DI	DI	D	D	DI	DI	D	DI	DI	I	D	D	DI	D	DI	DI	DI	DI	DI	DI	D	DI	I	D	D	D	DI	I	I	D	I	I	DI	DI	D	D	DI	DI	DI	DI	DI	D
Unique	OR-2	Oregon Spur Ⅱ-green	Malus domestica Borkh.	Red Delicious mutant		D	D	DI	DI	D	D	DI	DI	D	DI	DI	I	DI	D	DI	D	DI	DI	DI	DI	DI	DI	D	DI	I	D	D	D	DI	I	I	D	I	I	DI	DI	D	D	DI	DI	DI	DI	DI	D
Unique	OR-3	E3N2	Malus domestica Borkh.	Red Delicious mutant		D	D	D	DI	D	D	DI	DI	D	DI	DI	I	I	D	DI	D	DI	DI	DI	DI	DI	DI	D	DI	I	D	D	D	DI	I	I	D	I	I	DI	DI	D	D	DI	DI	DI	DI	DI	D
Unique	OR-4	E4N1	Malus domestica Borkh.	Red Delicious mutant		D	D	DI	DI	D	D	DI	DI	D	DI	DI	I	D	D	DI	D	DI	DI	DI	DI	DI	DI	D	DI	I	D	D	D	DI	I	I	D	I	I	DI	DI	D	D	DI	DI	DI	DI	DI	D
Unique	OR-5	E4N2	Malus domestica Borkh.	Red Delicious mutant		D	D	DI	DI	D	D	DI	DI	D	DI	DI	I	D	D	DI	D	DI	DI	DI	DI	DI	DI	D	DI	I	D	D	D	DI	I	I	D	I	I	DI	DI	DI	D	DI	DI	DI	DI	DI	D
Unique	OR-6	W6N1	Malus domestica Borkh.	Red Delicious mutant		D	D	DI	DI	D	D	DI	DI	D	DI	DI	I	DI	D	DI	D	DI	DI	DI	DI	DI	DI	D	DI	I	D	D	D	DI	I	I	D	I	I	DI	DI	D	D	DI	DI	DI	DI	DI	D
Unique	OR-7	W6S5	Malus domestica Borkh.	Red Delicious mutant		D	D	DI	DI	D	D	DI	DI	D	DI	DI	I	D	D	DI	D	DI	DI	DI	DI	DI	DI	D	DI	I	D	D	D	DI	I	I	D	I	I	DI	DI	D	D	I	DI	DI	DI	DI	D
Unique	OR-8	W8S3	Malus domestica Borkh.	Red Delicious mutant		D	D	D	DI	D	D	DI	DI	D	DI	DI	I	D	D	DI	D	DI	DI	DI	DI	DI	D	D	DI	I	D	D	D	DI	DI	I	D	I	I	DI	DI	D	D	DI	DI	DI	DI	DI	D
Unique	QD-1	Daihong	Malus domestica Borkh.			D	D	DI	DI	DI	DI	DI	D	DI	DI	D	I	DI	I	D	D	DI	DI	D	D	DI	DI	D	DI	DI	DI	DI	DI	DI	DI	I	D	D	DI	I	I	D	D	DI	D	DI	D	D	DI
Unique	QD-10	Tangmutian	Malus domestica Borkh.	Fuji mutant		DI	D	D	DI	DI	DI	DI	DI	D	D	DI	DI	DI	D	DI	D	I	DI	DI	DI	D	D	D	DI	I	D	DI	DI	D	D	DI	D	DI	I	DI	DI	D	D	D	DI	D	D	DI	D
Unique	QD-11	Shanjin Crab N1	Malus sargentii Rehd.			D	D	D	D	D	D	D	D	D	D	D	D	D	D	D	D	I	D	D	D	D	I	DI	DI	D	D	D	I	D	D	D	DI	I	DI	D	D	DI	D	D	I	D	D	D	DI
Unique	QD-12	Shanjin Crab N2	Malus sargentii Rehd.			D	D	D	D	D	D	D	D	D	D	D	D	D	D	D	D	I	D	D	D	D	I	D	DI	D	D	D	DI	D	D	D	D	I	DI	D	D	DI	DI	DI	I	D	D	D	DI
Unique	QD-13	E zhen 1	Malus pumila Mill.			D	D	D	DI	I	DI	I	D	D	D	DI	D	I	D	DI	D	D	D	D	D	D	DI	D	DI	DI	D	D	D	D	D	D	D	DI	I	I	DI	DI	D	DI	D	D	D	I	DI
Unique	QD-14	E zhen 2	Malus pumila Mill.			D	D	D	DI	I	DI	I	D	D	DI	DI	D	I	D	DI	D	D	D	DI	D	DI	D	D	DI	DI	D	D	D	D	DI	DI	D	D	I	DI	I	I	DI	D	DI	DI	D	DI	DI
Unique	QD-15	E zhen 3	Malus pumila Mill.			D	D	DI	D	I	DI	I	D	D	DI	I	D	I	D	DI	D	D	D	D	D	D	I	D	DI	DI	D	D	D	D	D	D	D	D	I	I	DI	DI	D	D	DI	D	D	I	DI
Unique	QD-16	E zhen 4	Malus pumila Mill.			D	D	D	D	DI	DI	I	DI	D	DI	DI	D	I	D	DI	D	D	D	DI	D	DI	DI	D	DI	DI	D	D	D	D	DI	DI	D	DI	I	DI	DI	DI	DI	D	DI	DI	D	DI	DI
Unique	QD-17	E zhen 5	Malus pumila Mill.			D	D	D	D	DI	DI	I	DI	D	DI	DI	D	I	D	DI	D	D	D	DI	D	DI	DI	D	DI	DI	D	D	D	D	DI	DI	D	DI	I	DI	DI	DI	DI	D	DI	DI	D	DI	DI
Unique	QD-19	Haihong	Malus prunifolia (Willd.) Borkh.			D	D	D	D	D	DI	I	DI	D	DI	D	D	DI	D	DI	DI	DI	D	D	D	D	DI	D	DI	I	D	D	DI	D	D	D	D	DI	DI	I	D	DI	DI	DI	DI	DI	D	I	D
Unique	QD-20	Telamon	Malus domestica Borkh.			DI	DI	DI	DI	D	I	DI	DI	DI	DI	D	I	DI	D	DI	DI	DI	DI	D	D	D	DI	DI	DI	DI	D	DI	I	DI	D	DI	D	D	DI	I	DI	DI	D	DI	DI	DI	I	D	DI
Unique	QD-21	Fuyan	Malus domestica Borkh.			D	DI	DI	D	D	DI	DI	DI	D	DI	D	I	DI	D	DI	DI	D	D	D	D	DI	DI	DI	DI	DI	D	DI	DI	D	DI	I	D	DI	DI	I	DI	D	D	I	DI	I	DI	DI	DI
Unique	QD-22	Hongxun 1	Malus niedzwetzkyana Dieck.			DI	D	D	DI	D	DI	D	DI	DI	DI	DI	DI	D	D	D	D	D	D	DI	D	D	D	D	DI	D	D	D	DI	D	D	DI	D	DI	I	D	DI	I	DI	I	DI	D	D	I	DI
Unique	QD-23	Rushan Fuji	Malus domestica Borkh.	Fuji mutant		DI	D	D	DI	DI	DI	DI	DI	D	DI	DI	DI	DI	D	DI	D	I	DI	DI	DI	D	D	D	DI	I	D	DI	DI	D	D	DI	D	DI	I	DI	DI	D	D	D	DI	D	D	DI	D
Unique	QD-26	Zhongnvshi	Malus domestica Borkh.			D	D	D	D	DI	D	D	DI	DI	DI	DI	D	D	D	D	DI	D	D	D	D	D	I	I	DI	DI	D	D	I	D	D	DI	D	DI	DI	D	D	D	D	D	DI	DI	D	D	DI
Unique	QD-28	Fuli	Malus domestica Borkh.			DI	D	D	DI	D	DI	I	DI	DI	DI	DI	DI	D	D	DI	D	DI	DI	D	DI	D	DI	D	DI	DI	D	I	I	D	D	I	DI	D	DI	DI	DI	D	D	DI	DI	DI	D	DI	D
Unique	QD-3	Qingfu 3	Malus domestica Borkh.	Fuji mutant		DI	D	D	DI	DI	DI	DI	DI	D	D	DI	DI	DI	D	DI	D	I	DI	DI	DI	D	D	D	DI	I	D	DI	DI	D	D	DI	D	DI	I	DI	DI	D	D	D	DI	D	D	DI	D
Unique	QD-31	Baotou Linqin				D	D	D	D	D	DI	D	DI	D	DI	D	D	D	I	D	D	D	D	D	D	D	I	D	DI	DI	D	D	I	D	D	D	D	DI	I	D	D	I	DI	D	DI	DI	D	D	DI
Unique	QD-4	SH40-2 seedling	Malus honanensis Rehder			D	D	D	D	DI	D	D	D	D	D	DI	D	D	DI	D	D	I	DI	DI	D	D	DI	D	DI	DI	D	D	I	D	D	DI	D	DI	I	D	D	DI	D	D	I	D	D	D	DI
Unique	QD-5	Saijin	Malus domestica Borkh.			DI	DI	DI	I	D	DI	I	DI	DI	DI	D	I	DI	D	DI	D	D	I	DI	D	D	D	D	DI	I	D	DI	I	DI	D	I	D	DI	DI	DI	DI	D	D	I	DI	DI	I	DI	DI
Unique	QD-7	Caoyuan Crab	Malus ioensis (Wood) Britton			D	D	D	D	D	D	D	D	D	D	D	D	DI	D	D	D	DI	D	D	D	DI	I	DI	I	DI	D	D	DI	D	D	DI	D	I	I	D	D	I	D	DI	I	D	D	D	D
Unique	QD-8	Xiaojin Crab	Malus xiaojinensis Cheng et Jiang			D	DI	DI	DI	D	DI	I	D	D	D	D	DI	D	D	D	DI	I	DI	DI	DI	DI	DI	DI	DI	DI	D	DI	I	DI	DI	DI	D	DI	DI	D	DI	DI	D	DI	I	DI	DI	D	DI
Unique	QD-9	Shuangyanghong	Malus domestica Borkh.			DI	DI	DI	DI	D	DI	I	DI	DI	DI	D	I	DI	DI	I	DI	DI	DI	DI	D	D	DI	DI	DI	DI	D	DI	I	DI	D	I	D	DI	DI	D	D	D	D	I	D	DI	I	I	D
Unique	QX-1	Qianxian Crab	Malus robusta Rehder			D	D	D	DI	D	D	D	DI	D	D	I	D	D	D	DI	DI	I	D	D	D	D	I	D	DI	DI	D	D	I	D	D	D	DI	I	DI	D	DI	I	DI	DI	DI	D	D	D	DI
Unique	ruixue	Ruixue	Malus domestica Borkh.			D	DI	DI	DI	DI	D	DI	D	DI	DI	DI	DI	DI	D	D	D	DI	D	I	DI	DI	D	D	DI	DI	D	DI	DI	DI	DI	I	DI	D	DI	D	I	DI	DI	I	DI	DI	DI	DI	DI
Unique	RY	Ruiyang	Malus domestica Borkh.		Qin'guan × Fuji	D	D	D	DI	D	D	DI	D	D	DI	DI	DI	DI	D	D	D	DI	I	D	D	DI	D	D	DI	I	DI	DI	I	D	DI	I	D	D	I	DI	D	DI	DI	DI	D	DI	DI	D	DI
Unique	SC-1	Yanyuan 1	Malus domestica Borkh.			DI	DI	DI	I	DI	DI	I	DI	DI	DI	DI	I	DI	DI	DI	DI	DI	I	DI	DI	DI	DI	DI	DI	DI	D	I	DI	DI	DI	I	DI	DI	DI	DI	DI	DI	DI	DI	DI	DI	DI	DI	DI
Unique	SC-4	Yanyuan 4	Malus domestica Borkh.			D	DI	DI	DI	D	D	DI	D	DI	DI	I	DI	DI	D	D	D	DI	DI	DI	D	DI	D	DI	DI	DI	DI	DI	DI	DI	DI	DI	D	DI	DI	D	D	D	D	DI	I	DI	DI	I	D
Unique	SC-5	Yanyuan 5	Malus domestica Borkh.			D	D	DI	D	D	DI	DI	D	D	DI	I	D	D	D	D	D	DI	DI	DI	D	DI	DI	DI	DI	DI	D	D	D	DI	DI	I	D	DI	DI	D	D	DI	D	I	DI	DI	D	DI	DI
Unique	SC-6	Yanyuan 6	Malus domestica Borkh.			D	DI	DI	D	D	D	DI	D	DI	DI	DI	DI	DI	D	D	D	DI	D	DI	D	D	DI	DI	DI	DI	DI	DI	D	D	D	DI	D	DI	DI	D	D	DI	DI	I	DI	D	DI	DI	DI
Unique	SC-7	Yanyuan 7	Malus domestica Borkh.			DI	DI	DI	DI	DI	DI	DI	DI	DI	DI	DI	DI	DI	DI	DI	DI	DI	DI	DI	DI	DI	DI	DI	DI	DI	DI	I	DI	DI	DI	DI	DI	DI	DI	DI	DI	DI	D	I	DI	DI	I	DI	DI
Unique	SX-10	Mitchgala	Malus domestica Borkh.	Gala mutant		DI	DI	D	I	D	DI	I	DI	DI	DI	D	I	D	DI	I	DI	D	DI	DI	D	D	D	DI	DI	DI	D	DI	I	DI	D	I	D	DI	DI	D	D	D	D	I	D	DI	I	I	D
Unique	SX-11	Zhongqiuwang Linyi	Malus domestica Borkh.			DI	DI	DI	DI	DI	D	DI	DI	D	DI	D	I	D	DI	I	DI	DI	DI	DI	D	DI	DI	D	DI	DI	DI	DI	DI	DI	DI	I	DI	DI	I	I	D	D	D	I	DI	DI	DI	DI	DI
Unique	SX-12	Linyi Meiguo 5	Malus domestica Borkh.			D	D	D	D	D	DI	I	D	D	D	DI	D	DI	D	D	D	DI	DI	D	DI	DI	D	DI	DI	DI	D	DI	D	D	DI	DI	D	DI	DI	D	DI	D	D	DI	DI	DI	DI	DI	D
Unique	SX-14	Qiulimu	Malus domestica Borkh.			D	D	D	D	D	DI	DI	DI	DI	DI	I	D	D	D	DI	DI	D	D	DI	D	D	DI	DI	DI	DI	D	D	D	D	D	D	D	DI	I	DI	D	DI	DI	I	D	D	DI	DI	D
Unique	SX-15	Qincui	Malus domestica Borkh.			DI	D	D	D	DI	DI	D	DI	D	D	DI	D	D	D	DI	D	I	DI	I	DI	D	D	D	DI	I	D	DI	DI	DI	D	I	D	I	DI	DI	D	DI	DI	D	DI	D	D	D	DI
Unique	SX-17	Taigu Shaguo late	Malus asiatica Nakai			DI	D	D	D	D	DI	I	DI	D	DI	DI	D	DI	D	DI	DI	DI	D	D	D	D	DI	D	DI	DI	D	D	DI	D	D	I	D	DI	DI	DI	D	DI	DI	DI	DI	DI	DI	I	DI
Unique	SX-18	Lingyige Hongrou	Malus niedzwetzkyana Dieck.			D	D	D	D	DI	I	D	D	DI	DI	I	D	D	DI	D	D	DI	D	D	D	D	D	D	DI	DI	D	D	DI	D	D	DI	D	DI	DI	DI	DI	D	I	DI	DI	D	I	DI	DI
Unique	SX-19	Shenai LS	Malus domestica Borkh.			D	D	D	DI	DI	DI	DI	DI	D	D	DI	DI	D	D	DI	D	DI	D	DI	DI	D	D	D	DI	DI	D	DI	DI	DI	D	DI	D	D	I	DI	DI	D	D	I	D	D	D	DI	DI
Unique	SX-2	Linyi Meiguo 8	Malus domestica Borkh.			D	DI	DI	DI	DI	DI	DI	DI	D	D	I	DI	I	D	D	D	I	D	DI	D	DI	D	DI	DI	DI	DI	DI	DI	DI	I	I	D	DI	DI	D	D	DI	DI	DI	DI	DI	I	DI	D
Unique	SX-21	Y-1	Malus baccata (L.) Borkh.			D	D	D	D	D	D	D	D	D	D	D	D	DI	D	D	DI	I	D	D	D	D	I	D	I	D	D	D	I	D	D	D	D	D	I	D	DI	D	D	D	I	D	D	DI	DI
Unique	SX-22	B009	Malus baccata (L.) Borkh.			D	D	D	DI	DI	DI	D	D	D	D	D	D	DI	D	DI	DI	DI	D	D	D	D	DI	D	DI	D	D	D	DI	D	D	D	D	DI	I	D	DI	D	D	D	DI	D	D	I	DI
Unique	SX-24	Hongmantang	Malus domestica Borkh.			D	D	D	D	DI	DI	DI	D	D	D	D	DI	D	D	D	D	DI	D	DI	D	D	DI	D	DI	I	D	D	I	D	D	D	DI	D	I	D	DI	D	D	I	D	D	D	DI	DI
Unique	SX-25	Y-2	Malus baccata (L.) Borkh.			D	D	D	D	D	D	D	D	D	D	D	D	D	D	D	DI	I	D	D	D	D	I	D	DI	D	D	D	I	D	D	D	D	I	I	D	D	D	D	D	I	D	D	DI	DI
Unique	SX-26	Y-3	Malus baccata (L.) Borkh.			D	D	D	D	D	D	D	D	D	D	D	D	D	D	D	DI	I	D	D	D	D	I	D	DI	D	D	D	I	D	D	D	D	I	I	D	D	D	D	D	I	D	D	DI	DI
Unique	SX-27	Xinliangxiang	Malus domestica Borkh.	Fuji mutant		DI	D	D	DI	DI	DI	DI	DI	D	D	DI	DI	DI	D	DI	D	I	DI	I	DI	D	D	D	DI	I	D	DI	DI	D	D	DI	DI	DI	I	DI	DI	D	D	D	DI	D	D	DI	D
Unique	SX-3	Linyi Meiguo 6	Malus domestica Borkh.			D	DI	DI	DI	DI	DI	DI	DI	D	DI	DI	DI	DI	DI	DI	DI	DI	DI	DI	I	DI	D	DI	DI	DI	D	DI	D	DI	DI	DI	D	DI	DI	D	D	D	D	I	DI	DI	I	DI	DI
Unique	SX-30	Linyi Meiguo 2	Malus domestica Borkh.	Fuji mutant		DI	D	D	DI	DI	DI	DI	DI	D	D	DI	DI	DI	D	DI	D	I	DI	DI	DI	D	D	D	DI	I	D	DI	DI	D	D	DI	DI	DI	I	DI	DI	D	D	D	DI	D	D	DI	D
Unique	SX-33	Donglimu	Malus domestica Borkh.			D	D	D	D	D	DI	DI	DI	DI	DI	I	D	D	D	DI	DI	D	D	DI	D	D	DI	DI	DI	DI	D	D	D	D	D	D	D	DI	I	DI	D	DI	DI	I	D	D	DI	DI	D
Unique	SX-34	Linyi Meiguo 1	Malus domestica Borkh.			D	DI	DI	DI	DI	DI	DI	DI	D	D	I	DI	I	D	D	D	I	D	DI	D	DI	D	DI	DI	DI	DI	DI	DI	DI	DI	I	D	DI	DI	D	D	DI	DI	DI	DI	DI	I	DI	D
Unique	SX-4	Linyi Meiguo 4	Malus domestica Borkh.			DI	D	D	DI	I	D	I	DI	D	D	DI	D	I	DI	DI	DI	I	DI	DI	I	DI	D	D	DI	DI	D	I	DI	DI	I	I	D	D	I	D	D	D	D	D	DI	DI	D	DI	DI
Unique	SX-6	Qinyang	Malus domestica Borkh.	Gala mutant		DI	D	D	DI	D	DI	DI	DI	D	DI	DI	DI	I	DI	DI	DI	DI	D	DI	D	D	D	D	DI	I	D	DI	I	DI	D	I	DI	DI	DI	D	D	D	D	I	D	DI	I	DI	D
Unique	SX-7	Taiguo Shaguo Early	Malus asiatica Nakai			DI	D	D	D	D	DI	I	DI	D	DI	DI	D	DI	D	DI	DI	DI	D	D	D	D	DI	D	DI	DI	D	D	DI	D	D	DI	D	DI	DI	DI	D	DI	DI	I	DI	DI	DI	I	DI
Unique	SY-1	78-M18				D	DI	DI	DI	DI	D	D	D	D	DI	DI	I	D	DI	D	D	D	I	DI	DI	D	D	I	DI	I	I	DI	DI	DI	D	DI	D	DI	I	D	D	DI	DI	DI	DI	DI	D	D	DI
Unique	SY-10	Jinping	Malus domestica Borkh.			D	D	DI	DI	D	D	DI	D	D	DI	DI	D	D	DI	DI	DI	DI	D	D	D	D	DI	D	DI	DI	D	D	DI	DI	D	DI	DI	DI	DI	DI	DI	DI	I	DI	D	D	DI	I	D
Unique	SY-11	Longqiu	Malus domestica Borkh.		Shuangqiu (Olga × Yingqiu) × Longguang	D	D	DI	DI	I	DI	D	DI	D	DI	DI	I	I	DI	D	D	DI	D	D	D	D	D	D	DI	DI	D	D	D	D	D	DI	D	I	I	DI	D	D	DI	I	DI	DI	D	D	DI
Unique	SY-12	Longfeng	Malus domestica Borkh.		Jinhong × White Pearmain	D	D	D	D	D	D	D	DI	D	DI	DI	D	D	D	D	D	D	D	D	D	D	D	D	D	DI	D	D	D	DI	D	I	D	D	D	D	D	I	D	D	I	DI	DI	DI	D
Unique	SY-14	Xiangjiaoguo	Malus domestica Borkh.			DI	DI	DI	DI	DI	DI	I	D	DI	DI	DI	DI	DI	D	D	D	D	DI	DI	DI	DI	DI	I	DI	DI	D	DI	I	DI	DI	DI	D	DI	DI	DI	DI	I	DI	DI	I	DI	I	I	D
Unique	SY-15	Longguan	Malus domestica Borkh.		Golden Delicious × K9	DI	DI	DI	DI	DI	D	DI	DI	D	DI	I	DI	D	DI	DI	DI	D	I	D	DI	D	D	I	DI	DI	DI	DI	DI	DI	D	I	D	I	I	D	D	D	D	DI	D	DI	DI	D	DI
Unique	SY-16	Longshuai	Malus domestica Borkh.			D	D	DI	DI	D	DI	D	D	D	DI	DI	D	D	D	D	D	D	D	D	D	D	DI	D	DI	DI	D	DI	DI	DI	D	DI	D	D	D	D	D	DI	DI	D	DI	D	DI	DI	D
Unique	SY-17	Zixiang	Malus domestica Borkh.			D	D	D	D	DI	D	D	I	D	D	DI	DI	DI	D	D	DI	DI	D	D	D	D	DI	I	DI	I	D	D	I	D	D	DI	D	DI	DI	DI	D	DI	DI	D	D	D	D	D	D
Unique	SY-19	Huahong	Malus asiatica Nakai			DI	D	D	D	D	DI	I	DI	D	DI	DI	D	DI	D	DI	DI	DI	D	D	D	D	DI	D	DI	DI	D	D	DI	D	D	DI	D	DI	DI	DI	DI	DI	DI	DI	DI	DI	DI	I	DI
Unique	SY-2	Binlang				DI	DI	DI	DI	DI	DI	I	D	DI	DI	DI	DI	DI	D	D	D	D	DI	DI	DI	DI	DI	I	DI	DI	D	DI	I	DI	DI	DI	D	DI	DI	DI	DI	I	D	DI	I	DI	I	I	D
Unique	SY-20	Qiufengmi	Malus asiatica Nakai			D	D	D	D	D	DI	I	DI	D	DI	DI	D	I	D	D	D	D	D	D	D	D	I	D	D	DI	D	D	DI	D	D	D	D	DI	DI	DI	D	DI	I	I	DI	I	D	I	D
Unique	SY-21	Honglingdang	Malus domestica Borkh.			D	D	D	D	I	D	D	DI	DI	D	I	D	D	D	D	DI	I	D	D	D	D	DI	I	DI	I	D	D	DI	D	D	D	DI	I	I	DI	D	D	D	DI	D	D	D	D	D
Unique	SY-22	Qiulu	Malus domestica Borkh.		Olga × Luxiang	D	D	DI	D	D	DI	D	DI	D	DI	D	D	D	DI	DI	DI	I	D	D	I	D	DI	D	DI	DI	D	D	D	DI	D	I	D	I	I	DI	D	DI	DI	D	I	DI	D	I	D
Unique	SY-23	Longhong	Malus domestica Borkh.			DI	DI	DI	DI	DI	D	DI	DI	D	DI	I	DI	D	DI	DI	DI	D	I	D	DI	D	D	I	DI	DI	DI	DI	DI	DI	D	DI	D	I	I	D	D	D	D	DI	D	I	DI	D	DI
Unique	SY-3	Milk	Malus domestica Borkh.			D	D	D	DI	DI	D	DI	DI	DI	D	I	D	D	D	D	D	DI	D	D	D	D	DI	DI	D	I	D	D	DI	DI	D	I	D	I	DI	D	DI	D	DI	D	I	D	D	DI	D
Unique	SY-5	Toko	Malus domestica Borkh.			DI	D	D	I	D	D	D	D	D	D	DI	D	DI	D	D	D	I	D	DI	D	D	D	D	DI	D	D	I	DI	D	D	I	I	DI	DI	D	D	D	D	DI	DI	D	D	D	DI
Unique	SY-6	Jinhong	Malus domestica Borkh.	Jinhong mutant		DI	DI	DI	DI	DI	DI	DI	D	D	DI	DI	I	D	I	DI	DI	D	I	DI	D	DI	DI	I	DI	DI	DI	DI	DI	DI	DI	DI	D	D	DI	D	D	I	DI	I	DI	DI	DI	DI	DI
Unique	SY-7	K9	Malus domestica Borkh.			D	D	D	D	DI	D	D	DI	DI	D	I	D	D	D	D	DI	I	D	D	D	D	DI	I	DI	I	D	D	DI	D	D	D	DI	I	I	DI	DI	D	DI	DI	D	D	D	D	D
Unique	SY-8	03-06-04				D	D	D	D	DI	DI	D	DI	D	D	D	D	I	D	D	D	DI	I	D	D	D	DI	D	D	D	D	D	I	DI	D	DI	D	D	I	D	D	D	D	DI	D	D	D	D	D
Unique	SY-9	Olga	Malus domestica × robusta		Oldenburg × Bianleng Crab	D	D	DI	D	I	DI	D	DI	DI	DI	DI	D	D	DI	D	DI	D	D	D	D	D	I	D	DI	DI	D	D	D	D	D	I	D	DI	DI	D	D	DI	D	DI	I	DI	D	D	DI
Unique	TA-13	Luping1	Malus domestica Borkh.			DI	DI	DI	DI	DI	DI	DI	DI	D	DI	D	DI	DI	DI	I	DI	DI	DI	DI	D	D	DI	DI	DI	I	D	DI	DI	DI	D	I	D	DI	D	D	D	D	D	DI	DI	DI	DI	DI	DI
Unique	TA-14	Luping2	Malus domestica Borkh.			DI	DI	DI	I	D	DI	DI	DI	DI	DI	D	DI	DI	DI	DI	DI	DI	D	DI	D	D	DI	DI	DI	DI	D	DI	DI	DI	D	I	DI	DI	DI	D	D	D	D	I	DI	DI	DI	DI	DI
Unique	TA-15	Luping5	Malus domestica Borkh.			I	DI	DI	I	D	DI	DI	DI	DI	DI	D	D	DI	DI	DI	DI	DI	DI	DI	D	D	DI	DI	DI	DI	D	DI	DI	DI	D	I	DI	DI	DI	D	D	D	D	I	D	DI	I	DI	D
Unique	TA-16	Luyan	Malus domestica Borkh.			D	DI	DI	DI	D	DI	DI	DI	D	DI	DI	DI	DI	D	DI	D	D	D	I	D	D	D	D	DI	DI	D	D	I	DI	D	DI	D	D	DI	D	D	DI	D	DI	D	DI	DI	I	D
Unique	TA-17	Meinong	Malus domestica Borkh.	Fuji mutant		I	D	D	D	DI	D	DI	DI	D	D	I	I	D	D	DI	D	I	D	DI	DI	D	D	D	DI	I	D	D	DI	D	D	DI	DI	D	I	D	DI	D	D	DI	D	D	I	D	D
Unique	TA-19	Akifu 39	Malus domestica Borkh.	Fuji mutant		DI	D	D	DI	DI	DI	DI	DI	D	D	DI	DI	DI	D	DI	D	DI	DI	DI	DI	D	D	D	DI	I	D	DI	DI	D	D	DI	DI	DI	I	DI	DI	D	D	D	DI	D	D	DI	D
Unique	TA-2	Hanfu 4x	Malus domestica Borkh.			D	DI	DI	DI	I	DI	DI	DI	D	DI	I	DI	DI	D	D	D	D	DI	D	DI	D	I	I	D	DI	DI	DI	I	DI	D	I	D	I	I	I	D	D	DI	I	DI	DI	I	D	DI
Unique	TA-27	Alps Otome	Malus domestica Borkh.		Jonathan × Fuji ?	D	DI	DI	D	D	D	D	D	D	DI	DI	D	D	D	DI	D	DI	DI	D	DI	D	D	D	DI	DI	D	DI	DI	D	D	DI	D	DI	DI	D	D	D	DI	I	DI	D	D	D	DI
Unique	TA-3	BP	Malus pumila Mill.			D	D	D	D	I	DI	I	D	D	DI	I	D	I	D	D	D	D	D	DI	D	D	DI	D	DI	DI	D	D	D	D	DI	DI	D	D	I	I	I	I	DI	DI	D	D	D	DI	DI
Unique	TA-32	Yishuihong	Malus domestica Borkh.	Fuji mutant	Mutant of Nagafu 2	DI	D	D	DI	DI	DI	DI	DI	D	D	DI	DI	DI	D	DI	D	I	DI	DI	DI	D	D	D	DI	I	D	DI	DI	D	D	DI	DI	DI	I	DI	DI	D	D	D	DI	D	D	DI	D
Unique	TA-4	BP-176	Malus pumila Mill.			D	D	D	DI	I	DI	I	D	D	DI	I	D	I	D	DI	D	D	D	DI	D	D	DI	D	DI	DI	D	D	D	D	DI	DI	D	D	I	I	I	I	DI	DI	D	D	D	I	DI
Unique	TA-5	G41	Malus pumila Mill.			D	D	D	D	DI	DI	D	D	D	D	DI	D	DI	I	D	DI	I	D	DI	D	D	DI	D	DI	DI	D	D	DI	D	D	DI	DI	D	DI	I	I	I	DI	DI	DI	D	DI	D	DI
Unique	TA-6	G935	Malus pumila Mill.			D	DI	D	D	DI	DI	D	DI	D	D	DI	DI	D	I	D	D	D	D	DI	DI	D	DI	D	DI	DI	D	D	I	D	D	D	D	DI	I	I	DI	I	DI	D	DI	D	D	D	DI
Unique	TA-7	P60	Malus pumila Mill.			D	D	D	DI	I	DI	I	DI	D	DI	I	D	DI	DI	D	D	D	D	I	DI	D	D	DI	DI	DI	D	D	D	D	D	D	D	D	I	I	I	DI	D	D	DI	DI	D	DI	D
Unique	TA-9	Fuji	Malus domestica Borkh.	Fuji mutant		DI	D	D	DI	DI	DI	DI	DI	D	D	DI	DI	DI	D	DI	D	I	DI	DI	DI	D	D	D	DI	I	D	DI	DI	D	D	DI	DI	DI	I	DI	DI	D	D	D	DI	D	D	DI	D
Unique	TS-14	Red Chief	Malus domestica Borkh.	Red Delicious mutant	Mutant of Starkrimson	D	D	D	DI	D	D	DI	DI	D	DI	DI	I	D	D	DI	D	DI	DI	DI	DI	DI	D	D	DI	I	D	D	D	DI	DI	I	D	I	I	DI	DI	D	D	DI	DI	DI	DI	DI	D
Unique	TS-2	New Redchief	Malus domestica Borkh.	Red Delicious mutant		D	D	D	DI	D	D	DI	DI	D	DI	DI	I	D	D	DI	D	DI	DI	DI	DI	DI	D	D	DI	I	D	D	D	DI	DI	I	D	I	I	DI	DI	D	D	DI	DI	DI	DI	DI	D
Unique	TS-3	Chaohongxing	Malus domestica Borkh.	Red Delicious mutant		D	D	D	DI	D	D	DI	DI	D	DI	DI	I	D	D	DI	D	DI	DI	DI	DI	DI	D	D	DI	I	D	D	D	DI	DI	I	D	I	I	DI	DI	D	D	DI	DI	DI	DI	DI	D
Unique	TS-5	Aozhou 1	Malus domestica Borkh.			D	DI	DI	DI	I	DI	D	D	D	DI	DI	DI	DI	DI	D	D	D	D	I	DI	D	I	D	DI	I	D	DI	DI	DI	D	I	D	I	I	DI	DI	I	I	I	I	DI	DI	D	DI
Unique	TS-8	Judestar	Malus domestica Borkh.			D	I	DI	DI	D	DI	DI	DI	D	DI	D	I	I	D	D	D	DI	DI	DI	D	DI	I	DI	DI	DI	DI	DI	I	DI	DI	I	D	DI	DI	DI	DI	D	D	I	DI	DI	I	DI	D
Unique	TS-9	Judaine	Malus domestica Borkh.			DI	DI	DI	DI	DI	DI	DI	DI	I	DI	DI	DI	I	DI	DI	DI	I	I	D	D	DI	DI	DI	DI	DI	DI	DI	DI	DI	DI	I	DI	DI	DI	DI	DI	DI	DI	DI	DI	DI	I	I	D
Unique	WH-1	WH 5	Malus domestica Borkh.	Fuji mutant		DI	D	D	DI	DI	DI	DI	DI	D	D	DI	DI	DI	D	DI	D	I	DI	DI	DI	D	D	D	DI	I	D	DI	DI	D	D	DI	DI	DI	I	DI	DI	D	D	D	DI	D	D	DI	D
Unique	WH-10	Italy Smothe	Malus domestica Borkh.	Golden Delicious mutant		DI	DI	DI	I	DI	DI	I	DI	DI	DI	DI	I	DI	DI	DI	DI	DI	I	DI	DI	DI	DI	DI	DI	DI	DI	I	DI	DI	DI	I	DI	DI	DI	DI	DI	DI	DI	I	DI	DI	I	DI	DI
Unique	WH-2	Bai Crab	Malus asiatica Nakai			D	D	DI	D	DI	DI	I	DI	D	DI	D	D	DI	D	DI	D	D	D	D	D	D	I	D	DI	DI	D	D	D	D	D	DI	D	DI	I	I	D	DI	I	DI	D	DI	DI	I	D
Unique	WH-4	Hongguang	Malus domestica Borkh.			DI	D	D	D	I	D	DI	DI	D	D	DI	DI	I	D	DI	D	I	DI	DI	D	D	DI	D	DI	DI	D	D	D	DI	D	I	D	I	I	DI	DI	D	D	D	D	D	D	D	D
Unique	WH-5	Huangcui	Malus domestica Borkh.			DI	DI	DI	I	DI	D	DI	DI	DI	DI	DI	DI	DI	D	D	D	DI	DI	DI	D	D	DI	D	DI	DI	D	DI	DI	DI	D	I	DI	DI	I	DI	D	D	D	DI	DI	DI	I	DI	D
Unique	WH-6	Qinglin	Malus domestica Borkh.			DI	DI	DI	DI	DI	DI	DI	DI	DI	DI	I	DI	I	DI	D	DI	DI	DI	DI	DI	D	D	I	DI	DI	DI	I	DI	DI	DI	I	D	DI	DI	D	D	DI	DI	DI	I	DI	I	DI	D
Unique	WH-8	Harlikar	Malus domestica Borkh.		Seedling of Golden Delicious	DI	DI	DI	I	D	DI	I	DI	DI	DI	DI	I	DI	DI	DI	DI	DI	DI	DI	D	DI	DI	D	DI	DI	D	DI	DI	DI	I	DI	D	DI	DI	I	DI	D	D	DI	DI	DI	I	DI	D
Unique	WSBY	Wushan Bianye	Malus toringoides (Rehd.) Hughes			D	D	D	DI	D	D	D	D	D	D	D	D	D	D	D	D	I	D	D	D	D	D	D	DI	D	D	D	I	D	D	D	D	I	I	D	D	DI	D	D	I	D	D	D	DI
Unique	XC-1	Xin 1	Malus domestica Borkh.	Gala mutant		I	I	DI	I	D	I	I	DI	I	DI	D	I	I	D	I	D	D	D	D	D	D	D	D	DI	DI	D	I	I	DI	D	I	D	D	DI	D	D	D	D	I	D	D	I	I	D
Unique	XC-2	Xin 5	Malus domestica Borkh.	Gala mutant		I	D	D	I	D	I	I	DI	DI	DI	D	DI	D	D	I	D	D	D	I	D	D	D	D	DI	DI	D	I	I	DI	D	I	D	I	DI	D	D	D	D	I	D	DI	I	I	D
Unique	XC-5	Weizhimuben	Malus domestica Borkh.			D	DI	DI	DI	D	DI	DI	DI	D	DI	DI	D	D	DI	D	D	DI	D	DI	DI	D	I	D	DI	DI	D	D	I	D	DI	DI	DI	DI	DI	DI	D	DI	DI	I	DI	DI	DI	DI	DI
Unique	XC-DHG	Donghongguo	Malus prunifolia (Willd.) Borkh.			D	D	D	D	D	DI	I	DI	D	DI	DI	D	DI	D	D	D	D	D	D	DI	D	I	D	DI	DI	D	D	D	D	D	D	D	DI	DI	DI	D	DI	DI	DI	DI	D	DI	D	DI
Unique	XC-FXXY	Fuxian Sanye	Malus sieboldii (Regel.) Rehder			D	D	D	D	D	D	D	D	D	D	D	D	D	D	D	D	I	D	D	D	D	I	D	DI	D	D	D	I	D	D	D	D	I	I	D	D	D	D	D	I	D	D	D	DI
Unique	XC-HSY	Hongsanye	Malus sieboldii (Regel.) Rehder			D	D	D	D	D	D	D	D	D	D	D	D	D	D	D	D	I	D	D	D	D	I	D	DI	D	D	D	I	D	D	D	DI	I	DI	D	D	DI	D	D	I	D	D	D	DI
Unique	XC-JILINXIAOHONGHAITANG	Jilin Xiaohong Crab	Malus prunifolia (Willd.) Borkh.			D	D	D	D	I	DI	D	D	D	DI	D	D	D	D	D	D	D	D	D	D	D	I	I	DI	DI	D	D	D	D	D	DI	D	DI	I	DI	D	I	D	DI	I	DI	D	D	DI
Unique	XC-JSHT	Shajin Crab	Malus sargentii Rehd.			D	D	D	DI	D	D	D	D	D	D	D	D	D	DI	D	D	I	D	D	D	D	I	D	DI	D	D	D	I	D	D	D	D	I	I	D	D	D	D	D	I	D	D	D	DI
Unique	XC-LDHT	Longdong Crab	Malus kansuensis (Batal.) Schneid.			D	D	D	D	D	D	D	D	D	D	D	D	D	D	D	D	I	D	D	D	D	I	D	DI	DI	D	D	I	D	D	D	D	I	I	D	D	DI	D	D	I	D	D	D	D
Unique	XC-LSHT	Lushi Crab	Malus hupehensis (Pamp.) Rehd.			D	D	D	D	D	D	D	D	D	D	D	D	D	D	D	D	I	D	D	D	D	D	D	I	D	D	D	I	D	D	D	D	I	I	D	D	D	D	D	I	D	D	D	DI
Unique	XC-LZ	Linzhi	Malus sikkimensis (Wengzig) Koehne			D	D	D	DI	D	D	D	D	D	D	D	D	D	D	D	D	I	D	D	D	D	I	D	DI	DI	D	D	I	D	D	D	D	I	I	D	D	DI	D	D	I	D	D	D	DI
Unique	XC-MSDZ	Mao Shandingzi	Malus manshurica (Maxim) Komarov			D	D	DI	D	D	D	D	D	D	D	D	D	DI	D	D	D	I	D	D	D	D	D	DI	DI	D	D	D	DI	D	D	D	D	I	I	D	D	D	DI	DI	DI	D	D	D	DI
Unique	XC-PYTC	Pingyitiancha	Malus hupehensis (Pamp.) Rehd.			D	D	D	D	D	D	D	D	D	D	D	D	D	D	D	D	I	D	D	D	D	D	D	I	D	D	D	I	D	D	D	D	I	DI	D	D	D	D	D	I	D	D	D	DI
Unique	XC-QZ	Qiuzi	Malus prunifolia (Willd.) Borkh.			D	D	D	D	DI	DI	I	DI	D	DI	DI	D	I	D	D	D	D	D	D	D	D	D	D	DI	DI	D	D	DI	D	D	DI	D	D	I	I	I	DI	I	DI	DI	DI	D	D	D
Unique	XC-SCBY	Sichuan Bianye	Malus toringoides (Rehd.) Hughes			D	D	D	I	D	D	D	D	D	D	D	D	D	D	D	D	I	D	D	D	D	I	D	DI	D	D	D	I	D	D	D	D	I	I	D	D	DI	D	D	I	D	D	D	DI
Unique	XC-SDZ	Shandingzi	Malus baccata (L.) Borkh.			D	D	D	D	D	D	D	D	DI	D	D	D	D	D	D	D	I	D	D	D	D	I	D	DI	D	D	D	I	D	D	D	D	I	I	D	D	D	D	D	I	D	D	DI	DI
Unique	XC-WXSY	Weixi Sanye	Malus sieboldii (Regel.) Rehder			D	D	D	D	D	D	DI	D	DI	D	DI	DI	D	D	D	D	I	D	D	D	D	D	D	DI	DI	D	DI	DI	D	D	D	D	I	DI	DI	DI	D	D	DI	DI	DI	I	D	DI
Unique	XC-XFHT	Xifu Crab	Malus micromalus Makino			DI	D	D	D	D	D	DI	D	D	D	D	D	D	D	DI	D	I	D	D	D	D	I	D	DI	D	D	D	DI	D	D	D	D	DI	DI	DI	D	I	D	DI	DI	DI	D	D	DI
Unique	XC-XJBY	Xiaojin Bianye	Malus toringoides (Rehd.) Hughes			D	D	D	DI	D	D	D	D	D	D	D	D	D	D	D	D	DI	D	D	D	D	I	D	DI	D	D	D	I	D	D	D	D	I	I	D	D	I	D	D	I	D	D	D	DI
Unique	XC-XJYHT	Xinjiang Yepingguo	Malus sieversii (Ledeb.) Roem.			DI	D	D	D	DI	DI	I	DI	D	DI	I	D	D	D	D	D	DI	D	D	D	D	I	D	DI	DI	D	D	D	D	D	DI	D	DI	DI	I	DI	DI	DI	I	DI	DI	D	D	D
Unique	XC-YJBY	Yajiang Bianye	Malus toringoides (Rehd.) Hughes			D	D	D	DI	D	D	D	D	D	D	D	D	D	D	D	D	D	D	D	D	D	I	D	DI	D	D	D	I	D	D	D	D	I	I	D	D	DI	D	D	I	D	D	D	DI
Unique	XC-YYHT	Yingye Crab	Malus cerasifolia Spach.			D	D	D	DI	DI	DI	D	D	D	D	DI	D	D	D	D	D	I	D	D	D	D	D	DI	DI	D	D	D	I	D	D	DI	D	I	DI	D	D	D	DI	D	I	D	D	D	DI
Unique	XC-ZA	Zhaai	Malus baccata (L.) Borkh.			D	D	D	D	D	D	D	D	D	D	D	D	D	D	D	D	I	D	D	D	D	I	D	DI	D	D	D	I	D	D	D	D	I	I	D	D	D	D	D	I	D	D	D	DI
Unique	XC-ZMHT	Zumi Crab	Malus zumi Mats.			D	D	D	D	D	D	D	DI	D	DI	DI	D	D	D	D	D	DI	D	D	D	D	I	D	DI	DI	D	D	I	D	D	D	D	DI	I	D	D	D	D	D	DI	D	D	D	DI
Unique	XN-FHNS	Pink Lady	Malus domestica Borkh.		Williams Lady × Golden Delicious	D	DI	DI	DI	DI	DI	DI	DI	DI	DI	DI	DI	DI	DI	I	DI	DI	DI	DI	DI	DI	DI	DI	DI	DI	D	I	DI	DI	DI	I	DI	DI	DI	D	DI	I	I	DI	DI	DI	I	DI	DI
Unique	XN-HR1	Hongrou 1	Malus niedzwetzkyana Dieck.			D	D	D	D	DI	DI	I	DI	D	DI	I	D	DI	D	I	D	D	D	D	D	D	DI	DI	DI	DI	D	D	D	D	D	D	D	D	I	I	I	DI	DI	DI	D	DI	D	DI	D
Unique	XN-HR2	Hongrou 2	Malus niedzwetzkyana Dieck.			D	D	D	D	DI	DI	I	DI	D	DI	I	D	D	D	D	DI	D	D	D	D	D	DI	D	DI	DI	D	D	D	D	D	D	D	DI	I	I	I	DI	DI	I	D	DI	D	I	D
Unique	XN-HR3	Hongrou 3	Malus niedzwetzkyana Dieck.			DI	D	D	D	DI	DI	I	DI	D	DI	I	D	D	D	D	D	D	D	D	D	D	DI	D	DI	DI	D	D	D	D	D	D	D	D	I	I	I	I	I	DI	D	D	D	DI	D
Unique	XN-HR4	Hongrou 4	Malus niedzwetzkyana Dieck.			D	D	D	D	DI	DI	I	DI	D	DI	I	D	D	D	D	D	D	D	D	D	D	I	DI	DI	DI	D	D	D	D	D	D	D	D	I	I	I	DI	I	I	D	D	DI	DI	D
Unique	XN-HR5	Hongrou 5	Malus niedzwetzkyana Dieck.			D	D	D	D	DI	DI	DI	DI	D	DI	I	D	D	I	D	D	D	D	D	D	D	DI	D	DI	DI	D	D	D	D	D	DI	D	I	I	I	I	DI	DI	DI	D	DI	DI	I	D
Unique	XN-HR6	Hongrou 6	Malus niedzwetzkyana Dieck.			DI	DI	DI	DI	DI	DI	DI	DI	D	DI	I	D	D	DI	D	DI	I	D	D	DI	D	DI	D	DI	DI	D	D	DI	D	D	I	DI	DI	I	I	DI	I	I	I	DI	DI	D	I	D
Unique	XN-HR7	Hongrou 7	Malus niedzwetzkyana Dieck.			D	D	DI	D	DI	D	DI	DI	D	DI	I	D	DI	D	DI	DI	D	D	D	D	D	I	DI	DI	I	D	D	D	D	D	D	D	DI	DI	I	DI	I	DI	I	I	DI	I	DI	D
Unique	XN-XJ11	Xinjiang 11	Malus sieversii (Ledeb.) Roem.			D	D	D	D	I	DI	I	DI	D	DI	D	D	D	D	DI	DI	D	D	D	D	D	I	D	D	I	D	D	D	D	D	D	D	D	I	I	DI	DI	I	I	D	DI	D	DI	D
Unique	XN-XJ13	Xinjiang 13	Malus sieversii (Ledeb.) Roem.			D	D	D	DI	D	DI	DI	DI	D	DI	DI	D	D	D	D	D	D	D	DI	D	D	I	I	DI	DI	D	D	DI	D	D	DI	D	DI	I	I	D	I	DI	I	DI	D	D	D	DI
Unique	XN-XJ14	Xinjiang 14	Malus sieversii (Ledeb.) Roem.			D	D	D	D	D	DI	DI	DI	D	DI	I	D	DI	D	DI	DI	D	D	DI	D	DI	DI	D	DI	I	D	D	D	D	D	D	D	DI	DI	I	D	DI	D	DI	D	D	D	DI	D
Unique	XN-XJ17	Xinjiang 17	Malus sieversii (Ledeb.) Roem.			D	D	D	D	DI	DI	I	DI	D	DI	I	D	D	D	D	D	DI	D	D	D	D	D	D	D	I	D	D	D	D	D	DI	D	D	DI	I	D	DI	DI	I	D	D	D	DI	D
Unique	XN-XJ18	Xinjiang 18	Malus sieversii (Ledeb.) Roem.			D	D	DI	DI	DI	DI	D	DI	D	DI	I	D	D	DI	D	D	DI	D	D	D	D	DI	D	DI	DI	D	D	DI	D	D	D	DI	DI	I	I	DI	DI	DI	DI	D	D	DI	DI	D
Unique	XN-XJ19	Xinjiang 19	Malus sieversii (Ledeb.) Roem.			DI	D	D	D	DI	DI	I	DI	D	DI	I	D	D	D	D	D	D	D	D	D	DI	I	D	DI	DI	D	D	D	D	D	I	D	DI	DI	I	I	I	I	DI	D	D	D	DI	D
Unique	XN-XJ2	Xinjiang 2	Malus sieversii (Ledeb.) Roem.			D	D	D	D	I	DI	I	DI	D	DI	DI	D	D	D	DI	D	D	D	D	D	D	DI	D	DI	DI	D	D	D	D	D	D	D	D	I	I	DI	I	I	I	D	DI	D	I	D
Unique	XN-XJ20	Xinjiang 20	Malus sieversii (Ledeb.) Roem.			D	D	DI	D	DI	DI	DI	DI	DI	DI	DI	D	DI	DI	D	D	D	D	D	D	D	DI	DI	DI	DI	D	D	DI	D	D	D	D	DI	I	DI	DI	DI	DI	I	I	DI	DI	DI	D
Unique	XN-XJ21	Xinjiang 21	Malus sieversii (Ledeb.) Roem.			D	D	D	D	D	DI	DI	DI	DI	DI	I	D	D	D	D	D	D	D	DI	D	DI	I	DI	DI	DI	D	D	D	DI	DI	D	D	DI	DI	DI	D	DI	I	I	D	DI	DI	DI	D
Unique	XN-XJ23	Xinjiang 23	Malus sieversii (Ledeb.) Roem.			D	D	D	DI	I	D	DI	DI	D	DI	I	D	D	D	DI	D	D	D	D	D	DI	I	DI	DI	DI	D	D	DI	D	D	I	D	DI	I	DI	D	I	DI	I	D	DI	D	DI	D
Unique	XN-XJ24	Xinjiang 24	Malus sieversii (Ledeb.) Roem.			DI	D	D	DI	DI	DI	DI	DI	D	DI	DI	D	I	DI	D	D	DI	D	DI	D	D	DI	D	DI	DI	D	D	D	D	D	I	D	D	I	I	I	DI	I	DI	D	DI	DI	D	D
Unique	XN-XJ25	Xinjiang 25	Malus sieversii (Ledeb.) Roem.			D	D	D	D	D	DI	I	DI	D	DI	I	D	DI	I	DI	D	I	D	D	D	DI	D	D	DI	DI	D	D	D	D	D	D	D	DI	DI	I	D	I	I	DI	D	DI	D	I	D
Unique	XN-XJ3	Xinjiang 3	Malus sieversii (Ledeb.) Roem.			DI	D	D	D	DI	DI	I	DI	D	DI	I	D	D	D	D	D	D	D	D	D	DI	DI	D	DI	DI	D	D	D	D	D	I	D	DI	DI	I	I	I	I	DI	D	D	D	DI	D
Unique	XN-XJ4	Xinjiang 4	Malus sieversii (Ledeb.) Roem.			D	D	DI	D	DI	DI	DI	DI	DI	DI	DI	D	D	DI	D	D	D	DI	D	D	DI	I	D	DI	DI	D	D	D	D	D	D	D	DI	I	I	DI	I	DI	I	D	DI	DI	D	D
Unique	XN-XJ5	Xinjiang 5	Malus sieversii (Ledeb.) Roem.			D	D	D	D	I	D	DI	D	D	D	D	D	D	D	D	D	D	D	D	D	I	D	D	DI	D	D	D	D	D	D	DI	D	D	I	D	D	DI	D	DI	D	DI	D	D	D
Unique	XN-XJ7	Xinjiang 7	Malus sieversii (Ledeb.) Roem.			DI	D	D	D	I	D	DI	DI	D	DI	DI	D	D	D	D	D	D	D	D	D	D	DI	D	DI	DI	D	D	D	D	D	D	D	DI	I	D	D	I	DI	DI	DI	DI	D	DI	DI
Unique	XN-XJ8	Xinjiang 8	Malus sieversii (Ledeb.) Roem.			DI	D	D	DI	DI	DI	I	DI	D	DI	I	D	DI	D	D	DI	D	D	DI	D	D	I	D	D	DI	D	D	D	D	DI	DI	D	D	DI	I	I	DI	I	I	D	DI	D	D	D
Unique	XN-XJ9	Xinjiang 9	Malus sieversii (Ledeb.) Roem.			D	D	D	DI	DI	DI	DI	DI	DI	DI	I	D	DI	D	DI	D	D	D	D	D	DI	DI	D	DI	D	D	D	D	D	D	I	D	DI	I	DI	DI	D	D	DI	D	DI	DI	DI	D
Unique	XY-10	Yueguan	Malus domestica Borkh.		Hanfu × Yueshuai	DI	DI	DI	I	DI	DI	DI	D	D	DI	DI	I	D	D	DI	D	DI	DI	D	DI	DI	D	D	DI	DI	D	I	DI	DI	DI	I	D	I	DI	DI	D	D	D	D	D	DI	DI	DI	D
Unique	XY-11	Yuehua	Malus domestica Borkh.		Hanfu × Yueshuai	D	DI	DI	DI	I	DI	D	DI	D	DI	DI	I	I	DI	D	D	DI	D	D	D	D	D	D	DI	DI	D	D	D	D	D	DI	D	I	I	DI	D	D	DI	I	DI	DI	D	D	DI
Unique	XY-12	Yueyan	Malus domestica Borkh.		Hanfu × Sansa	DI	D	DI	DI	I	DI	D	D	DI	DI	I	DI	D	D	DI	D	DI	D	DI	D	D	DI	D	DI	DI	D	I	DI	DI	D	I	DI	D	DI	D	D	D	D	DI	D	DI	DI	DI	D
Unique	XY-18	Yuemei	Malus domestica Borkh.		Mato 1 × Molie's Delicious	D	DI	DI	DI	D	DI	DI	D	DI	DI	DI	D	D	D	DI	D	D	DI	I	D	DI	DI	DI	DI	DI	DI	DI	DI	DI	DI	I	D	D	DI	DI	D	I	DI	DI	D	DI	DI	I	D
Unique	XY-20	Linyi Fuji	Malus domestica Borkh.	Fuji mutant		DI	DI	DI	DI	DI	D	D	DI	D	D	DI	D	DI	D	DI	D	I	DI	I	D	DI	D	D	DI	I	D	D	DI	DI	D	I	DI	DI	I	D	D	D	D	DI	DI	DI	D	DI	D
Unique	XY-27	Chuizhi Fuji	Malus domestica Borkh.	Fuji mutant		DI	D	D	DI	DI	DI	DI	DI	D	D	DI	DI	DI	D	DI	D	I	DI	DI	DI	D	D	D	DI	I	D	DI	DI	D	D	DI	DI	DI	I	DI	DI	D	D	D	D	D	D	DI	D
Unique	XY-28	Yueshuai	Malus domestica Borkh.		Golden Delicious × Starking	D	DI	DI	DI	DI	D	I	DI	DI	DI	DI	DI	D	DI	DI	DI	DI	DI	D	I	DI	DI	D	DI	DI	D	DI	DI	DI	DI	I	DI	DI	DI	I	D	DI	DI	DI	I	DI	DI	I	D
Unique	XY-29	Shichinohe 2	Malus domestica Borkh.			DI	D	D	DI	DI	DI	DI	DI	D	D	DI	DI	DI	D	DI	D	DI	DI	DI	DI	D	D	D	DI	I	D	DI	DI	D	D	DI	DI	DI	I	DI	DI	D	D	DI	DI	D	D	DI	D
Unique	XY-3	74-178	Malus domestica Borkh.		Hanfu × Huaguan	DI	D	D	I	DI	DI	DI	D	D	DI	DI	DI	DI	D	DI	D	D	DI	D	D	D	DI	D	DI	DI	DI	DI	DI	D	D	I	DI	I	DI	DI	D	D	D	D	I	DI	DI	D	DI
Unique	XY-37	Juda Fuji	Malus domestica Borkh.	Fuji mutant		DI	D	D	D	I	D	DI	DI	D	D	DI	DI	I	D	DI	D	I	DI	DI	D	D	DI	D	DI	DI	D	D	D	DI	D	I	D	I	I	DI	DI	D	D	D	D	D	D	D	D
Unique	XY-4	7-211	Malus domestica Borkh.		Mato 1 × Molie's Delicious	D	D	DI	DI	D	DI	DI	D	D	DI	I	D	D	D	DI	D	D	DI	DI	D	DI	DI	DI	DI	DI	DI	DI	D	DI	DI	DI	D	D	DI	D	D	DI	D	I	D	DI	DI	I	D
Unique	XY-44	Huangfu 7	Malus domestica Borkh.	Fuji mutant		DI	D	D	DI	DI	DI	DI	DI	D	D	DI	DI	DI	D	DI	D	DI	DI	DI	DI	D	D	D	DI	I	D	DI	DI	D	D	DI	DI	DI	I	DI	DI	D	D	DI	DI	D	D	DI	D
Unique	XY-46	Aomori Spur Fuji	Malus domestica Borkh.	Fuji mutant		DI	D	D	DI	DI	DI	DI	DI	D	D	DI	DI	DI	D	DI	D	I	DI	DI	DI	D	D	D	DI	I	D	DI	DI	D	D	DI	DI	DI	I	DI	DI	D	D	D	DI	D	D	DI	D
Unique	XY-5	26-34	Malus domestica Borkh.		Hanfu × Huashuai	D	D	D	DI	D	D	D	DI	D	DI	DI	DI	DI	D	D	D	DI	DI	D	DI	DI	DI	D	DI	I	D	D	DI	DI	DI	I	D	DI	DI	D	D	D	D	D	D	DI	DI	D	D
Unique	XY-6	Cherry Crab				D	D	D	D	D	D	D	DI	D	DI	D	D	D	D	DI	D	DI	D	D	DI	D	DI	D	DI	DI	D	D	I	DI	D	DI	D	I	I	D	DI	DI	D	DI	DI	DI	D	I	D
Unique	XY-60	Yueping	Malus domestica Borkh.		Hanfu × Yueshuai	DI	DI	DI	DI	DI	DI	DI	DI	D	D	DI	DI	D	D	D	D	I	DI	D	DI	D	DI	D	DI	I	D	DI	DI	D	D	DI	DI	I	DI	DI	D	D	D	DI	I	D	D	DI	DI
Unique	XY-61	23-63	Malus domestica Borkh.		Toko × Fuji	DI	D	D	DI	DI	DI	DI	DI	D	D	DI	I	DI	D	D	D	I	D	DI	D	D	DI	D	DI	I	D	I	I	D	D	I	DI	I	DI	DI	D	D	D	D	D	D	D	I	D
Unique	XY-62	23-42	Malus domestica Borkh.		Toko × Fuji	D	D	DI	I	DI	DI	D	DI	D	D	DI	DI	D	D	DI	D	I	DI	DI	D	D	DI	D	DI	DI	D	DI	DI	D	D	I	DI	DI	DI	D	D	D	D	D	D	D	D	I	D
Unique	XY-63	7-171	Malus domestica Borkh.		Mato 1 × Molie's Delicious	D	DI	DI	D	D	DI	D	D	DI	DI	DI	DI	D	D	DI	D	D	DI	DI	D	D	I	DI	DI	DI	DI	DI	I	DI	DI	I	D	D	DI	DI	D	DI	DI	I	D	DI	DI	DI	D
Unique	XY-65	Shengfang 3A	Malus domestica Borkh.	Fuji mutant		DI	D	D	DI	DI	DI	DI	DI	D	D	DI	DI	DI	D	DI	D	I	DI	DI	DI	D	D	D	DI	I	D	DI	DI	D	D	DI	DI	DI	I	DI	DI	D	D	D	DI	D	D	DI	D
Unique	XY-68	62-45	Malus domestica Borkh.		Hanfu × Yueshuai	D	DI	DI	DI	DI	DI	DI	DI	D	DI	D	I	D	D	I	D	DI	DI	D	DI	D	DI	D	DI	DI	D	DI	DI	D	D	I	DI	DI	DI	DI	D	D	D	D	I	D	DI	DI	D
Unique	XY-71	GM256	Malus pumila Mill.			DI	D	D	DI	DI	DI	DI	DI	D	D	DI	DI	DI	D	DI	D	I	DI	DI	DI	D	D	D	DI	I	D	DI	DI	D	D	DI	DI	DI	I	DI	D	D	D	DI	DI	D	D	DI	D
Unique	XY-78	58-34	Malus domestica Borkh.		Hanfu × Yueshuai	D	DI	DI	DI	I	DI	DI	DI	D	DI	DI	D	D	D	D	D	D	D	D	DI	DI	DI	D	DI	DI	D	DI	D	DI	DI	I	D	I	DI	DI	D	D	D	DI	DI	DI	DI	DI	DI
Unique	XY-8	15-26	Malus domestica Borkh.		Liaofu × Molie's Delicious	DI	DI	DI	I	DI	DI	DI	D	DI	D	I	D	D	D	DI	DI	DI	DI	I	D	D	DI	DI	DI	I	DI	DI	DI	DI	DI	DI	DI	D	DI	DI	D	D	DI	I	D	DI	I	D	DI
Unique	XY-80	Wangshanhong	Malus domestica Borkh.	Fuji mutant		DI	D	D	DI	DI	DI	DI	DI	D	D	DI	DI	DI	D	DI	D	I	DI	I	DI	D	D	D	DI	I	D	DI	DI	D	D	D	DI	DI	I	DI	DI	D	D	D	DI	D	D	DI	D
Unique	XY-81	Jinfu 1	Malus domestica Borkh.	Fuji mutant		DI	D	D	DI	DI	DI	DI	DI	D	D	D	DI	DI	D	DI	D	DI	DI	DI	DI	D	D	D	DI	I	D	DI	DI	D	D	DI	DI	DI	I	DI	DI	D	D	D	DI	D	D	DI	D
Unique	XY-85	Akifu 39	Malus domestica Borkh.	Fuji mutant		DI	D	D	DI	D	DI	DI	DI	D	D	DI	DI	DI	D	DI	D	I	DI	DI	DI	D	D	D	DI	I	D	DI	DI	D	D	DI	DI	DI	I	DI	DI	D	D	D	DI	D	D	DI	D
Unique	XY-87	Shou Fuji	Malus domestica Borkh.	Fuji mutant		DI	D	D	DI	DI	DI	DI	DI	D	D	DI	DI	DI	D	DI	D	I	D	DI	DI	D	D	D	DI	I	D	DI	DI	D	D	DI	DI	DI	I	DI	DI	D	D	D	DI	D	D	DI	D
Unique	XY-88	Yueli	Malus domestica Borkh.		Mato 1 × Molie's Delicious	DI	D	DI	D	D	DI	DI	D	DI	DI	DI	DI	D	DI	DI	DI	D	DI	I	D	D	DI	DI	DI	I	DI	DI	DI	DI	DI	DI	D	D	DI	DI	D	D	D	D	D	DI	DI	DI	D
Unique	XY-89	Shanfu 2	Malus domestica Borkh.	Fuji mutant		DI	D	D	DI	DI	DI	DI	DI	D	D	DI	DI	DI	D	DI	D	I	DI	DI	DI	D	D	D	DI	I	D	DI	DI	D	D	DI	DI	DI	I	DI	DI	D	D	D	DI	D	D	DI	D
Unique	XY-9	Chongban Crab				D	D	D	D	D	DI	I	DI	D	DI	D	D	I	D	D	D	D	D	D	D	D	I	D	DI	DI	D	D	DI	D	D	I	D	DI	DI	DI	I	D	DI	DI	I	D	D	D	DI
Unique	XY-90	Harica	Malus domestica Borkh.			DI	DI	DI	DI	DI	DI	DI	DI	DI	DI	I	DI	I	DI	D	DI	DI	DI	DI	DI	D	D	I	DI	DI	DI	I	DI	DI	DI	I	D	DI	DI	D	DI	DI	DI	I	I	DI	I	DI	D
Unique	XYZ-1	Hong Manao	Malus domestica Borkh.			D	D	DI	DI	D	D	D	DI	D	D	DI	D	DI	D	DI	DI	I	D	D	D	D	DI	D	DI	DI	D	D	I	D	D	D	DI	I	DI	D	D	D	DI	I	DI	D	D	D	DI
Unique	XYZ-10	Modi	Malus domestica Borkh.			DI	DI	D	DI	DI	DI	I	DI	D	DI	DI	DI	DI	DI	DI	DI	DI	DI	D	D	D	D	I	DI	DI	D	DI	DI	DI	D	DI	DI	DI	DI	D	D	D	D	I	D	DI	I	I	D
Unique	XYZ-11	C37	Malus domestica Borkh.			DI	DI	D	DI	DI	D	DI	DI	DI	D	D	D	D	D	DI	D	DI	DI	I	DI	DI	DI	D	DI	DI	D	I	D	DI	I	I	DI	DI	DI	DI	I	DI	DI	I	I	DI	I	D	DI
Unique	XYZ-12	Envy ?	Malus domestica Borkh.			DI	D	D	DI	D	D	DI	D	I	DI	D	I	D	D	DI	D	DI	DI	D	D	D	I	DI	DI	DI	D	I	DI	DI	D	I	D	I	DI	DI	D	DI	D	I	D	DI	I	DI	D
Unique	XYZ-2	Xichang yuanzhuiguo				DI	D	D	D	DI	DI	DI	D	D	DI	DI	I	D	D	D	DI	DI	D	DI	D	D	D	D	DI	DI	D	D	I	D	D	DI	D	D	I	DI	D	DI	D	DI	DI	D	DI	DI	D
Unique	XYZ-3	Ziye zixiaoguo				D	D	DI	D	I	DI	I	D	D	D	D	D	D	D	D	D	I	D	D	D	D	DI	D	DI	DI	D	D	I	D	D	D	D	I	I	D	DI	D	D	D	I	D	D	D	D
Unique	XYZ-4	Ziye zidaguo				D	DI	D	D	DI	DI	D	D	D	D	DI	DI	D	D	D	DI	I	D	DI	D	D	DI	D	DI	DI	D	DI	I	D	D	D	D	D	I	DI	DI	DI	D	D	DI	D	I	D	DI
Unique	XYZ-5	Shoufenshu 6				DI	D	DI	D	DI	D	D	D	D	DI	DI	D	D	D	D	D	D	D	D	D	D	D	D	DI	DI	D	D	I	DI	D	I	D	DI	I	DI	D	DI	D	I	DI	D	DI	D	D
Unique	XYZ-6	Changhua	Malus domestica Borkh.	Gala mutant	Mutant of Jinshiji	DI	DI	D	I	D	DI	I	DI	DI	DI	D	I	DI	DI	I	DI	D	DI	DI	D	D	D	DI	DI	DI	D	DI	I	DI	D	I	D	DI	DI	D	D	D	D	I	D	DI	I	I	D
Unique	XYZ-7	Jinshiji	Malus domestica Borkh.	Gala mutant	Mutant of Royal Gala	DI	DI	DI	I	D	DI	I	DI	DI	DI	D	I	D	DI	I	DI	D	DI	DI	D	D	DI	DI	DI	DI	D	DI	I	DI	D	I	D	DI	DI	D	D	D	D	I	D	DI	I	I	D
Unique	XYZ-9	19-147	Malus domestica Borkh.		Honey Script × Qin'guan	D	D	DI	DI	D	I	D	DI	D	DI	I	DI	DI	I	D	DI	DI	I	DI	D	DI	DI	D	DI	I	D	D	D	DI	I	I	DI	DI	DI	D	D	D	DI	I	D	DI	DI	DI	DI
Unique	YN-11	Shouer hong	Malus domestica Borkh.			DI	D	D	DI	DI	DI	DI	DI	D	D	DI	DI	DI	D	DI	D	I	DI	DI	DI	D	D	D	DI	I	D	DI	DI	D	D	DI	DI	DI	I	DI	DI	D	D	D	DI	D	D	DI	D
Unique	YN-12	Yun Hongrou	Malus niedzwetzkyana Dieck.			D	DI	DI	D	DI	D	D	DI	D	D	DI	DI	D	D	DI	D	I	D	DI	D	D	D	D	DI	DI	D	DI	DI	D	D	DI	DI	DI	I	DI	I	DI	D	DI	DI	D	D	I	D
Unique	YN-13	Lixing Crab				D	D	D	D	D	DI	I	DI	D	DI	DI	D	D	D	DI	DI	DI	D	D	D	D	I	D	DI	DI	D	D	DI	D	D	D	D	DI	DI	I	D	DI	D	DI	DI	DI	DI	I	D
Unique	YN-15	Siana	Malus domestica Borkh.			D	D	D	DI	I	I	DI	DI	D	D	I	D	D	D	D	D	DI	DI	D	D	D	DI	D	DI	DI	D	DI	D	DI	D	DI	D	DI	DI	DI	I	D	D	I	DI	DI	D	D	DI
Unique	YN-17	Jonathan-M41	Malus domestica Borkh.	Jonathan mutant		D	DI	DI	D	DI	D	D	D	DI	DI	DI	D	D	D	DI	D	DI	D	DI	DI	D	DI	D	DI	DI	D	DI	DI	D	D	D	D	D	DI	D	D	D	D	I	DI	D	D	DI	DI
Unique	YN-18	Morlie's Delicious	Malus domestica Borkh.			DI	DI	DI	DI	D	I	DI	D	DI	DI	I	DI	D	DI	I	DI	D	I	I	D	DI	DI	I	DI	DI	I	I	DI	DI	I	I	D	D	DI	DI	D	DI	DI	I	D	DI	I	DI	D
Unique	YN-19	Britegold	Malus domestica Borkh.			DI	D	D	DI	DI	DI	DI	DI	D	D	DI	DI	DI	D	DI	D	I	DI	I	DI	D	D	D	DI	I	D	DI	DI	D	D	DI	D	DI	I	DI	DI	D	D	D	DI	D	D	DI	D
Unique	YN-22	line 5	Malus domestica Borkh.			D	D	D	DI	I	I	DI	DI	D	D	I	D	D	D	D	D	DI	DI	D	D	D	DI	D	DI	DI	D	DI	D	DI	D	DI	D	DI	DI	DI	I	D	D	I	DI	DI	D	D	DI
Unique	YN-23	line 6	Malus domestica Borkh.			D	DI	DI	DI	D	I	D	D	D	D	DI	DI	D	DI	D	D	DI	I	DI	DI	D	D	D	DI	I	D	D	DI	D	D	DI	DI	DI	DI	D	D	DI	DI	DI	D	D	DI	DI	DI
Unique	YN-24	line 13	Malus domestica Borkh.			DI	DI	DI	DI	DI	DI	DI	DI	DI	DI	I	DI	DI	I	DI	I	DI	DI	D	DI	DI	I	D	DI	DI	DI	DI	DI	DI	DI	DI	D	DI	DI	D	I	D	D	I	I	DI	I	D	D
Unique	YN-28	row 6	Malus domestica Borkh.			DI	I	DI	DI	DI	DI	DI	D	DI	DI	DI	D	D	D	DI	D	D	DI	DI	D	D	D	D	DI	DI	D	D	I	DI	D	DI	D	DI	DI	D	D	D	D	I	D	D	DI	I	D
Unique	YN-29	row 9	Malus domestica Borkh.			I	DI	DI	DI	DI	DI	DI	DI	I	DI	DI	I	DI	DI	DI	D	DI	DI	D	D	D	D	DI	DI	I	D	DI	DI	DI	DI	I	D	DI	DI	DI	D	D	D	I	D	DI	I	DI	D
Unique	YN-30	row 10	Malus domestica Borkh.			D	DI	DI	DI	DI	DI	DI	DI	DI	DI	DI	DI	DI	DI	I	DI	DI	DI	DI	DI	DI	DI	DI	DI	DI	D	I	DI	DI	I	I	D	DI	DI	D	DI	I	I	I	DI	DI	I	DI	DI
Unique	YN-31	row 11	Malus domestica Borkh.			I	DI	DI	DI	DI	DI	DI	DI	I	DI	DI	I	DI	DI	DI	D	DI	DI	D	D	D	D	DI	DI	I	D	DI	DI	DI	I	I	D	DI	DI	DI	D	D	D	I	D	DI	I	DI	D
Unique	YN-33	row 13	Malus domestica Borkh.			D	DI	DI	DI	D	DI	DI	DI	D	DI	DI	DI	DI	D	DI	D	D	D	I	D	D	D	D	DI	DI	D	D	I	DI	D	DI	D	D	DI	D	D	DI	D	I	D	DI	DI	I	D
Unique	YN-35	row 15	Malus domestica Borkh.			DI	DI	DI	DI	DI	DI	DI	DI	D	DI	D	DI	DI	DI	I	DI	DI	DI	DI	D	D	DI	DI	DI	I	D	DI	DI	DI	D	I	D	DI	DI	D	D	D	D	I	DI	I	DI	DI	DI
Unique	YN-36	row 16	Malus domestica Borkh.			DI	DI	DI	DI	DI	DI	DI	DI	DI	DI	DI	DI	DI	DI	DI	DI	DI	DI	DI	DI	DI	DI	DI	DI	DI	D	I	DI	DI	DI	DI	DI	DI	DI	DI	DI	DI	D	I	DI	DI	I	DI	DI
Unique	YN-37	row 17	Malus domestica Borkh.			D	D	DI	D	D	DI	DI	D	D	DI	I	D	D	D	D	D	DI	DI	DI	D	DI	DI	DI	DI	DI	D	D	D	DI	DI	I	D	DI	DI	D	D	DI	DI	I	DI	I	D	DI	DI
Unique	YN-39	row 19	Malus domestica Borkh.			D	D	D	D	I	D	DI	DI	D	D	DI	D	DI	D	D	D	I	D	DI	D	D	DI	DI	DI	DI	D	DI	I	D	D	I	DI	I	DI	D	D	DI	DI	D	D	D	I	D	DI
Unique	YN-41	row 21	Malus domestica Borkh.	Fuji mutant ?		DI	D	D	DI	DI	DI	DI	DI	D	D	DI	DI	DI	D	DI	D	I	DI	DI	DI	D	D	D	DI	I	D	DI	DI	D	D	DI	DI	DI	I	DI	DI	D	D	DI	DI	D	D	DI	D
Unique	YN-6	Malong Gala 2 blush	Malus domestica Borkh.	Gala mutant		DI	DI	DI	I	D	DI	I	DI	DI	DI	D	I	DI	DI	I	DI	D	DI	DI	D	D	DI	DI	DI	DI	D	DI	I	DI	D	I	D	DI	DI	D	D	D	D	I	D	DI	I	I	D
Unique	YT-1	siyana	Malus domestica Borkh.			DI	DI	DI	DI	D	DI	DI	DI	D	D	DI	DI	D	DI	DI	D	I	D	D	D	D	D	I	DI	I	D	DI	I	DI	D	I	DI	I	DI	DI	D	D	DI	DI	DI	D	DI	D	D
Unique	YT-100	Yanfu 10	Malus domestica Borkh.	Fuji mutant		I	D	D	DI	DI	DI	DI	DI	D	D	DI	DI	DI	D	DI	D	I	DI	I	DI	D	D	D	DI	I	D	DI	DI	D	D	DI	DI	DI	I	DI	DI	D	D	D	DI	D	D	DI	D
Unique	YT-102	Chadel	Malus domestica Borkh.			I	DI	DI	DI	D	I	DI	DI	DI	DI	DI	DI	I	DI	D	D	DI	DI	D	DI	DI	D	DI	DI	DI	D	DI	I	DI	DI	DI	DI	DI	DI	D	DI	DI	I	I	D	DI	I	D	DI
Unique	YT-104	Tuscan	Malus domestica Borkh.		Wijcik × Green Sleeve	DI	D	D	DI	DI	DI	D	DI	D	DI	DI	I	DI	DI	DI	DI	DI	DI	D	DI	D	D	DI	DI	DI	DI	D	I	D	D	I	D	DI	DI	I	D	D	I	DI	DI	D	I	DI	DI
Unique	YT-105	Prima×Sekaiichii	Malus domestica Borkh.			DI	D	DI	DI	D	DI	D	DI	D	D	DI	D	D	D	DI	D	I	I	DI	D	D	DI	D	DI	I	D	D	D	DI	D	I	DI	DI	DI	D	DI	D	DI	DI	DI	D	DI	DI	D
Unique	YT-11	Toppax apple	Malus domestica Borkh.			D	DI	DI	D	D	I	I	DI	I	D	DI	DI	D	DI	DI	D	I	I	DI	DI	D	D	I	DI	DI	D	DI	DI	D	D	DI	DI	I	DI	DI	D	D	DI	DI	DI	D	D	I	D
Unique	YT-12	Xinjiang Hongrou Crab	Malus niedzwetzkyana Dieck.			D	D	D	D	D	DI	I	DI	DI	D	DI	D	D	D	D	D	DI	D	D	D	D	I	DI	DI	D	D	D	I	D	D	DI	D	I	I	DI	D	D	D	DI	DI	D	D	D	D
Unique	YT-13	Melfree	Malus domestica Borkh.			DI	DI	DI	DI	DI	DI	DI	DI	DI	D	DI	D	DI	DI	DI	DI	I	DI	D	DI	D	DI	DI	DI	DI	D	D	DI	DI	D	DI	DI	I	DI	D	D	D	D	I	D	DI	DI	DI	D
Unique	YT-14	Yanfu 3	Malus domestica Borkh.	Fuji mutant	Mutant of Nagafu 4	D	DI	DI	D	DI	D	D	D	DI	DI	DI	D	D	D	DI	D	DI	D	DI	DI	D	DI	D	DI	DI	D	DI	DI	D	D	D	D	D	DI	D	D	D	D	DI	DI	D	D	DI	DI
Unique	YT-15	Gold milecnirum	Malus domestica Borkh.			DI	D	D	I	D	D	D	DI	DI	DI	DI	I	D	D	DI	DI	DI	DI	DI	D	D	DI	DI	DI	I	D	DI	DI	DI	D	DI	DI	DI	I	DI	DI	DI	DI	DI	D	DI	D	DI	D
Unique	YT-16	Ganhong	Malus domestica Borkh.			D	DI	DI	DI	DI	D	DI	D	DI	DI	DI	DI	D	D	I	D	D	DI	D	I	DI	D	DI	DI	DI	DI	I	DI	DI	DI	DI	D	DI	I	DI	D	DI	DI	I	DI	D	I	D	DI
Unique	YT-17	Cornoet	Malus domestica Borkh.			DI	D	D	D	D	DI	DI	D	D	D	DI	D	DI	D	DI	DI	I	D	DI	DI	D	D	DI	D	DI	D	DI	D	DI	D	DI	DI	DI	I	D	D	D	DI	I	D	D	I	D	DI
Unique	YT-18	Priw	Malus domestica Borkh.			DI	DI	DI	D	D	DI	D	DI	D	D	I	D	D	DI	DI	D	DI	DI	D	DI	D	DI	D	DI	DI	D	DI	I	D	DI	I	D	DI	DI	DI	D	D	DI	DI	D	DI	D	DI	DI
Unique	YT-19	Aichi	Malus domestica Borkh.			D	DI	DI	DI	DI	DI	D	DI	D	DI	DI	I	DI	D	DI	DI	DI	DI	D	D	D	DI	DI	DI	DI	D	D	DI	D	DI	I	DI	DI	I	D	D	D	D	DI	DI	D	DI	D	D
Unique	YT-2	Auraria	Malus domestica Borkh.			DI	DI	DI	DI	D	DI	D	DI	DI	D	I	D	D	DI	D	D	I	DI	D	D	DI	DI	D	DI	I	D	D	DI	DI	D	I	I	DI	DI	D	D	DI	DI	DI	DI	DI	I	DI	D
Unique	YT-22	Aliusitan	Malus domestica Borkh.			DI	D	D	D	DI	DI	DI	DI	DI	DI	I	D	D	D	D	D	D	D	DI	D	D	I	DI	DI	DI	D	D	D	DI	DI	D	D	I	I	DI	I	DI	DI	I	D	DI	DI	DI	D
Unique	YT-23	Geaooza	Malus domestica Borkh.			D	D	DI	D	DI	DI	D	DI	DI	DI	I	D	DI	D	D	DI	D	DI	D	D	D	DI	D	DI	DI	D	D	D	D	I	I	D	I	DI	DI	D	D	DI	I	D	DI	DI	DI	DI
Unique	YT-24	Golden Spur	Malus domestica Borkh.	Golden Delicious mutant		DI	DI	DI	I	DI	DI	I	DI	DI	DI	DI	I	DI	DI	DI	DI	DI	I	DI	DI	DI	DI	DI	DI	DI	DI	I	DI	DI	DI	I	DI	DI	DI	DI	DI	DI	DI	I	DI	DI	I	DI	DI
Unique	YT-25	Starking	Malus domestica Borkh.	Red Delicious mutant		D	D	D	DI	D	D	DI	DI	D	DI	DI	I	D	D	DI	D	DI	DI	DI	DI	DI	D	D	DI	I	D	D	D	DI	DI	I	D	I	I	DI	DI	D	D	DI	DI	DI	DI	DI	D
Unique	YT-26	Indo	Malus domestica Borkh.	Indo mutant		D	DI	D	DI	I	D	DI	DI	D	D	DI	DI	I	D	DI	D	I	DI	DI	I	D	D	D	DI	DI	D	I	D	D	D	I	DI	DI	I	D	D	DI	DI	DI	D	DI	D	DI	DI
Unique	YT-27	Teser	Malus domestica Borkh.			D	D	D	D	D	DI	DI	DI	DI	DI	DI	I	DI	D	DI	D	DI	I	I	DI	DI	D	D	D	DI	D	D	DI	DI	I	I	DI	I	DI	DI	D	DI	DI	D	DI	DI	DI	DI	D
Unique	YT-28	Xianhong				D	DI	DI	DI	DI	DI	DI	DI	DI	DI	DI	DI	D	D	DI	DI	I	DI	I	DI	DI	DI	D	DI	I	D	D	DI	DI	DI	DI	DI	DI	DI	DI	DI	D	D	DI	DI	DI	DI	D	DI
Unique	YT-29	Gala × Mato 8	Malus domestica Borkh.			D	DI	DI	DI	D	DI	DI	DI	D	DI	DI	DI	DI	D	DI	D	D	D	I	D	D	DI	D	DI	DI	D	DI	I	DI	D	DI	D	D	I	D	D	D	D	DI	D	D	DI	I	D
Unique	YT-31	Piga 70	Malus domestica Borkh.			DI	D	DI	I	DI	DI	I	D	DI	DI	D	I	D	D	I	D	DI	I	DI	D	D	DI	D	DI	DI	DI	D	I	DI	I	I	DI	DI	DI	D	D	D	D	I	D	DI	I	DI	DI
Unique	YT-32	Yanzhen 1	Malus domestica Borkh.			D	DI	DI	DI	D	D	D	DI	D	DI	DI	DI	D	DI	DI	I	DI	D	DI	D	D	DI	D	DI	I	D	D	DI	D	D	DI	D	I	DI	DI	D	DI	DI	I	DI	D	I	D	DI
Unique	YT-35	Jonathan-csan	Malus domestica Borkh.	Jonathan mutant		D	DI	DI	D	DI	D	D	D	DI	DI	DI	D	D	D	DI	D	DI	D	DI	DI	D	DI	D	DI	DI	D	DI	DI	D	D	D	D	D	DI	D	D	D	D	DI	DI	D	D	DI	DI
Unique	YT-36	Huashuai	Malus domestica Borkh.		Fuji × Starkrimson	D	D	D	DI	D	D	D	DI	D	DI	I	DI	DI	D	D	D	DI	D	D	DI	DI	DI	D	DI	I	D	D	DI	DI	I	I	D	DI	DI	D	DI	D	D	DI	D	DI	DI	D	DI
Unique	YT-38	Wengao 1	Malus domestica Borkh.	Fuji mutant		DI	D	DI	DI	DI	DI	DI	DI	D	D	DI	DI	D	D	DI	D	I	DI	DI	DI	D	DI	D	DI	I	D	DI	DI	D	D	DI	DI	DI	I	DI	DI	DI	D	D	DI	D	D	DI	D
Unique	YT-39	Wengao 2	Malus domestica Borkh.	Fuji mutant		DI	D	D	DI	DI	DI	DI	DI	D	D	DI	DI	DI	D	DI	D	I	DI	DI	DI	D	DI	D	DI	I	D	DI	DI	D	D	DI	DI	DI	I	DI	DI	D	D	D	DI	D	D	DI	D
Unique	YT-4	Elegia	Malus domestica Borkh.			D	DI	DI	DI	D	D	DI	DI	D	DI	DI	DI	D	D	I	D	D	DI	D	D	DI	DI	D	DI	I	D	D	DI	D	I	I	D	I	DI	I	D	D	D	DI	D	DI	DI	DI	DI
Unique	YT-40	Wengao 3	Malus domestica Borkh.	Fuji mutant		DI	D	D	DI	DI	DI	DI	DI	D	D	DI	DI	D	D	DI	D	I	D	DI	DI	D	DI	D	DI	I	D	DI	DI	D	D	DI	DI	DI	I	DI	DI	DI	D	D	DI	D	D	DI	D
Unique	YT-41	Hong Anka	Malus domestica Borkh.			D	DI	DI	DI	DI	DI	DI	DI	D	DI	I	D	D	D	DI	D	DI	DI	DI	D	DI	DI	D	DI	DI	D	I	I	DI	I	I	DI	DI	DI	D	D	D	D	DI	I	DI	D	DI	D
Unique	YT-42	Yanfu 2	Malus domestica Borkh.	Fuji mutant	Mutant of Nagafu 2	DI	D	D	DI	DI	DI	DI	DI	D	D	DI	DI	I	D	DI	D	I	DI	DI	DI	D	I	D	DI	I	D	DI	DI	D	D	DI	DI	DI	I	DI	DI	D	D	D	DI	D	D	DI	D
Unique	YT-43	Belgolden	Malus domestica Borkh.			DI	DI	DI	I	DI	DI	I	DI	DI	DI	DI	I	D	DI	DI	DI	DI	I	DI	DI	DI	D	DI	DI	DI	DI	I	DI	DI	DI	I	DI	DI	DI	DI	DI	D	DI	I	DI	DI	I	DI	DI
Unique	YT-44	Rubinola	Malus domestica Borkh.			D	D	DI	I	D	D	D	DI	D	DI	DI	I	I	D	D	D	DI	DI	D	DI	D	D	D	DI	I	D	D	DI	D	D	I	DI	I	DI	DI	DI	D	D	D	D	D	D	DI	DI
Unique	YT-45	Wangqiuhong	Malus domestica Borkh.			D	DI	DI	D	DI	DI	D	DI	D	DI	DI	I	D	DI	DI	DI	D	I	I	DI	D	DI	D	DI	I	DI	D	DI	DI	DI	DI	D	DI	I	DI	D	D	DI	DI	DI	D	D	DI	DI
Unique	YT-46	Pulanhong	Malus domestica Borkh.			DI	D	D	D	D	DI	D	DI	D	D	DI	DI	DI	D	D	D	DI	D	D	D	D	D	DI	DI	I	D	D	DI	D	D	I	D	D	DI	I	D	D	I	D	DI	DI	I	D	D
Unique	YT-47	Bosh	Malus domestica Borkh.			DI	D	D	DI	DI	D	DI	DI	D	D	I	D	DI	DI	D	DI	DI	DI	D	I	D	D	D	DI	DI	D	D	DI	DI	D	DI	DI	DI	DI	DI	D	D	DI	DI	DI	DI	DI	DI	D
Unique	YT-49	Hongli	Malus domestica Borkh.			D	D	DI	DI	DI	D	D	DI	D	D	D	DI	D	D	D	D	I	D	DI	DI	D	DI	I	DI	I	D	D	DI	D	D	I	DI	DI	DI	DI	D	I	D	DI	D	D	DI	DI	D
Unique	YT-5	Guoqinghong	Malus domestica Borkh.	Fuji mutant		DI	DI	DI	DI	DI	DI	DI	DI	DI	DI	DI	DI	DI	DI	DI	DI	DI	DI	I	DI	DI	D	D	DI	DI	D	I	DI	DI	DI	DI	DI	DI	I	D	DI	DI	DI	I	DI	DI	I	DI	DI
Unique	YT-50	Reandra	Malus domestica Borkh.			D	DI	DI	DI	D	I	DI	DI	DI	DI	D	I	DI	DI	I	DI	DI	I	D	D	DI	D	D	DI	DI	DI	I	I	DI	I	I	D	DI	DI	D	DI	D	D	DI	DI	DI	I	DI	D
Unique	YT-51	Revbihola	Malus domestica Borkh.			DI	DI	D	DI	DI	I	DI	DI	DI	D	DI	DI	DI	D	D	D	DI	I	DI	DI	DI	D	D	DI	I	D	D	DI	D	D	DI	DI	DI	I	D	D	D	D	DI	D	D	I	D	D
Unique	YT-52	Melrose	Malus domestica Borkh.			D	DI	D	D	D	D	DI	DI	DI	DI	DI	D	DI	D	I	D	DI	DI	DI	DI	DI	D	D	DI	DI	D	DI	DI	DI	DI	DI	D	DI	DI	DI	DI	D	DI	DI	D	DI	D	DI	DI
Unique	YT-53	Rewena	Malus domestica Borkh.			DI	D	D	D	D	DI	D	D	D	DI	I	D	DI	D	D	D	D	D	D	D	D	D	D	DI	I	DI	D	DI	D	D	DI	D	DI	DI	DI	D	D	DI	DI	DI	D	DI	D	D
Unique	YT-54	Mrxl(robusta×Liberty)	Malus robusta × domestica			D	D	D	DI	D	D	DI	DI	D	DI	DI	I	DI	D	DI	D	DI	DI	I	DI	DI	D	D	DI	I	D	D	D	DI	I	I	D	I	I	DI	DI	D	D	DI	DI	DI	DI	DI	D
Unique	YT-55	Mollies Del open	Malus domestica Borkh.		Seedling of Molie's Delicious	DI	DI	DI	I	D	DI	DI	DI	I	D	DI	DI	D	D	D	D	I	DI	D	DI	DI	DI	DI	DI	DI	DI	DI	I	DI	DI	I	I	DI	DI	DI	DI	DI	I	DI	I	DI	I	DI	D
Unique	YT-56	Renora	Malus domestica Borkh.			DI	DI	D	DI	D	I	DI	DI	DI	D	DI	DI	DI	I	DI	DI	I	I	DI	DI	D	D	I	DI	DI	D	DI	DI	DI	D	DI	DI	I	DI	DI	D	D	DI	I	DI	DI	DI	DI	DI
Unique	YT-57	Rosmadzin	Malus domestica Borkh.			DI	D	D	DI	DI	D	DI	DI	D	D	I	D	DI	DI	D	DI	DI	DI	D	I	D	D	D	DI	DI	D	D	DI	DI	D	DI	DI	DI	DI	DI	D	D	DI	DI	DI	DI	DI	DI	D
Unique	YT-58	Remo	Malus domestica Borkh.			DI	DI	D	DI	DI	DI	DI	D	I	DI	DI	D	DI	D	I	D	DI	D	I	D	D	D	DI	DI	DI	D	I	I	DI	D	DI	D	DI	DI	DI	D	D	D	I	D	DI	I	I	D
Unique	YT-6	Yangbai Crab				D	D	DI	D	DI	DI	I	DI	D	DI	D	D	DI	D	D	D	D	D	D	D	D	I	D	DI	DI	D	D	D	D	D	DI	D	DI	I	I	D	DI	I	DI	D	DI	DI	I	D
Unique	YT-60	Free Red Star	Malus domestica Borkh.			D	DI	D	D	I	D	D	D	D	D	D	I	I	DI	D	D	I	D	DI	DI	D	DI	D	DI	I	D	D	I	DI	D	DI	D	DI	I	DI	D	D	DI	DI	DI	D	D	D	DI
Unique	YT-61	Idared	Malus domestica Borkh.		Jonathan × Juxing	D	D	D	D	D	DI	D	D	DI	DI	DI	D	DI	D	D	D	D	DI	D	DI	D	D	D	DI	DI	D	DI	DI	D	D	DI	D	DI	DI	D	D	D	DI	I	DI	D	I	D	D
Unique	YT-62	Mingyue	Malus domestica Borkh.			DI	DI	D	I	DI	D	DI	D	DI	D	DI	I	DI	D	DI	D	I	DI	DI	D	DI	D	DI	DI	DI	D	D	DI	D	DI	DI	D	DI	I	I	I	D	D	DI	D	DI	DI	I	D
Unique	YT-63	Piga 101	Malus domestica Borkh.			DI	D	D	DI	DI	DI	DI	DI	DI	D	D	I	DI	D	DI	D	I	D	DI	D	DI	D	DI	DI	DI	D	DI	I	DI	I	I	DI	DI	DI	D	DI	D	DI	I	I	DI	DI	DI	DI
Unique	YT-67	Fenhong Gala 44	Malus domestica Borkh.	Gala mutant		DI	DI	D	DI	DI	DI	DI	DI	DI	DI	D	I	DI	D	I	DI	DI	D	I	D	DI	D	I	DI	DI	D	I	I	DI	I	I	DI	DI	DI	D	D	D	DI	DI	DI	DI	I	DI	DI
Unique	YT-69	Yanfu 4	Malus domestica Borkh.	Fuji mutant		DI	D	D	DI	DI	DI	DI	D	D	D	DI	DI	DI	D	DI	D	I	DI	DI	DI	D	D	D	DI	I	D	DI	DI	D	D	DI	DI	DI	I	DI	DI	D	D	D	DI	D	D	DI	D
Unique	YT-70	White Pearmain	Malus domestica Borkh.	White Pearmain mutant		D	D	D	DI	DI	D	I	DI	D	D	DI	I	DI	D	DI	D	I	D	DI	DI	D	D	D	DI	DI	D	DI	DI	DI	D	I	DI	DI	I	D	DI	D	D	I	DI	DI	DI	DI	DI
Unique	YT-75	Gornan	Malus domestica Borkh.			D	D	D	D	D	D	D	D	DI	DI	I	DI	DI	D	D	D	D	DI	D	DI	D	D	D	DI	DI	D	DI	I	DI	D	DI	D	DI	DI	D	DI	D	DI	I	D	D	DI	D	DI
Unique	YT-76	Regilndel	Malus domestica Borkh.			DI	DI	DI	DI	DI	I	DI	DI	DI	D	DI	DI	D	D	D	D	DI	I	DI	DI	DI	DI	D	DI	I	D	D	DI	D	D	DI	DI	DI	I	D	D	D	D	DI	D	D	I	D	D
Unique	YT-77	Golden Bell	Malus domestica Borkh.			DI	DI	D	DI	I	D	DI	DI	DI	DI	I	DI	DI	DI	I	DI	DI	DI	DI	D	DI	DI	I	DI	DI	DI	DI	DI	DI	DI	I	DI	D	I	D	DI	D	DI	DI	D	DI	I	DI	D
Unique	YT-78	Arkcharm	Malus domestica Borkh.			D	DI	DI	D	D	DI	DI	DI	DI	D	I	DI	D	DI	DI	DI	DI	DI	DI	D	D	DI	D	DI	DI	D	DI	I	DI	D	I	DI	D	DI	DI	D	D	DI	I	D	D	I	D	DI
Unique	YT-79	Redchief	Malus domestica Borkh.	Red Delicious mutant		DI	D	DI	DI	DI	DI	D	DI	D	DI	I	D	D	D	D	DI	DI	I	D	D	DI	I	D	DI	I	D	D	DI	D	DI	I	DI	DI	DI	DI	D	DI	DI	I	DI	DI	DI	I	DI
Unique	YT-81	Martinike	Malus domestica Borkh.			DI	DI	D	D	DI	D	D	DI	D	D	I	DI	DI	DI	DI	D	I	D	D	DI	D	D	D	DI	DI	D	DI	DI	D	I	I	DI	I	DI	DI	D	D	DI	DI	D	DI	DI	D	DI
Unique	YT-82	Sweetle	Malus domestica Borkh.			D	DI	DI	DI	D	D	DI	DI	D	DI	DI	I	D	D	I	D	DI	D	DI	DI	D	DI	D	DI	DI	D	DI	DI	DI	D	I	D	I	DI	DI	D	D	DI	DI	D	DI	I	DI	D
Unique	YT-83	Aleksanader	Malus domestica Borkh.			D	DI	D	D	I	DI	D	D	D	DI	I	D	DI	D	DI	D	DI	D	D	D	D	D	DI	DI	I	D	D	DI	D	D	I	D	I	DI	DI	D	D	DI	DI	D	DI	I	DI	D
Unique	YT-84	Yan 6 Fenhong 143	Malus domestica Borkh.	Fuji mutant		DI	DI	D	I	DI	D	I	DI	I	DI	D	I	DI	D	I	DI	DI	DI	I	DI	DI	D	DI	DI	DI	D	I	I	DI	DI	I	DI	I	DI	D	D	D	DI	DI	DI	DI	I	I	D
Unique	YT-85	Retina	Malus domestica Borkh.			D	D	D	DI	I	I	DI	DI	D	D	I	DI	DI	D	D	D	DI	DI	D	D	DI	D	DI	DI	I	DI	D	D	DI	D	DI	DI	DI	DI	D	D	D	D	DI	D	D	I	D	DI
Unique	YT-87	Wengao 3 mutant	Malus domestica Borkh.	Fuji mutant		DI	D	D	DI	DI	DI	DI	DI	D	D	DI	DI	DI	D	DI	D	I	DI	DI	DI	D	D	D	DI	I	D	DI	DI	D	D	DI	DI	DI	I	DI	DI	D	D	DI	DI	D	D	DI	D
Unique	YT-88	Shajinyilamu	Malus sieversii (Ledeb.) Roem.			D	D	D	D	I	DI	I	DI	D	DI	DI	D	DI	D	DI	D	D	D	D	D	D	D	D	DI	DI	D	D	D	D	D	D	D	D	I	I	DI	D	I	I	D	DI	D	I	D
Unique	YT-89	Qiuhong	Malus domestica Borkh.			D	D	DI	D	D	D	D	DI	D	DI	DI	I	D	D	DI	DI	I	D	D	I	D	DI	D	DI	I	D	D	D	D	D	I	D	DI	I	DI	DI	D	DI	D	I	DI	D	D	DI
Unique	YT-91	Jinduhong Gala	Malus domestica Borkh.	Gala mutant		DI	DI	D	I	D	DI	I	DI	DI	DI	D	I	DI	DI	I	DI	D	DI	DI	D	D	D	DI	DI	DI	D	DI	I	DI	D	I	D	DI	DI	D	D	D	D	I	D	DI	I	I	D
Unique	YT-93	Honglu seedling 65	Malus domestica Borkh.			DI	DI	D	I	I	DI	D	DI	DI	DI	DI	I	DI	D	I	DI	I	DI	D	DI	D	D	D	DI	I	D	DI	I	DI	D	DI	D	DI	I	DI	I	D	D	D	DI	D	DI	DI	DI
Unique	YT-94	Tsugaru	Malus domestica Borkh.	Tsugaru mutant	Golden Delicious × Jonathan	D	DI	D	DI	D	D	DI	D	DI	DI	I	DI	DI	D	D	D	DI	DI	DI	D	DI	DI	DI	DI	DI	DI	DI	DI	DI	DI	DI	D	DI	DI	D	D	D	D	I	I	DI	DI	I	D
Unique	YT-95	Jinshuai mutant	Malus domestica Borkh.	Golden Delicious mutant		DI	DI	D	I	DI	DI	I	DI	DI	DI	DI	DI	DI	DI	DI	DI	DI	I	DI	DI	DI	D	DI	DI	DI	DI	I	DI	DI	DI	DI	DI	DI	DI	DI	DI	D	I	I	DI	DI	I	D	DI
Unique	YT-96	Taishan Crab	Malus hupehensis (Pamp.) Rehd.			D	DI	D	D	I	D	D	DI	D	DI	DI	D	DI	D	D	D	DI	D	I	D	D	D	D	DI	DI	D	D	I	D	D	D	D	D	I	DI	D	D	D	D	I	D	D	D	D
Unique	YT-98	Luli	Malus domestica Borkh.		Mutant of Luli(TA-12) ?	DI	I	DI	DI	D	DI	DI	D	DI	DI	DI	D	D	D	DI	D	D	DI	DI	D	D	DI	D	DI	DI	D	D	I	DI	D	DI	D	DI	DI	D	D	D	D	DI	D	D	DI	I	D
Unique	YX-01-001	01-001	Malus asiatica × domestica		Zisai Pearl × Miyazaki Spur Fuji	D	D	D	I	D	DI	I	D	D	D	DI	D	I	D	DI	D	I	D	DI	DI	D	DI	D	DI	DI	D	D	DI	D	DI	I	DI	DI	DI	D	DI	D	D	DI	D	D	DI	DI	D
Unique	YX-01-121	01-121	Malus asiatica × domestica		Zisai Pearl × Miyazaki Spur Fuji	DI	D	D	DI	I	DI	I	D	D	D	DI	D	I	D	DI	D	I	I	D	D	D	D	D	DI	DI	D	D	I	D	DI	I	I	I	I	DI	DI	D	D	DI	DI	D	DI	DI	D
Unique	YX-02-009	02-009	Malus asiatica × domestica		Zisai Pearl × Miyazaki Spur Fuji	D	D	D	I	D	DI	I	DI	D	D	DI	DI	DI	D	DI	D	I	D	DI	D	D	D	D	DI	DI	D	D	I	D	D	D	DI	I	DI	I	D	D	D	DI	D	D	DI	DI	D
Unique	YX-03-010	03-010	Malus asiatica × domestica		Zisai Pearl × Miyazaki Spur Fuji	D	D	D	DI	D	D	I	DI	D	D	D	D	DI	D	DI	D	I	DI	DI	D	D	D	DI	DI	DI	D	D	I	D	D	DI	DI	DI	I	DI	D	D	DI	DI	D	D	DI	DI	D
Unique	YX-03-111	03-111	Malus asiatica × domestica		Zisai Pearl × Miyazaki Spur Fuji	DI	D	D	I	I	D	I	DI	D	D	DI	D	I	D	D	D	I	I	D	I	D	DI	DI	DI	DI	D	D	DI	D	DI	DI	DI	DI	I	DI	DI	D	DI	DI	DI	D	DI	DI	D
Unique	YX-04-033	04-033	Malus asiatica × domestica		Zisai Pearl × Miyazaki Spur Fuji	D	D	D	D	I	D	I	DI	D	D	D	DI	DI	D	D	D	I	D	DI	D	D	DI	DI	DI	DI	D	DI	DI	D	D	DI	I	I	I	DI	D	D	DI	DI	D	D	DI	DI	D
Unique	YX-04-087	04-087	Malus asiatica × domestica		Zisai Pearl × Miyazaki Spur Fuji	D	D	D	D	I	DI	DI	D	D	D	DI	D	I	D	D	D	I	DI	D	I	D	D	D	DI	DI	D	DI	DI	D	DI	I	I	DI	I	DI	D	D	D	DI	D	D	DI	DI	D
Unique	YX-06-056	06-056	Malus asiatica × domestica		Zisai Pearl × Miyazaki Spur Fuji	D	D	D	D	DI	DI	I	D	D	D	DI	DI	DI	D	DI	D	I	DI	D	DI	D	D	D	DI	DI	D	D	I	D	D	DI	DI	DI	DI	I	D	D	D	DI	D	D	DI	DI	D
Unique	YX-08-034	08-034	Malus asiatica × domestica		Zisai Pearl × Miyazaki Spur Fuji	DI	D	D	DI	D	DI	DI	DI	D	D	DI	DI	DI	D	DI	D	I	D	D	DI	D	D	D	DI	DI	D	DI	DI	D	D	DI	I	I	I	I	D	D	D	DI	D	D	DI	D	D
Unique	YX-09-037	09-037	Malus asiatica × domestica		Zisai Pearl × Miyazaki Spur Fuji	DI	D	D	DI	I	D	D	D	D	D	D	D	I	D	D	D	I	DI	D	DI	D	D	DI	DI	DI	D	DI	DI	D	DI	I	D	I	I	I	D	D	DI	DI	D	D	DI	DI	D
Unique	YX-09-079	09-079	Malus asiatica × domestica		Zisai Pearl × Miyazaki Spur Fuji	D	D	D	DI	I	DI	I	D	D	D	D	D	DI	D	DI	D	I	D	DI	DI	D	D	D	DI	DI	D	DI	I	D	D	DI	DI	I	I	DI	DI	D	D	DI	D	D	DI	DI	D
Unique	YX-10-010	10-010	Malus asiatica × domestica		Zisai Pearl × Miyazaki Spur Fuji	D	D	D	DI	DI	D	I	DI	D	D	D	DI	DI	D	DI	D	I	I	D	D	D	DI	D	DI	DI	D	DI	DI	D	D	D	DI	DI	I	DI	D	D	D	DI	D	D	DI	DI	D
Unique	YX-10-182	10-182	Malus asiatica × domestica		Zisai Pearl × Miyazaki Spur Fuji	D	D	D	DI	D	D	DI	D	D	D	D	D	I	D	D	D	I	DI	DI	D	D	D	D	DI	DI	D	DI	DI	D	DI	I	DI	DI	I	DI	D	D	D	I	D	DI	DI	D	D
Unique	YX-11-037	11-037	Malus asiatica × domestica		Zisai Pearl × Miyazaki Spur Fuji	D	D	D	I	D	D	D	DI	D	D	D	DI	DI	D	D	D	I	D	DI	D	D	D	DI	DI	DI	D	DI	DI	D	D	D	DI	I	I	DI	D	D	DI	DI	D	D	DI	D	D
Unique	YX-11-206	11-206	Malus asiatica × domestica		Zisai Pearl × Miyazaki Spur Fuji	DI	D	D	DI	I	DI	DI	DI	D	D	D	DI	DI	D	DI	D	I	D	DI	DI	D	DI	D	DI	DI	D	DI	DI	D	D	DI	D	I	I	DI	DI	D	DI	DI	DI	D	DI	DI	D
Unique	YX-12-206	12-206	Malus domestica × asiatica		Miyazaki Spur Fuji × Zisai Pearl	D	D	D	D	D	D	I	DI	D	D	DI	DI	DI	D	DI	D	I	I	D	D	D	DI	DI	DI	DI	D	DI	I	D	DI	I	DI	I	DI	D	DI	D	DI	DI	D	D	DI	DI	D
Unique	YX-13-025	13-025	Malus domestica × asiatica		Miyazaki Spur Fuji × Zisai Pearl	DI	D	D	DI	DI	DI	I	D	D	D	DI	D	DI	D	DI	D	I	D	D	I	D	DI	D	DI	DI	D	DI	I	D	D	DI	DI	DI	I	D	D	D	DI	DI	DI	D	DI	DI	D
Unique	YX-16-155	16-155	Malus domestica × asiatica		Miyazaki Spur Fuji × Zisai Pearl	D	D	D	DI	DI	D	D	DI	D	D	DI	D	I	D	D	D	I	D	DI	DI	D	D	DI	DI	DI	D	D	I	D	D	DI	DI	I	DI	I	DI	D	DI	DI	DI	D	DI	D	D
Unique	YX-16-157	16-157	Malus domestica × asiatica		Miyazaki Spur Fuji × Zisai Pearl	DI	D	D	I	I	D	DI	DI	D	D	DI	D	I	D	D	D	I	D	DI	DI	D	D	DI	DI	DI	D	DI	DI	D	DI	DI	DI	DI	I	DI	D	D	DI	DI	D	D	DI	DI	D
Unique	YX-17-023	17-023	Malus domestica × asiatica		Miyazaki Spur Fuji × Zisai Pearl	D	D	D	I	DI	D	D	DI	D	D	D	DI	DI	D	DI	D	I	I	D	D	D	D	DI	DI	DI	D	DI	DI	D	DI	I	D	DI	DI	DI	D	D	D	DI	DI	D	DI	DI	D
Unique	YX-17-199	17-199	Malus domestica × asiatica		Miyazaki Spur Fuji × Zisai Pearl	DI	D	D	DI	I	D	D	D	D	D	DI	D	I	D	D	D	I	I	DI	DI	D	D	DI	DI	DI	D	DI	I	D	DI	I	DI	DI	I	DI	DI	D	DI	DI	D	D	DI	DI	D
Unique	YX-21-005	21-005	Malus asiatica × domestica		Zisai Pearl × Golden Delicious	D	D	D	DI	D	DI	I	DI	DI	D	D	DI	I	D	D	D	I	I	D	D	D	DI	DI	DI	DI	D	DI	DI	DI	DI	DI	DI	DI	DI	DI	D	DI	DI	I	DI	I	I	DI	DI
Unique	YX-21-018	21-018	Malus asiatica × domestica		Zisai Pearl × Golden Delicious	D	DI	DI	DI	D	DI	DI	DI	DI	D	D	DI	DI	D	DI	DI	DI	I	DI	D	D	DI	DI	DI	DI	D	DI	I	DI	DI	I	DI	I	DI	D	D	D	D	I	D	I	I	DI	DI
Unique	YX-22-186	22-186	Malus asiatica × domestica		Zisai Pearl × Golden Delicious	D	DI	DI	I	DI	D	I	DI	D	DI	DI	DI	DI	DI	DI	DI	I	I	DI	DI	D	DI	DI	DI	DI	D	DI	I	DI	DI	I	D	I	DI	DI	DI	D	D	I	D	DI	I	D	DI
Unique	YX-27-003	27-003	Malus asiatica × domestica		Zisai Pearl × Golden Delicious	DI	DI	DI	DI	D	DI	I	DI	DI	DI	DI	DI	I	D	D	D	DI	DI	DI	DI	DI	DI	DI	DI	DI	DI	DI	I	DI	DI	DI	D	DI	DI	I	DI	D	D	I	D	DI	I	I	D
Unique	YX-29-176	29-176	Malus asiatica × domestica		Zisai Pearl × Golden Delicious	DI	D	D	DI	I	D	I	DI	DI	DI	DI	DI	DI	DI	DI	DI	DI	DI	D	DI	DI	I	DI	DI	DI	D	DI	DI	DI	I	DI	DI	I	I	D	DI	D	DI	I	D	DI	I	DI	DI
Unique	YX-30-001	30-001	Malus asiatica × domestica		Zisai Pearl × Golden Delicious	D	D	D	I	D	DI	I	DI	D	DI	DI	DI	DI	D	DI	DI	DI	I	DI	D	D	D	DI	DI	DI	D	DI	DI	DI	D	DI	DI	DI	DI	I	DI	DI	I	I	D	DI	I	DI	DI
Unique	YX-33-018	33-018	Malus asiatica × domestica		Zisai Pearl × Golden Delicious	D	D	D	I	I	DI	DI	D	D	D	DI	DI	DI	D	DI	D	I	I	DI	I	D	D	D	DI	DI	D	D	DI	D	DI	DI	DI	DI	I	DI	D	D	D	DI	D	D	DI	I	D
Unique	YX-33-101	33-101	Malus asiatica × domestica		Zisai Pearl × Golden Delicious	D	D	D	DI	I	D	D	DI	DI	D	DI	D	I	D	D	D	I	D	D	D	D	D	D	DI	DI	D	D	I	D	DI	DI	DI	I	I	DI	D	D	D	I	DI	D	DI	I	D
Unique	YX-33-151	33-151	Malus asiatica × domestica		Zisai Pearl × Golden Delicious	DI	D	D	I	I	DI	I	DI	DI	DI	DI	DI	I	D	D	D	DI	I	DI	DI	DI	I	D	DI	DI	D	DI	DI	DI	DI	DI	DI	I	I	DI	DI	D	DI	I	D	DI	I	DI	D
Unique	YX-51-007	51-007	Malus domestica Borkh.		Jonathan × Golden Delicious	D	I	DI	DI	I	D	DI	DI	D	D	DI	DI	D	D	I	DI	DI	DI	I	DI	D	I	D	DI	DI	D	DI	I	DI	D	DI	DI	DI	I	D	DI	DI	DI	DI	DI	DI	DI	DI	DI
Unique	YX-51-031	51-031	Malus domestica Borkh.		Jonathan × Golden Delicious	DI	DI	DI	DI	D	DI	DI	DI	D	D	DI	DI	D	DI	I	DI	I	DI	DI	DI	D	DI	D	DI	DI	D	I	DI	DI	DI	DI	D	D	DI	DI	DI	D	D	DI	I	DI	DI	DI	DI
Unique	YX-51-077	51-077	Malus domestica Borkh.		Jonathan × Golden Delicious	D	D	D	DI	DI	DI	DI	D	DI	DI	I	DI	D	DI	DI	DI	DI	DI	D	I	DI	D	DI	DI	DI	D	DI	DI	DI	DI	DI	D	DI	DI	D	DI	DI	DI	DI	DI	DI	DI	I	D
Unique	YX-51-102	51-102	Malus domestica Borkh.		Jonathan × Golden Delicious	DI	DI	DI	DI	D	D	DI	D	DI	DI	DI	DI	D	D	I	D	DI	DI	DI	DI	DI	D	DI	DI	DI	D	DI	DI	DI	DI	DI	D	DI	DI	DI	D	DI	DI	DI	DI	DI	DI	I	DI
Unique	YX-51-165	51-165	Malus domestica Borkh.		Jonathan × Golden Delicious	DI	DI	DI	DI	DI	DI	DI	DI	I	DI	DI	DI	D	D	I	D	DI	DI	DI	DI	DI	DI	D	DI	DI	DI	I	DI	DI	DI	DI	DI	D	DI	DI	DI	D	D	I	DI	DI	DI	DI	DI
Unique	YX-51-166	51-166	Malus domestica Borkh.		Jonathan × Golden Delicious	DI	DI	D	DI	I	DI	DI	DI	DI	D	DI	DI	DI	DI	I	DI	I	DI	DI	D	DI	I	DI	DI	DI	D	I	DI	DI	DI	DI	DI	D	I	DI	DI	DI	DI	I	I	DI	DI	I	D
Unique	YX-51-209	51-209	Malus domestica Borkh.		Jonathan × Golden Delicious	D	I	DI	DI	I	D	DI	D	D	DI	DI	DI	DI	DI	DI	DI	D	DI	DI	D	DI	D	DI	DI	DI	D	DI	DI	DI	DI	DI	D	DI	I	D	D	DI	DI	I	I	DI	DI	D	DI
Unique	YX-52-049	52-049	Malus domestica Borkh.		Jonathan × Golden Delicious	D	DI	DI	DI	D	DI	DI	D	DI	DI	I	DI	D	DI	DI	DI	D	DI	D	DI	D	DI	D	DI	DI	D	DI	DI	DI	D	DI	D	DI	DI	D	DI	D	D	DI	I	DI	DI	DI	DI
Unique	YX-52-151	52-151	Malus domestica Borkh.		Jonathan × Golden Delicious	D	DI	DI	DI	D	D	DI	DI	I	D	DI	DI	D	D	I	D	I	DI	I	DI	DI	I	D	DI	DI	DI	I	DI	DI	DI	DI	DI	DI	DI	D	DI	DI	DI	DI	D	DI	DI	DI	DI
Unique	YX-52-160	52-160	Malus domestica Borkh.		Jonathan × Golden Delicious	DI	DI	DI	DI	DI	DI	DI	D	DI	DI	I	DI	DI	D	D	D	DI	DI	D	I	D	I	D	DI	DI	DI	I	DI	DI	DI	DI	D	DI	DI	D	D	DI	DI	DI	DI	DI	DI	DI	DI
Unique	YX-53-040	53-040	Malus domestica Borkh.		Jonathan × Golden Delicious	DI	DI	DI	DI	DI	DI	DI	D	I	DI	DI	DI	DI	DI	DI	DI	D	DI	DI	DI	D	I	D	DI	DI	DI	DI	DI	DI	DI	DI	DI	DI	DI	D	D	D	D	I	DI	DI	DI	I	D
Unique	YX-53-205	53-205	Malus domestica Borkh.		Jonathan × Golden Delicious	D	D	D	D	I	DI	DI	DI	D	DI	DI	D	D	D	I	D	DI	D	DI	DI	D	DI	D	DI	DI	D	DI	D	D	D	DI	DI	DI	I	DI	DI	D	D	D	DI	D	D	DI	DI
Unique	YX-54-001	54-001	Malus domestica Borkh.		Jonathan × Golden Delicious	DI	DI	DI	DI	DI	D	DI	D	DI	DI	DI	DI	D	D	DI	D	DI	DI	I	D	D	DI	DI	DI	DI	D	I	DI	DI	D	DI	D	DI	DI	D	DI	DI	DI	DI	DI	DI	DI	I	D
Unique	YX-54-188	54-188	Malus domestica Borkh.		Jonathan × Golden Delicious	D	DI	DI	DI	DI	DI	DI	DI	DI	D	DI	DI	D	DI	DI	DI	DI	DI	DI	DI	D	D	DI	DI	DI	D	I	DI	D	D	DI	DI	D	DI	DI	D	D	D	DI	D	DI	DI	I	D
Unique	YX-55-006	55-006	Malus domestica Borkh.		Jonathan × Golden Delicious	D	DI	DI	DI	DI	DI	DI	D	DI	D	DI	DI	D	D	DI	D	I	DI	D	DI	DI	DI	DI	DI	DI	DI	I	DI	DI	DI	DI	DI	D	DI	DI	DI	D	D	I	DI	DI	DI	DI	DI
Unique	YX-55-023	55-023	Malus domestica Borkh.		Jonathan × Golden Delicious	DI	DI	DI	DI	DI	DI	DI	DI	DI	DI	DI	DI	D	DI	I	DI	DI	DI	DI	I	DI	I	D	DI	DI	D	I	DI	DI	DI	DI	DI	D	DI	DI	D	D	D	DI	D	DI	DI	D	DI
Unique	YX-55-042	55-042	Malus domestica Borkh.		Jonathan × Golden Delicious	DI	DI	DI	DI	DI	D	DI	D	DI	DI	I	DI	D	DI	I	DI	D	DI	DI	I	D	I	D	DI	DI	D	DI	DI	DI	D	DI	D	DI	DI	DI	DI	D	D	I	DI	DI	DI	DI	DI
Unique	YX-56-081	56-081	Malus domestica Borkh.		Jonathan × Golden Delicious	D	I	DI	DI	DI	D	DI	DI	DI	DI	DI	DI	DI	DI	DI	DI	DI	DI	D	D	D	DI	DI	DI	DI	DI	I	DI	DI	D	DI	DI	D	DI	DI	DI	D	D	I	D	DI	DI	D	DI
Unique	YX-58-036	58-036	Malus domestica Borkh.		Jonathan × Golden Delicious	D	DI	DI	DI	D	DI	DI	D	I	DI	DI	DI	DI	D	D	D	D	DI	DI	I	D	I	DI	DI	DI	DI	I	DI	DI	D	DI	D	DI	DI	D	DI	DI	DI	DI	I	DI	DI	D	DI
Unique	YX-58-089	58-089	Malus domestica Borkh.		Jonathan × Golden Delicious	DI	DI	DI	DI	D	DI	DI	D	DI	DI	DI	DI	DI	DI	DI	D	DI	DI	DI	D	D	DI	DI	DI	DI	DI	I	D	DI	DI	DI	D	D	DI	D	D	D	D	I	DI	DI	DI	D	DI
Unique	YX-58-144	58-144	Malus domestica Borkh.		Jonathan × Golden Delicious	D	DI	DI	DI	DI	DI	DI	D	DI	D	DI	DI	D	DI	DI	DI	I	DI	DI	DI	D	D	DI	DI	DI	D	I	DI	DI	D	DI	DI	D	DI	DI	D	D	D	DI	DI	DI	DI	I	D
Unique	YX-58-177	58-177	Malus domestica Borkh.		Jonathan × Golden Delicious	D	I	DI	DI	DI	DI	DI	D	DI	DI	I	DI	DI	D	DI	D	D	DI	DI	DI	D	DI	DI	DI	DI	D	I	I	DI	D	DI	D	DI	DI	D	D	D	D	DI	I	DI	DI	I	D
Unique	YX-58-211	58-211	Malus domestica Borkh.		Jonathan × Golden Delicious	DI	DI	DI	DI	DI	DI	DI	D	DI	DI	DI	DI	D	DI	I	DI	D	DI	I	DI	DI	DI	DI	DI	DI	DI	DI	D	DI	DI	DI	DI	DI	DI	D	DI	D	D	DI	I	DI	DI	D	DI
Unique	YX-59-086	59-086	Malus domestica Borkh.		Jonathan × Golden Delicious	DI	DI	DI	DI	DI	D	DI	D	DI	DI	DI	DI	D	D	DI	DI	DI	DI	I	D	D	DI	DI	DI	DI	DI	I	DI	DI	DI	DI	D	D	DI	DI	D	D	D	DI	I	DI	DI	DI	DI
Unique	YX-59-130	59-130	Malus domestica Borkh.		Jonathan × Golden Delicious	D	DI	DI	DI	DI	DI	DI	D	I	DI	DI	DI	D	DI	I	DI	D	DI	DI	DI	DI	DI	D	DI	DI	DI	I	DI	DI	DI	DI	D	DI	DI	D	DI	DI	DI	DI	I	DI	DI	D	DI
Unique	Z-1	Jersey Mac	Malus domestica Borkh.		New Jersey 24×July Red	D	D	DI	DI	I	D	D	DI	DI	D	D	DI	D	D	D	D	I	D	D	I	D	DI	DI	DI	I	D	D	DI	D	D	I	D	DI	I	I	D	DI	D	DI	D	D	I	D	D
Unique	Z-10	Gale Gala	Malus domestica Borkh.	Gala mutant		DI	DI	DI	I	D	DI	I	DI	DI	DI	D	I	DI	DI	I	DI	D	DI	DI	DI	D	DI	DI	DI	DI	D	DI	I	DI	D	I	D	DI	DI	D	D	D	D	I	D	DI	I	I	D
Unique	Z-12	Yanga1	Malus domestica Borkh.	Gala mutant		DI	DI	DI	I	D	DI	I	DI	DI	DI	D	I	DI	DI	I	DI	D	DI	DI	D	D	DI	DI	DI	DI	D	DI	I	DI	D	I	D	DI	DI	D	D	D	D	I	D	DI	I	I	D
Unique	Z-13	NAKT M9 clone	Malus pumila Mill.			D	D	D	D	DI	DI	DI	DI	D	D	I	D	D	D	DI	D	D	D	D	D	D	D	D	DI	DI	D	D	DI	D	D	D	D	D	DI	I	I	DI	DI	DI	DI	D	DI	D	DI
Unique	Z-15	Huajia	Malus domestica Borkh.			D	D	D	DI	DI	DI	DI	D	DI	D	I	D	DI	D	DI	DI	I	D	D	D	D	I	D	DI	I	D	DI	I	DI	D	I	DI	DI	I	DI	D	DI	DI	I	D	DI	DI	D	DI
Unique	Z-16	Dorsett Golden	Malus domestica Borkh.		Seedling of Golden Delicious	D	D	D	D	DI	DI	I	DI	D	DI	DI	DI	D	D	D	D	D	D	I	D	DI	D	DI	DI	I	DI	I	DI	D	DI	I	D	D	DI	I	D	D	DI	DI	D	D	DI	DI	DI
Unique	Z-17	99-2-58	Malus domestica Borkh.		America 8 × Maiyan	D	DI	DI	I	DI	DI	DI	DI	D	D	I	DI	DI	D	DI	DI	I	D	D	D	D	DI	D	DI	I	D	D	DI	DI	D	I	DI	DI	DI	D	D	I	I	DI	D	D	DI	D	DI
Unique	Z-22	99-1-29	Malus domestica Borkh.		Geneva Early × America 8	D	D	D	D	I	D	DI	DI	D	D	DI	D	DI	D	D	D	DI	D	DI	D	D	DI	DI	DI	DI	D	DI	I	D	D	I	DI	DI	DI	D	D	DI	DI	DI	D	D	DI	D	DI
Unique	Z-23	Seokwang	Malus domestica Borkh.			D	DI	DI	DI	DI	DI	DI	D	DI	DI	I	DI	DI	D	D	D	DI	D	DI	D	DI	DI	I	DI	DI	DI	DI	I	DI	DI	I	D	DI	DI	DI	D	DI	DI	DI	DI	D	I	DI	D
Unique	Z-25	Maiyan	Malus domestica Borkh.			D	D	D	DI	DI	DI	D	DI	D	DI	DI	D	D	DI	D	D	DI	D	D	D	D	DI	DI	DI	I	D	D	DI	D	D	I	D	I	I	DI	D	I	I	I	D	DI	DI	D	D
Unique	Z-29	99-2-39	Malus domestica Borkh.		America 8 × Maiyan	D	DI	DI	DI	DI	DI	DI	DI	DI	D	I	DI	DI	D	D	D	I	D	D	D	D	I	DI	DI	I	D	DI	I	DI	D	I	DI	DI	I	D	D	DI	DI	DI	D	D	DI	DI	D
Unique	Z-3	Sweetie	Malus domestica Borkh.	Sweetie mutant	Braeburn × Royal Gala	D	DI	DI	DI	D	D	DI	DI	D	DI	DI	I	DI	D	I	D	DI	D	I	DI	D	D	D	DI	DI	D	DI	DI	DI	D	I	D	I	DI	DI	D	D	DI	DI	D	DI	I	DI	D
Unique	Z-31	Huaxing	Malus domestica Borkh.			DI	DI	DI	DI	D	DI	DI	D	D	DI	DI	D	D	D	DI	D	D	DI	DI	D	D	DI	DI	DI	DI	D	DI	I	DI	D	I	D	D	DI	D	D	DI	D	I	D	DI	DI	I	D
Unique	Z-38	Taihong Gala	Malus domestica Borkh.	Gala mutant		DI	DI	DI	I	D	DI	I	DI	DI	DI	D	I	DI	DI	I	DI	D	DI	DI	D	D	DI	DI	DI	DI	D	DI	I	DI	D	I	D	DI	DI	D	D	D	D	I	D	DI	I	I	D
Unique	Z-39	Anna	Malus domestica Borkh.			D	D	D	D	DI	DI	DI	DI	D	DI	DI	DI	D	DI	D	DI	DI	D	DI	D	D	DI	D	DI	DI	DI	DI	DI	DI	DI	I	D	D	I	DI	D	D	DI	DI	D	D	D	D	DI
Unique	Z-4	Hong Zhenzhu	Malus domestica Borkh.			D	I	DI	DI	D	DI	DI	DI	D	DI	DI	DI	DI	DI	DI	DI	D	DI	D	D	D	DI	D	DI	I	D	D	I	DI	D	I	D	D	DI	D	D	D	D	DI	D	D	DI	I	D
Unique	Z-40	Qiuhong Gala	Malus domestica Borkh.			D	DI	DI	DI	D	D	DI	DI	DI	DI	I	DI	DI	D	D	D	DI	DI	DI	D	DI	D	DI	DI	DI	DI	DI	DI	DI	DI	DI	D	DI	DI	D	D	D	D	I	DI	DI	DI	I	D
Unique	Z-42	Shandong 6	Malus domestica Borkh.	Gala mutant		DI	DI	DI	I	D	DI	I	DI	DI	DI	D	I	DI	DI	I	DI	D	DI	DI	D	D	DI	DI	DI	DI	D	DI	I	DI	D	I	D	DI	D	D	D	D	D	I	D	DI	I	I	D
Unique	Z-43	Chenyang	Malus domestica Borkh.			DI	DI	DI	DI	D	I	D	D	I	DI	DI	DI	DI	DI	DI	D	DI	D	DI	DI	D	DI	DI	DI	DI	I	I	DI	DI	DI	I	DI	DI	DI	D	D	DI	I	I	D	DI	DI	I	D
Unique	Z-44	Dongqie Gala	Malus domestica Borkh.	Gala mutant		DI	DI	DI	DI	DI	DI	DI	D	I	DI	DI	D	D	D	I	D	DI	D	I	D	D	DI	DI	DI	DI	D	I	I	DI	D	DI	D	DI	DI	DI	D	D	D	I	D	DI	I	I	D
Unique	Z-47	Taishan Gala	Malus domestica Borkh.	Gala mutant		I	DI	DI	I	D	DI	I	DI	DI	DI	D	I	DI	DI	I	DI	D	DI	DI	D	D	DI	DI	DI	DI	D	DI	I	DI	D	I	D	DI	DI	D	D	D	D	I	D	DI	I	I	D
Unique	Z-5	NAKB clone	Malus pumila Mill.			D	D	D	D	DI	DI	DI	DI	D	D	I	D	D	D	DI	D	D	D	D	D	D	D	D	DI	DI	D	D	DI	D	D	D	D	D	DI	I	I	DI	DI	DI	DI	D	DI	D	DI
Unique	Z-51	Znoga	Malus domestica Borkh.			DI	DI	DI	D	DI	DI	DI	DI	DI	DI	I	D	D	DI	DI	D	D	DI	DI	D	DI	DI	DI	DI	DI	D	DI	DI	DI	DI	I	D	I	DI	DI	D	D	I	I	DI	DI	DI	DI	DI
Unique	Z-53	Rockit	Malus domestica Borkh.	Gala mutant	Royal Gala × GS2184	I	D	D	DI	D	D	I	DI	I	DI	D	I	DI	DI	I	DI	D	DI	DI	DI	DI	DI	DI	DI	DI	D	I	I	DI	D	I	D	D	DI	DI	D	D	D	I	D	I	I	I	D
Unique	Z-6	M9 pajam2	Malus pumila Mill.			D	D	D	D	DI	DI	DI	DI	D	D	I	D	D	D	DI	D	D	D	D	D	D	D	D	DI	DI	D	D	DI	D	D	D	D	D	DI	I	I	DI	DI	DI	DI	D	DI	D	DI
Unique	Z-7	Jinshiji	Malus domestica Borkh.	Gala mutant		DI	DI	DI	DI	D	DI	I	DI	DI	DI	D	I	DI	DI	I	DI	D	DI	DI	D	D	DI	DI	DI	DI	D	DI	I	DI	D	I	D	DI	DI	D	D	D	D	I	D	DI	I	I	D
Unique	Z-8	Huarui	Malus domestica Borkh.			D	DI	DI	D	D	D	D	DI	DI	DI	DI	D	DI	D	D	D	DI	DI	D	D	D	DI	D	DI	DI	D	D	I	DI	D	I	DI	DI	DI	D	D	D	D	DI	D	DI	D	DI	DI
Unique	Z-9	Hongcuibao	Malus domestica Borkh.			DI	DI	DI	DI	D	DI	DI	DI	DI	DI	DI	DI	DI	DI	DI	DI	DI	D	I	D	D	I	D	DI	DI	D	DI	DI	DI	D	I	D	I	DI	D	D	D	D	DI	D	DI	DI	I	D
Unique	15--18	Jonared	Malus domestica Borkh.			D	DI	DI	D	DI	D	D	D	DI	DI	DI	D	D	D	DI	D	DI	D	DI	DI	D	DI	D	DI	DI	D	DI	DI	D	D	DI	D	D	DI	D	D	D	D	DI	DI	D	D	DI	DI
Unique	16--17	Charden	Malus domestica Borkh.		Golden Delicious × Reinette Clochard	DI	DI	DI	DI	DI	DI	DI	DI	DI	DI	DI	I	DI	DI	DI	DI	DI	DI	DI	DI	DI	DI	DI	DI	DI	DI	DI	DI	DI	DI	I	DI	DI	DI	DI	DI	DI	D	DI	DI	DI	I	DI	DI
Unique	19--7	Mutsu	Malus domestica Borkh.		Golden Delicious × Indo	DI	DI	DI	I	DI	DI	DI	DI	DI	DI	DI	DI	DI	DI	DI	DI	DI	DI	DI	DI	DI	DI	DI	DI	DI	DI	I	DI	DI	DI	I	DI	DI	DI	DI	DI	DI	DI	DI	DI	DI	DI	DI	DI
Unique	22--1	Spur Mutsu	Malus domestica Borkh.			DI	DI	DI	I	DI	DI	DI	DI	D	DI	DI	DI	DI	DI	DI	DI	DI	DI	DI	DI	DI	DI	DI	DI	DI	DI	I	DI	DI	DI	I	DI	DI	DI	DI	D	DI	DI	DI	DI	DI	I	DI	DI
Unique	24--17	Hongqiaowang	Malus domestica Borkh.			DI	DI	DI	DI	DI	DI	DI	DI	DI	DI	DI	DI	DI	DI	DI	DI	DI	DI	DI	DI	DI	DI	DI	DI	DI	DI	I	DI	DI	DI	DI	DI	DI	DI	DI	DI	DI	DI	I	DI	DI	I	DI	DI
Unique	5--1	Jonagold	Malus domestica Borkh.		Golden Delicious × Jonathan	DI	DI	DI	DI	DI	DI	DI	DI	DI	DI	DI	DI	DI	DI	DI	DI	DI	DI	DI	DI	DI	DI	DI	DI	DI	DI	I	DI	DI	DI	DI	DI	DI	DI	D	DI	DI	DI	I	DI	DI	I	DI	DI
Unique	B-15	Zumi Crab 3x	Malus zumi Mats.			DI	DI	DI	DI	DI	DI	I	DI	DI	DI	DI	I	DI	D	D	D	DI	I	DI	D	DI	I	D	DI	DI	D	DI	I	DI	DI	I	D	DI	DI	DI	D	D	D	DI	DI	DI	DI	DI	DI
Unique	B-22	Zumi Crab 3x 2	Malus zumi Mats.			DI	DI	DI	DI	DI	DI	I	DI	DI	DI	DI	I	DI	D	D	D	DI	I	DI	D	DI	I	D	DI	DI	D	DI	I	DI	DI	I	D	DI	DI	DI	D	D	D	DI	DI	DI	DI	DI	DI
Unique	BK-HQNJ	Red Jonagold	Malus domestica Borkh.			DI	DI	DI	DI	DI	DI	DI	D	DI	DI	DI	DI	D	DI	DI	DI	D	DI	DI	D	D	D	D	DI	DI	D	DI	I	DI	DI	DI	D	I	DI	D	D	DI	I	I	I	DI	I	DI	DI
Unique	BK-Jonagored	Jonagored	Malus domestica Borkh.			DI	DI	DI	DI	DI	DI	DI	DI	DI	DI	DI	DI	DI	DI	DI	DI	DI	DI	DI	DI	DI	DI	DI	DI	DI	DI	I	DI	DI	DI	DI	DI	DI	DI	DI	DI	DI	DI	DI	DI	DI	DI	DI	DI
Unique	HS-12	Red Jonaprince	Malus domestica Borkh.			DI	DI	DI	DI	DI	DI	DI	DI	DI	DI	DI	DI	DI	DI	DI	DI	DI	DI	DI	DI	DI	DI	DI	DI	DI	DI	I	DI	DI	DI	DI	DI	DI	DI	DI	DI	DI	D	I	DI	DI	I	DI	DI
Unique	TA-1	Gala 4x	Malus domestica Borkh.	Gala mutant		DI	DI	DI	I	D	DI	I	DI	DI	DI	D	I	DI	DI	I	DI	DI	DI	DI	D	D	DI	DI	DI	DI	D	DI	I	DI	D	I	D	DI	DI	D	D	D	D	I	D	DI	I	I	D
Unique	XC-3	Hanfu 3x	Malus domestica Borkh.			D	D	D	I	I	D	D	D	D	D	D	D	D	D	D	D	I	I	D	D	D	D	D	DI	DI	D	I	D	D	D	I	D	D	I	D	D	D	D	D	I	DI	D	D	D
Unique	YT-103	Charden	Malus domestica Borkh.			DI	DI	D	DI	DI	DI	DI	DI	DI	DI	D	I	DI	DI	D	DI	DI	DI	DI	DI	DI	D	DI	DI	DI	D	DI	DI	DI	DI	I	DI	DI	DI	DI	D	D	DI	DI	DI	DI	I	DI	DI
Unique	YT-65	Early Jonagold	Malus domestica Borkh.			DI	DI	D	DI	DI	DI	DI	DI	DI	DI	DI	DI	DI	DI	DI	DI	DI	DI	DI	DI	DI	D	DI	DI	DI	DI	I	DI	DI	DI	DI	DI	DI	DI	DI	D	D	DI	I	DI	DI	I	DI	DI
Unique	11--16	Sweet McIntosh	Malus domestica Borkh.		Lawver × McIntosh	D	D	D	D	DI	DI	DI	D	D	DI	I	I	D	D	DI	D	I	DI	D	D	D	I	DI	DI	DI	D	D	D	D	D	DI	D	DI	I	D	D	DI	I	D	DI	D	DI	D	D
Unique	13--2	Red Canada	Malus domestica Borkh.			DI	D	D	DI	DI	DI	D	DI	D	DI	DI	DI	DI	D	DI	DI	DI	DI	D	DI	DI	DI	D	DI	DI	D	DI	DI	DI	D	DI	DI	DI	DI	D	D	D	D	DI	DI	D	D	D	DI
Unique	14--3	Calville Blanche	Malus domestica Borkh.			DI	D	D	D	I	D	D	D	DI	DI	DI	I	D	D	DI	D	DI	D	D	D	D	DI	D	DI	DI	D	D	DI	D	DI	I	DI	I	DI	DI	D	DI	DI	DI	D	DI	DI	D	D
Unique	14--4	Freybreg	Malus domestica Borkh.		Golden Delicious × Cox's Orange Pippin	DI	DI	DI	DI	DI	I	DI	DI	D	DI	DI	I	DI	DI	DI	DI	DI	DI	I	D	DI	D	I	DI	DI	DI	DI	I	DI	DI	I	DI	I	DI	DI	DI	DI	DI	DI	DI	DI	DI	DI	DI
Unique	1--6	Gravenstein	Malus domestica Borkh.			D	D	D	DI	DI	DI	D	DI	DI	DI	DI	D	D	D	D	DI	D	D	DI	D	DI	DI	DI	DI	I	D	D	D	DI	DI	I	D	I	DI	DI	D	DI	DI	DI	D	DI	D	DI	D
Unique	16--2	Zhuoai 1	Malus domestica Borkh.	Red Delicious mutant		DI	DI	DI	DI	D	DI	DI	DI	D	DI	DI	I	DI	D	D	D	D	D	DI	D	DI	D	D	DI	I	D	D	DI	DI	DI	DI	DI	DI	I	D	D	D	D	DI	D	DI	I	D	D
Unique	17--10	Northern Spy	Malus domestica Borkh.			D	D	D	I	DI	DI	DI	DI	DI	D	D	DI	D	DI	DI	DI	I	DI	D	D	DI	D	I	DI	DI	DI	I	DI	DI	DI	DI	I	DI	DI	I	I	DI	DI	I	D	DI	DI	DI	D
Unique	17--7	Newfane	Malus domestica Borkh.		Deacon Jones × Red Delicious	DI	DI	DI	D	DI	D	DI	DI	D	D	DI	D	D	DI	DI	DI	I	D	D	D	D	D	D	DI	I	D	DI	DI	DI	D	I	DI	DI	I	D	D	D	D	D	DI	D	D	DI	D
Unique	18--11	Campbell	Malus domestica Borkh.			DI	DI	DI	DI	D	DI	DI	DI	D	D	DI	DI	D	DI	D	DI	I	D	I	DI	D	DI	D	DI	I	D	DI	DI	DI	D	I	DI	D	DI	I	D	D	D	I	D	DI	I	D	DI
Unique	18--19	Xinlimei	Malus domestica Borkh.			D	D	D	D	I	DI	DI	D	DI	DI	I	DI	I	DI	D	D	DI	D	DI	D	DI	I	D	DI	DI	D	DI	DI	D	DI	I	D	D	I	DI	D	DI	I	DI	D	DI	D	D	DI
Unique	19--1	Giant Jeniton	Malus domestica Borkh.		Seedling of Ralls Janet	D	D	DI	DI	DI	DI	D	DI	DI	DI	I	D	D	D	D	D	DI	D	D	D	D	I	I	D	I	D	D	DI	D	D	I	D	I	I	D	D	DI	D	DI	I	DI	DI	DI	DI
Unique	19--2	Ralls Janet	Malus domestica Borkh.	Ralls Janet mutant		DI	DI	DI	D	DI	DI	D	D	D	DI	I	DI	DI	D	D	DI	DI	DI	DI	D	D	D	D	DI	I	D	DI	I	DI	D	DI	DI	D	I	D	D	D	D	DI	D	D	DI	D	D
Unique	19--8	Ben David	Malus domestica Borkh.			D	D	D	DI	D	DI	DI	DI	DI	DI	DI	D	I	DI	D	DI	DI	DI	D	I	D	DI	D	D	DI	D	D	DI	D	DI	DI	DI	I	DI	D	DI	D	D	DI	D	D	I	D	D
Unique	20--10	Sweet Jonathan	Malus domestica Borkh.	Jonathan mutant		D	DI	DI	D	DI	D	D	D	DI	DI	DI	D	D	D	DI	D	DI	D	DI	DI	D	DI	D	DI	DI	D	DI	DI	D	D	D	D	D	DI	D	D	D	D	DI	DI	D	D	DI	DI
Unique	20--23	Radiant	Malus domestica Borkh.			D	D	D	D	DI	DI	I	D	D	DI	DI	D	D	D	D	D	I	D	D	D	D	D	D	DI	DI	D	D	I	D	D	D	D	DI	I	I	I	I	D	D	I	DI	D	I	D
Unique	2--11	Boskoopske Cervene	Malus domestica Borkh.			D	D	D	D	D	I	D	D	D	D	DI	D	D	DI	DI	D	I	D	D	DI	D	I	D	DI	DI	D	DI	D	DI	D	DI	DI	DI	DI	DI	D	D	DI	DI	D	D	D	DI	DI
Unique	21--18	Hongzhiwu	Malus domestica Borkh.			D	D	DI	D	D	D	DI	D	DI	DI	DI	DI	DI	D	D	D	DI	D	DI	D	D	DI	DI	DI	DI	DI	DI	D	D	D	DI	D	DI	DI	D	D	DI	DI	I	DI	D	DI	DI	DI
Unique	22--16	Zaocuilv	Malus domestica Borkh.		Liaofu × Dailv	DI	DI	DI	DI	DI	I	DI	DI	D	DI	DI	I	DI	DI	DI	DI	DI	DI	I	D	DI	D	I	DI	DI	DI	DI	I	DI	DI	I	DI	I	DI	DI	DI	DI	D	DI	DI	DI	DI	DI	DI
Unique	25--12	Judeline	Malus domestica Borkh.		Golden Delicious × Priam	DI	DI	DI	DI	DI	DI	DI	DI	I	DI	DI	DI	I	DI	DI	DI	I	I	D	D	DI	DI	DI	DI	DI	DI	DI	DI	DI	DI	I	DI	DI	DI	DI	DI	DI	DI	I	DI	I	I	I	D
Unique	25--19	Ningguang	Malus domestica Borkh.		Seedling of Ralls Janet	DI	D	D	DI	D	DI	DI	DI	DI	DI	DI	I	DI	DI	D	DI	DI	DI	D	DI	D	DI	DI	DI	DI	DI	DI	D	DI	DI	DI	I	DI	DI	D	D	D	DI	DI	DI	DI	DI	D	DI
Unique	26--19	Kokyu	Malus domestica Borkh.			D	D	D	DI	DI	D	DI	DI	D	DI	D	I	DI	D	DI	D	DI	DI	D	DI	DI	D	DI	DI	DI	DI	DI	D	DI	DI	I	DI	I	I	DI	DI	DI	DI	DI	I	DI	I	D	DI
Unique	3--18	Fameuse	Malus domestica Borkh.			D	D	D	DI	I	D	D	D	DI	D	I	D	DI	D	D	D	I	D	DI	DI	DI	DI	DI	DI	DI	D	D	DI	D	I	I	D	D	DI	DI	D	D	DI	DI	DI	DI	D	DI	D
Unique	6--21	HardiSpur Delicious	Malus domestica Borkh.	Red Delicious mutant	Mutant of Starking	D	D	D	DI	D	D	DI	DI	D	DI	DI	I	D	D	DI	D	DI	DI	DI	DI	DI	D	D	DI	I	D	D	D	DI	DI	I	D	I	I	DI	DI	D	D	DI	DI	DI	DI	DI	D
Unique	9--9	Starkjam	Malus domestica Borkh.		Golden Delicious × Red Delicious ?	DI	DI	DI	DI	D	DI	DI	DI	D	DI	DI	I	D	D	D	D	D	D	DI	D	DI	D	D	DI	I	D	D	DI	DI	DI	DI	DI	DI	I	D	D	D	D	DI	D	DI	I	D	D
Unique	B-17	Daguo Crab	Malus robusta Rehder			D	D	D	DI	DI	DI	DI	DI	D	DI	I	D	I	D	D	D	D	I	D	DI	D	DI	D	DI	DI	D	D	I	D	D	D	D	DI	I	DI	DI	D	D	DI	DI	DI	I	DI	D
Unique	B-27	Ambrosia	Malus domestica Borkh.			DI	DI	D	DI	DI	D	DI	DI	DI	DI	D	I	DI	DI	I	DI	DI	DI	D	DI	DI	D	D	DI	DI	D	DI	DI	DI	DI	I	D	DI	I	DI	D	D	D	I	D	DI	DI	DI	D
Unique	B-30	Zumi Crab	Malus zumi Mats.			DI	DI	DI	DI	DI	DI	I	DI	DI	DI	DI	I	DI	D	D	D	DI	I	DI	D	DI	I	D	DI	DI	D	DI	I	DI	DI	I	D	DI	DI	DI	D	D	D	DI	DI	DI	DI	DI	DI
Unique	B-5	Luli	Malus domestica Borkh.		Mato 1 × Gala	DI	I	DI	DI	D	DI	DI	D	DI	DI	DI	D	D	D	DI	D	D	DI	DI	D	D	D	D	DI	DI	D	D	I	DI	D	DI	D	DI	DI	D	D	D	D	DI	D	D	DI	I	D
Unique	BK-CG80	CG80	Malus pumila Mill.			D	D	D	DI	I	I	DI	DI	D	D	I	D	D	D	D	D	DI	DI	D	D	D	DI	D	DI	DI	D	DI	D	DI	D	DI	D	DI	DI	DI	I	D	DI	I	DI	DI	D	D	DI
Unique	BK-chieftan	Chieftan	Malus domestica Borkh.			DI	DI	DI	D	DI	DI	I	D	DI	DI	I	DI	DI	D	D	D	DI	D	D	D	D	D	DI	DI	I	DI	D	DI	DI	D	DI	DI	DI	DI	DI	D	D	DI	DI	D	D	D	DI	D
Unique	BK-DJG	Spur Golden Delicious	Malus domestica Borkh.	Golden Delicious mutant		DI	DI	DI	I	DI	DI	I	DI	DI	DI	DI	I	DI	DI	DI	DI	DI	I	DI	DI	DI	DI	DI	DI	DI	DI	I	DI	DI	DI	I	DI	DI	DI	DI	DI	DI	DI	I	DI	DI	I	DI	DI
Unique	BK-FDDZ	Fukushima Spur Fuji	Malus domestica Borkh.	Fuji mutant		DI	D	D	DI	DI	DI	DI	DI	D	D	DI	DI	DI	D	DI	D	I	DI	DI	DI	D	D	D	DI	I	D	DI	DI	D	D	DI	DI	DI	I	DI	DI	D	D	D	DI	D	D	DI	D
Unique	BK-FM	Fangming	Malus domestica Borkh.	Tsugaru mutant		D	DI	DI	DI	D	D	DI	D	DI	DI	I	DI	DI	D	D	D	DI	DI	DI	D	DI	D	DI	DI	DI	DI	DI	DI	DI	DI	DI	D	DI	DI	D	D	D	D	I	I	DI	DI	I	D
Unique	BK-GQDZ	Miyazaki Spur Fuji	Malus domestica Borkh.	Fuji mutant		DI	D	D	DI	DI	DI	DI	DI	D	D	DI	DI	DI	D	DI	D	I	DI	DI	DI	D	D	D	DI	I	D	DI	DI	D	D	DI	DI	DI	I	DI	DI	D	D	D	DI	D	D	DI	D
Unique	BK-HGG	Red Ralls Janet	Malus domestica Borkh.	Ralls Janet mutant		DI	DI	DI	D	DI	DI	D	D	D	DI	I	DI	DI	D	D	DI	DI	DI	DI	D	D	D	D	DI	I	D	DI	I	DI	D	DI	DI	D	I	D	D	D	D	DI	D	D	I	D	D
Unique	BK-JG	Jiguan	Malus domestica Borkh.			D	D	D	I	D	D	DI	DI	D	D	DI	I	DI	DI	D	DI	I	D	DI	D	D	D	D	DI	DI	D	DI	DI	D	D	DI	I	DI	DI	D	D	DI	DI	DI	DI	D	DI	D	DI
Unique	BK-JY	Stark Blushing Golden	Malus domestica Borkh.			D	DI	DI	DI	DI	D	DI	DI	D	DI	D	I	D	DI	I	DI	DI	I	DI	D	DI	DI	D	DI	DI	D	DI	I	DI	DI	I	DI	DI	I	DI	D	D	D	I	I	DI	I	D	DI
Unique	BK-LS4H	Laoshan 4	Malus prunifolia (Willd.) Borkh.			D	D	D	D	DI	DI	I	DI	D	DI	D	D	DI	D	D	D	D	D	D	D	D	I	D	DI	DI	D	D	DI	D	D	D	D	DI	I	DI	DI	D	DI	DI	DI	DI	D	D	DI
Unique	BK-QY	Yanqing	Malus domestica Borkh.	White Pearmain mutant	Mutant of White Pearmain	D	D	D	DI	DI	D	I	DI	D	D	DI	I	DI	D	DI	D	I	D	DI	DI	D	D	D	DI	DI	D	DI	DI	DI	D	I	DI	DI	I	D	DI	D	D	I	DI	DI	DI	DI	DI
Unique	BK-Ruby	Ruby	Malus domestica Borkh.	Red Delicious mutant		DI	D	D	D	D	D	D	DI	D	D	I	D	DI	D	D	D	I	DI	DI	DI	D	D	D	DI	I	D	DI	DI	D	DI	DI	DI	DI	I	D	DI	D	D	I	D	D	I	D	D
Unique	BK-SF2	Shengfang 2	Malus domestica Borkh.	Fuji mutant		DI	D	D	DI	DI	DI	DI	DI	D	D	DI	DI	DI	D	DI	D	I	DI	DI	DI	D	D	D	DI	I	D	DI	DI	D	D	D	DI	DI	I	DI	DI	D	D	D	DI	D	D	DI	D
Unique	BK-TMYH	Mato 1	Malus domestica Borkh.			D	DI	DI	D	D	DI	D	DI	D	DI	DI	D	D	D	D	D	DI	D	DI	D	D	DI	D	DI	DI	D	D	DI	D	D	DI	D	DI	DI	D	D	DI	D	DI	D	D	D	I	D
Unique	BK-XD	Kotoku	Malus domestica Borkh.			D	DI	DI	I	I	DI	DI	DI	D	D	DI	DI	I	D	D	D	I	DI	I	D	D	D	DI	DI	DI	D	D	D	D	D	DI	DI	I	DI	I	D	DI	DI	D	D	D	DI	D	DI
Unique	BK-XHX	Starkrimson	Malus domestica Borkh.	Red Delicious mutant	Mutant of Starking	D	D	D	DI	D	D	DI	DI	D	DI	DI	I	D	D	DI	D	DI	DI	DI	DI	DI	D	D	DI	I	D	D	D	DI	DI	I	D	I	I	DI	DI	D	D	DI	DI	DI	DI	DI	D
Unique	BK-XJ14	Xinjiang 14	Malus sieversii (Ledeb.) Roem.			D	D	D	DI	DI	DI	D	DI	DI	DI	DI	D	D	D	D	DI	D	D	DI	D	DI	DI	DI	DI	DI	D	D	D	DI	DI	I	D	I	DI	DI	D	DI	DI	DI	D	DI	D	DI	D
Unique	BK-XJ17	Xinjiang 17	Malus sieversii (Ledeb.) Roem.			D	D	D	D	DI	DI	D	DI	DI	DI	DI	D	DI	D	D	D	D	D	I	D	D	I	DI	DI	DI	D	D	D	DI	DI	D	D	DI	DI	D	D	DI	DI	I	D	DI	DI	D	D
Unique	BK-XJ19	Xinjiang 19	Malus sieversii (Ledeb.) Roem.			D	D	D	DI	D	DI	D	DI	D	DI	I	DI	DI	D	D	D	D	DI	D	D	DI	DI	D	DI	I	D	D	DI	DI	I	I	D	DI	DI	D	DI	DI	DI	I	D	DI	DI	D	DI
Unique	BK-YYHT	Yuanye Crab	Malus prunifolia (Willd.) Borkh.			D	D	D	D	DI	DI	I	DI	D	DI	DI	D	I	D	D	D	DI	D	D	D	D	D	D	DI	DI	D	D	DI	D	D	D	D	DI	I	DI	DI	D	DI	DI	DI	DI	DI	I	D
Unique	HS-2	Fubrax	Malus domestica Borkh.	Fuji mutant		DI	D	D	DI	DI	DI	DI	DI	D	D	DI	DI	DI	D	DI	D	I	DI	DI	DI	D	D	D	DI	I	D	DI	DI	D	D	DI	DI	DI	I	DI	DI	D	D	D	DI	D	D	DI	D
Unique	HS-4	Fujiko	Malus domestica Borkh.	Fuji mutant		DI	D	D	DI	DI	DI	DI	DI	D	D	DI	DI	DI	D	DI	D	I	DI	DI	DI	D	D	D	DI	I	D	DI	DI	D	D	DI	D	DI	I	DI	DI	D	D	D	DI	D	D	DI	D
Unique	QD-25	Ruihong	Malus domestica Borkh.			DI	DI	DI	I	DI	DI	I	DI	DI	DI	D	I	DI	DI	I	DI	D	DI	DI	D	D	DI	DI	DI	DI	D	DI	I	DI	D	I	D	DI	DI	D	D	D	D	I	D	DI	I	I	D
Unique	QD-27	2001 Spur	Malus domestica Borkh.	Fuji mutant		DI	D	D	DI	DI	DI	DI	DI	D	D	DI	DI	DI	D	DI	D	I	DI	DI	DI	D	D	D	DI	I	D	DI	DI	D	D	DI	D	DI	I	DI	DI	D	D	D	DI	D	D	DI	D
Unique	QD-32	Yanfu 6	Malus domestica Borkh.	Fuji mutant		DI	D	D	DI	DI	DI	DI	DI	D	D	DI	DI	DI	D	DI	D	I	DI	DI	DI	D	D	D	DI	I	D	DI	DI	D	D	DI	DI	DI	I	DI	DI	D	D	D	DI	D	D	DI	D
Unique	SY-4	Hanfu	Malus domestica Borkh.			DI	D	DI	DI	DI	DI	D	DI	D	DI	DI	DI	D	D	DI	D	DI	DI	D	D	D	DI	D	DI	DI	D	DI	D	D	D	I	DI	DI	DI	D	D	D	D	D	DI	D	D	D	DI
Unique	TA-22	Shengfang	Malus domestica Borkh.	Fuji mutant		DI	D	D	DI	DI	DI	DI	DI	D	D	DI	DI	DI	D	DI	D	I	DI	DI	DI	D	D	D	DI	I	D	DI	DI	D	D	DI	DI	DI	I	DI	DI	D	D	DI	DI	D	D	DI	D
Unique	XC-CG	Chaguo	Malus honanensis Rehder			D	D	D	D	D	DI	I	DI	D	DI	D	D	I	D	D	D	D	D	D	D	D	DI	D	DI	DI	D	D	DI	D	D	DI	D	I	DI	I	DI	D	DI	DI	DI	D	D	I	DI
Unique	XC-JLHHT	Jilin Huang Crab	Malus prunifolia (Willd.) Borkh.			D	D	D	DI	I	DI	D	DI	D	DI	D	D	D	DI	D	D	D	D	D	D	D	I	D	DI	DI	D	D	I	D	D	D	D	DI	DI	DI	D	I	DI	D	DI	DI	D	D	DI
Unique	XN-XJ10	Xinjiang 10	Malus sieversii (Ledeb.) Roem.			DI	D	D	D	D	DI	I	DI	D	DI	I	D	D	D	D	D	D	D	D	D	DI	I	D	DI	DI	D	D	D	D	D	DI	D	D	DI	I	DI	I	I	DI	D	DI	D	I	D
Unique	XN-XJ15	Xinjiang 15	Malus sieversii (Ledeb.) Roem.			D	D	DI	DI	DI	DI	D	D	D	DI	DI	D	DI	D	DI	D	D	DI	D	D	DI	DI	D	DI	DI	D	D	D	D	D	I	D	DI	DI	I	D	DI	I	DI	D	DI	D	D	DI
Unique	XN-XJ16	Xinjiang 16	Malus sieversii (Ledeb.) Roem.			D	D	D	D	D	DI	DI	DI	DI	DI	I	D	D	D	DI	DI	D	D	DI	D	D	DI	DI	DI	DI	D	D	D	D	D	D	D	DI	I	DI	D	DI	DI	I	D	D	DI	DI	D
Unique	XY-22	Yishui Fuji	Malus domestica Borkh.	Fuji mutant		DI	D	D	DI	DI	DI	DI	DI	D	D	DI	DI	DI	D	DI	D	I	DI	DI	DI	D	D	D	DI	I	D	DI	DI	D	D	DI	DI	DI	I	DI	DI	D	D	D	DI	D	D	DI	D
Unique	XY-30	KAKUFUJI	Malus domestica Borkh.	Fuji mutant		DI	D	D	DI	DI	DI	DI	DI	D	D	DI	DI	DI	D	DI	D	I	DI	DI	DI	D	D	D	DI	I	D	DI	DI	D	D	DI	DI	DI	I	DI	DI	D	D	D	DI	D	D	DI	D
Unique	YN-1	Malong Gala 1	Malus domestica Borkh.	Gala mutant		DI	DI	DI	I	D	DI	I	DI	DI	DI	D	I	DI	DI	I	DI	D	DI	DI	D	D	DI	DI	DI	DI	D	DI	I	DI	D	I	D	DI	DI	D	D	D	D	I	D	DI	I	I	D
Unique	YN-25	row 3	Malus domestica Borkh.			DI	I	DI	DI	D	DI	DI	D	DI	DI	DI	D	D	D	DI	D	D	DI	DI	D	D	D	D	DI	DI	D	D	I	DI	D	DI	D	DI	DI	D	D	D	D	I	D	D	DI	I	D
Unique	YN-40	row 20	Malus domestica Borkh.	Tsugaru mutant ?		D	DI	DI	DI	D	D	DI	D	DI	DI	I	DI	DI	D	D	D	DI	DI	DI	D	DI	D	DI	DI	DI	DI	DI	DI	DI	DI	DI	D	DI	DI	D	D	D	D	I	I	DI	DI	I	D
Unique	YN-5	Malong Gala 2	Malus domestica Borkh.	Gala mutant		DI	DI	DI	I	D	DI	I	DI	DI	DI	D	I	DI	DI	I	DI	D	DI	DI	D	D	DI	DI	DI	DI	D	DI	I	DI	D	I	D	DI	DI	D	D	D	D	I	D	DI	I	I	D
Unique	YN-7	Sweetie	Malus domestica Borkh.	Sweetie mutant	Braeburn × Royal Gala	D	DI	DI	DI	D	D	DI	DI	D	DI	DI	I	DI	D	I	D	DI	D	DI	DI	D	D	D	DI	DI	D	DI	DI	DI	D	I	D	I	DI	DI	D	D	D	DI	D	DI	I	DI	D
Unique	YN-9	Cherry Gala	Malus domestica Borkh.	Gala mutant		DI	DI	DI	I	D	DI	I	DI	DI	DI	D	I	DI	DI	I	DI	D	DI	DI	D	D	DI	DI	DI	DI	D	DI	I	DI	D	I	D	DI	DI	D	D	D	D	I	D	DI	I	I	D
Unique	YT-73	Jonathan-early	Malus domestica Borkh.	Jonathan mutant		D	DI	D	D	DI	D	D	D	DI	DI	DI	D	DI	D	DI	D	DI	D	DI	DI	D	D	D	DI	DI	D	DI	DI	D	D	D	D	D	DI	D	D	D	D	DI	DI	D	D	DI	DI
Unique	YT-8	Mouping guanghua Fuji	Malus domestica Borkh.	Fuji mutant		DI	D	D	DI	DI	DI	DI	DI	D	D	DI	DI	DI	D	DI	D	I	DI	DI	DI	D	D	D	DI	I	D	DI	DI	D	D	DI	DI	DI	I	DI	DI	D	D	D	DI	D	D	DI	D
Unique	YT-80	Freedom	Malus domestica Borkh.			DI	DI	D	DI	DI	D	D	DI	D	D	I	DI	DI	D	D	D	I	DI	DI	DI	DI	D	I	DI	DI	D	D	I	DI	DI	I	I	DI	I	DI	D	D	DI	DI	DI	DI	D	D	D
Unique	YX-51-139	51-139	Malus domestica Borkh.		Jonathan × Golden Delicious	DI	D	D	DI	DI	DI	DI	D	DI	D	DI	DI	D	D	DI	D	DI	DI	DI	I	DI	DI	D	DI	DI	DI	DI	DI	DI	DI	DI	DI	DI	DI	D	DI	DI	DI	DI	DI	DI	DI	D	DI
Unique	Z-27	Gala Queen	Malus domestica Borkh.	Gala mutant		DI	DI	DI	I	D	DI	I	DI	DI	DI	D	I	DI	DI	I	DI	D	DI	DI	D	D	DI	DI	DI	DI	D	DI	I	DI	D	I	D	DI	DI	D	D	D	D	I	D	DI	I	I	D
Unique	Z-34	Yanga	Malus domestica Borkh.	Gala mutant		DI	DI	DI	DI	D	DI	DI	D	DI	DI	DI	DI	DI	DI	DI	DI	DI	D	D	D	D	DI	D	DI	DI	D	DI	DI	DI	D	I	D	DI	DI	D	D	D	D	DI	D	D	DI	I	D
Unique	Z-50	Royal Gala	Malus domestica Borkh.	Gala mutant		DI	DI	DI	I	D	DI	I	DI	DI	DI	D	I	DI	DI	I	DI	D	DI	DI	D	D	DI	DI	DI	DI	D	DI	I	DI	D	I	D	DI	DI	D	D	D	D	I	D	DI	I	I	D
Unique	BK-XQNJ	New Jonagold	Malus domestica Borkh.		Mutant of Jonagold	DI	DI	DI	DI	DI	DI	DI	DI	DI	DI	DI	DI	DI	DI	DI	DI	DI	DI	DI	DI	DI	DI	DI	DI	DI	DI	I	DI	DI	DI	DI	DI	DI	DI	DI	DI	DI	DI	I	DI	DI	I	DI	DI
Shared	10--11	Dongchengguan 13	Malus domestica Borkh.		Ralls Janet × Red Delicious ?	DI	DI	DI	DI	D	DI	DI	DI	D	DI	DI	I	D	D	D	D	D	D	DI	D	DI	D	D	DI	I	D	D	DI	DI	DI	DI	DI	DI	I	D	D	D	D	DI	D	DI	I	D	D
Shared	11--0	Jie 1	Malus domestica Borkh.	Jonathan mutant ?		D	DI	DI	D	DI	D	D	D	DI	DI	DI	D	D	D	DI	D	DI	D	DI	DI	D	DI	D	DI	DI	D	DI	DI	D	D	D	D	D	DI	D	D	D	D	DI	DI	D	D	DI	DI
Shared	1--11	Guldborg	Malus domestica Borkh.		Ralls Janet × Red Delicious	DI	DI	DI	DI	D	DI	DI	DI	D	DI	DI	I	D	D	D	D	D	D	DI	D	DI	D	D	DI	I	D	D	DI	DI	DI	DI	DI	DI	I	D	D	D	D	DI	D	DI	I	D	D
Shared	11--15	Malinova	Malus domestica Borkh.			D	D	D	D	DI	DI	DI	D	D	DI	I	I	D	D	DI	D	I	DI	D	D	D	I	DI	DI	DI	D	D	D	D	D	DI	D	DI	I	D	D	DI	I	D	DI	D	DI	D	D
Shared	11--3	Domenesti	Malus domestica Borkh.			D	D	D	D	D	I	D	D	D	D	DI	D	D	DI	DI	D	I	D	D	DI	D	I	D	DI	DI	D	DI	D	DI	D	DI	DI	DI	DI	DI	D	D	DI	DI	D	D	D	DI	DI
Shared	12--12	Jinyu	Malus domestica Borkh.	Jonathan mutant		D	DI	DI	D	DI	D	D	D	DI	DI	DI	D	D	D	DI	D	DI	D	DI	DI	D	DI	D	DI	DI	D	DI	DI	D	D	D	D	D	DI	D	D	D	D	DI	DI	D	D	DI	DI
Shared	12--17	Menage	Malus domestica Borkh.			D	D	DI	DI	DI	DI	D	DI	DI	DI	I	D	D	D	D	D	DI	D	D	D	D	I	I	D	I	D	D	DI	D	D	I	D	I	I	D	D	DI	D	DI	I	DI	DI	DI	DI
Shared	12--8	Jie 15	Malus domestica Borkh.	Red Delicious mutant ?		D	D	D	DI	D	D	DI	DI	D	DI	DI	I	D	D	DI	D	DI	DI	DI	DI	DI	D	D	DI	I	D	D	D	DI	DI	I	D	I	I	DI	DI	D	D	DI	DI	DI	DI	DI	D
Shared	13--11	Fa 5	Malus domestica Borkh.			DI	D	D	DI	DI	DI	D	DI	D	DI	DI	DI	DI	D	DI	DI	DI	DI	D	DI	DI	DI	D	DI	DI	D	DI	DI	DI	D	DI	DI	DI	DI	D	D	D	D	DI	DI	D	D	D	DI
Shared	13--19	Budayi	Malus domestica Borkh.		Ralls Janet × Red Delicious ?	DI	DI	DI	DI	D	DI	DI	DI	D	DI	DI	I	D	D	D	D	D	D	DI	D	DI	D	D	DI	I	D	D	DI	DI	DI	DI	DI	DI	I	D	D	D	D	DI	D	DI	I	D	D
Shared	13--20	Laidi	Malus domestica Borkh.			D	D	D	D	I	DI	DI	D	DI	DI	I	DI	I	DI	D	D	DI	D	DI	D	DI	I	D	DI	DI	D	DI	DI	D	DI	I	D	D	I	DI	D	DI	I	DI	D	DI	D	D	DI
Shared	13--22	N2	Malus domestica Borkh.	Fuji mutant ?		DI	D	D	DI	DI	DI	DI	DI	D	D	DI	DI	DI	D	DI	D	I	DI	DI	DI	D	D	D	DI	I	D	DI	DI	D	D	DI	DI	DI	I	DI	DI	D	D	D	DI	D	D	DI	D
Shared	13--5	Norsan	Malus domestica Borkh.	Red Delicious mutant ?		D	D	D	DI	D	D	DI	DI	D	DI	DI	I	D	D	DI	D	DI	DI	DI	DI	DI	D	D	DI	I	D	D	D	DI	DI	I	D	I	I	DI	DI	D	D	DI	DI	DI	DI	DI	D
Shared	13--9	Zhanxuan 14	Malus domestica Borkh.		Ralls Janet × Red Delicious ?	DI	DI	DI	DI	D	DI	DI	DI	D	DI	DI	I	D	D	D	D	D	D	DI	D	DI	D	D	DI	I	D	D	DI	DI	DI	DI	DI	DI	I	D	D	D	D	DI	D	DI	I	D	D
Shared	14--14	Shengfang 1	Malus domestica Borkh.	Fuji mutant		DI	D	D	DI	DI	DI	DI	DI	D	D	DI	DI	DI	D	DI	D	I	DI	DI	DI	D	D	D	DI	I	D	DI	DI	D	D	DI	DI	DI	I	DI	DI	D	D	D	DI	D	D	DI	D
Shared	14--16	Yujing II	Malus domestica Borkh.	Fuji mutant		DI	D	D	DI	DI	DI	DI	DI	D	D	DI	DI	DI	D	DI	D	I	DI	DI	DI	D	D	D	DI	I	D	DI	DI	D	D	DI	DI	DI	I	DI	DI	D	D	D	DI	D	D	DI	D
Shared	14--20	Nagafu 7	Malus domestica Borkh.	Fuji mutant		DI	D	D	DI	DI	DI	DI	DI	D	D	DI	DI	DI	D	DI	D	I	DI	DI	DI	D	D	D	DI	I	D	DI	DI	D	D	DI	DI	DI	I	DI	DI	D	D	D	DI	D	D	DI	D
Shared	14--21	Boiken	Malus domestica Borkh.			DI	D	D	D	I	D	D	D	DI	DI	DI	I	D	D	DI	D	DI	D	D	D	D	DI	D	DI	DI	D	D	DI	D	DI	I	DI	I	DI	DI	D	DI	DI	DI	D	DI	DI	D	D
Shared	14--7	Sweet Jonathan	Malus domestica Borkh.	Jonathan mutant		D	DI	DI	D	DI	D	D	D	DI	DI	DI	D	D	D	DI	D	DI	D	DI	DI	D	DI	D	DI	DI	D	DI	DI	D	D	D	D	D	DI	D	D	D	D	DI	DI	D	D	DI	DI
Shared	15--11	Kangbing Golden 5	Malus domestica Borkh.	Golden Delicious mutant		DI	DI	DI	I	DI	DI	I	DI	DI	DI	DI	I	DI	DI	DI	DI	DI	I	DI	DI	DI	DI	DI	DI	DI	DI	I	DI	DI	DI	I	DI	DI	DI	DI	DI	DI	DI	I	DI	DI	I	DI	DI
Shared	15--15	Pingzhi Ralls Janet	Malus domestica Borkh.	Ralls Janet mutant		DI	DI	DI	D	DI	DI	D	D	D	DI	I	DI	DI	D	D	DI	DI	DI	DI	D	D	D	D	DI	I	D	DI	I	DI	D	DI	DI	D	I	D	D	D	D	DI	D	D	I	D	D
Shared	15--21	Zhanxuan 4	Malus domestica Borkh.		Ralls Janet × Red Delicious ?	DI	DI	DI	DI	D	DI	DI	DI	D	DI	DI	I	DI	D	D	D	D	D	DI	D	DI	D	D	DI	I	D	D	DI	DI	DI	DI	DI	DI	I	D	D	D	D	DI	D	DI	I	D	D
Shared	15--3	StarkSpur Ultra Red Delicious	Malus domestica Borkh.	Red Delicious mutant	Mutant of Starking	D	D	D	DI	D	D	DI	DI	D	DI	DI	I	D	D	DI	D	DI	DI	DI	DI	DI	D	D	DI	I	D	D	D	DI	DI	I	D	I	I	DI	DI	D	D	DI	DI	DI	DI	DI	D
Shared	15--4	Sharp Red Delicious	Malus domestica Borkh.	Red Delicious mutant		D	D	D	DI	D	D	DI	DI	D	DI	DI	I	D	D	DI	D	DI	DI	DI	DI	DI	D	D	DI	I	D	D	D	DI	DI	I	D	I	I	DI	DI	D	D	DI	DI	DI	DI	DI	D
Shared	15--7	Zhanxuan 18	Malus domestica Borkh.	Red Delicious mutant ?		D	D	D	DI	D	D	DI	DI	D	DI	DI	I	D	D	DI	D	DI	DI	DI	DI	DI	D	D	DI	I	D	D	D	DI	DI	I	D	I	I	DI	DI	D	D	DI	DI	DI	DI	DI	D
Shared	15--8	Xishan 1	Malus domestica Borkh.	Red Delicious mutant		D	D	D	DI	D	D	DI	DI	D	DI	DI	I	D	D	DI	D	DI	DI	DI	DI	DI	D	D	DI	I	D	D	D	DI	DI	I	D	I	I	DI	DI	D	D	DI	DI	DI	DI	DI	D
Shared	16--16	Hardi Brite	Malus domestica Borkh.	Red Delicious mutant	Mutant of Hardispur Delicious	D	D	D	DI	D	D	DI	DI	D	DI	DI	I	D	D	DI	D	DI	DI	DI	DI	DI	D	D	DI	I	D	D	D	DI	DI	I	D	I	I	DI	DI	D	D	DI	DI	DI	DI	DI	D
Shared	16--23	Zhaiteng II	Malus domestica Borkh.	Fuji mutant		DI	D	D	DI	DI	DI	DI	DI	D	D	DI	DI	DI	D	DI	D	I	DI	DI	DI	D	D	D	DI	I	D	DI	DI	D	D	D	DI	DI	I	DI	DI	D	D	D	DI	D	D	DI	D
Shared	16--6	Zhanxuan 16	Malus domestica Borkh.		Ralls Janet × Red Delicious ?	DI	DI	DI	DI	D	DI	DI	DI	D	DI	DI	I	D	D	D	D	D	D	DI	D	DI	D	D	DI	I	D	D	DI	DI	DI	DI	DI	DI	I	D	D	D	D	DI	D	DI	I	D	D
Shared	17--12	Black Ben David	Malus domestica Borkh.	Ben David mutant		D	D	D	DI	D	DI	DI	DI	DI	DI	DI	D	I	DI	D	DI	DI	DI	D	I	D	DI	D	D	DI	D	D	DI	D	DI	DI	DI	I	DI	D	DI	D	D	DI	D	D	I	D	D
Shared	17--14	Roxbury	Malus domestica Borkh.			DI	DI	DI	DI	D	DI	DI	DI	D	D	DI	DI	D	DI	D	DI	I	D	I	DI	D	DI	D	DI	I	D	DI	DI	DI	D	I	DI	D	DI	I	D	D	D	I	D	DI	I	D	DI
Shared	18--0	Rizhiwan	Malus domestica Borkh.			D	DI	DI	I	I	DI	DI	DI	D	D	DI	DI	I	D	D	D	I	DI	I	D	D	D	DI	DI	DI	D	D	D	D	D	DI	DI	I	DI	I	D	DI	DI	D	D	D	DI	D	DI
Shared	18--23	Hubbardston	Malus domestica Borkh.			DI	DI	DI	DI	DI	I	DI	DI	D	DI	DI	I	DI	DI	DI	DI	DI	DI	I	D	DI	D	I	DI	DI	DI	DI	I	DI	DI	I	DI	I	DI	DI	DI	DI	DI	DI	DI	DI	DI	DI	DI
Shared	18--7	Shuangyang 1	Malus domestica Borkh.			DI	DI	DI	DI	DI	I	DI	DI	D	DI	DI	I	DI	DI	DI	DI	DI	DI	I	D	DI	D	I	DI	DI	DI	DI	I	DI	DI	I	DI	I	DI	DI	DI	DI	DI	DI	DI	DI	DI	DI	DI
Shared	18--8	Shengli	Malus domestica Borkh.			DI	DI	DI	DI	DI	I	DI	DI	D	DI	DI	I	DI	DI	DI	DI	DI	DI	I	D	DI	D	I	DI	DI	DI	DI	I	DI	DI	I	DI	I	DI	DI	DI	DI	DI	DI	DI	DI	DI	DI	DI
Shared	19--0	Weeping Ralls	Malus domestica Borkh.	Ralls Janet mutant		DI	DI	DI	D	DI	DI	D	D	D	DI	I	DI	DI	D	D	DI	DI	DI	DI	D	D	D	D	DI	I	D	DI	I	DI	D	DI	DI	D	I	D	D	D	D	DI	D	D	DI	D	D
Shared	19--11	Lele Fuji	Malus domestica Borkh.	Fuji mutant		DI	D	D	DI	DI	DI	DI	DI	D	D	DI	DI	DI	D	DI	D	I	DI	DI	DI	D	D	D	DI	I	D	DI	DI	D	D	DI	DI	DI	I	DI	DI	D	D	D	DI	D	D	DI	D
Shared	19--14	Red Fuji TAO	Malus domestica Borkh.	Fuji mutant		DI	D	D	DI	DI	DI	DI	DI	D	D	DI	DI	DI	D	DI	D	I	DI	DI	DI	D	D	D	DI	I	D	DI	DI	D	D	DI	DI	DI	I	DI	DI	D	D	D	DI	D	D	DI	D
Shared	19--17	Jizaohong	Malus domestica Borkh.			DI	DI	DI	DI	DI	I	DI	DI	D	DI	DI	I	DI	DI	DI	DI	DI	DI	I	D	DI	D	I	DI	DI	DI	DI	I	DI	DI	I	DI	I	DI	DI	DI	DI	D	DI	DI	DI	DI	DI	DI
Shared	19--23	White Pearmain	Malus domestica Borkh.			D	D	D	DI	DI	D	I	DI	D	D	DI	I	DI	D	DI	D	I	D	DI	DI	D	D	D	DI	DI	D	DI	DI	DI	D	I	DI	DI	I	D	DI	D	D	I	DI	DI	DI	DI	DI
Shared	20--0	Newtosh	Malus domestica Borkh.		McIntosh × Huang Cuiyu	D	D	D	D	DI	DI	I	D	D	DI	DI	D	D	D	D	D	I	D	D	D	D	D	D	DI	DI	D	D	I	D	D	D	D	DI	I	I	I	I	D	D	I	DI	D	I	D
Shared	20--8	Qiujin	Malus domestica Borkh.		Ralls Janet × Red Delicious ?	DI	DI	DI	DI	D	DI	DI	DI	D	DI	DI	I	D	D	D	D	D	D	DI	D	DI	D	D	DI	I	D	D	DI	DI	DI	DI	DI	DI	I	D	D	D	D	DI	D	DI	I	D	D
Shared	21--0	Qian 1 Ace	Malus domestica Borkh.	Fuji mutant ?		DI	D	D	DI	DI	DI	DI	DI	D	D	DI	DI	DI	D	DI	D	I	DI	DI	DI	D	D	D	DI	I	D	DI	DI	D	D	DI	DI	DI	I	DI	DI	D	D	D	DI	D	D	DI	D
Shared	22--15	Dabinette	Malus domestica Borkh.	Fuji mutant		DI	D	D	DI	DI	DI	DI	DI	D	D	DI	DI	DI	D	DI	D	I	DI	DI	DI	D	D	D	DI	I	D	DI	DI	D	D	DI	DI	DI	I	DI	DI	D	D	D	DI	D	D	DI	D
Shared	23--10	Miya Fuji	Malus domestica Borkh.	Fuji mutant		DI	D	D	DI	DI	DI	DI	DI	D	D	DI	DI	DI	D	DI	D	I	DI	DI	DI	D	D	D	DI	I	D	DI	DI	D	D	DI	DI	DI	I	DI	DI	D	D	D	DI	D	D	DI	D
Shared	23--2	Golden B	Malus domestica Borkh.	Golden Delicious mutant		DI	DI	DI	I	DI	DI	I	DI	DI	DI	DI	I	DI	DI	DI	DI	DI	I	DI	DI	DI	DI	DI	DI	DI	DI	I	DI	DI	DI	I	DI	DI	DI	DI	DI	DI	DI	I	DI	DI	I	DI	DI
Shared	23--4	Aomori Spur Fuji	Malus domestica Borkh.	Fuji mutant		DI	D	D	DI	DI	DI	DI	DI	D	D	DI	DI	DI	D	DI	D	I	DI	DI	DI	D	D	D	DI	I	D	DI	DI	D	D	DI	DI	DI	I	DI	DI	D	D	D	DI	D	D	DI	D
Shared	24--21	Xinguoguang	Malus domestica Borkh.	Ralls Janet mutant		DI	DI	DI	D	DI	DI	D	D	D	DI	I	DI	DI	D	D	DI	DI	DI	DI	D	D	D	D	DI	I	D	DI	I	DI	D	DI	DI	D	I	D	D	D	D	DI	D	D	I	D	D
Shared	24--22	Fengcun Fuji	Malus domestica Borkh.	Fuji mutant		DI	D	D	DI	DI	DI	DI	DI	D	D	DI	DI	DI	D	DI	D	I	DI	DI	DI	D	D	D	DI	I	D	DI	DI	D	D	DI	DI	DI	I	DI	DI	D	D	D	DI	D	D	DI	D
Shared	24--7	Stark Spur	Malus domestica Borkh.	Golden Delicious mutant		DI	DI	DI	I	DI	DI	I	DI	DI	DI	DI	I	DI	DI	DI	DI	DI	I	DI	DI	DI	DI	DI	DI	DI	DI	I	DI	DI	DI	I	DI	DI	DI	DI	DI	DI	DI	I	DI	DI	I	DI	DI
Shared	25--15	Korin	Malus domestica Borkh.	Fuji mutant ?		DI	D	D	DI	DI	DI	DI	DI	D	D	DI	DI	DI	D	DI	D	I	DI	DI	DI	D	D	D	DI	I	D	DI	DI	D	D	DI	DI	DI	I	DI	DI	D	D	D	DI	D	D	DI	D
Shared	25--18	Hongao	Malus domestica Borkh.			DI	D	D	DI	D	DI	DI	DI	DI	DI	DI	I	DI	DI	D	DI	DI	DI	D	DI	D	DI	DI	DI	DI	DI	DI	D	DI	DI	DI	I	DI	DI	D	D	D	DI	DI	DI	DI	DI	D	DI
Shared	25--2	Red Delicious	Malus domestica Borkh.	Red Delicious mutant		D	D	D	DI	D	D	DI	DI	D	DI	DI	I	D	D	DI	D	DI	DI	DI	DI	DI	D	D	DI	I	D	D	D	DI	DI	I	D	I	I	DI	DI	D	D	DI	DI	DI	DI	DI	D
Shared	26--22	Yanfu 1	Malus domestica Borkh.	Fuji mutant	Mutant of Nagafu 2	DI	D	D	DI	DI	DI	DI	DI	D	D	DI	DI	DI	D	DI	D	I	DI	DI	DI	D	D	D	DI	I	D	DI	DI	D	D	DI	DI	DI	I	DI	DI	D	D	D	DI	D	D	DI	D
Shared	27--12	Jinyang	Malus domestica Borkh.			D	D	D	I	D	D	DI	DI	D	D	DI	I	DI	DI	D	DI	I	D	DI	D	D	D	D	DI	DI	D	DI	DI	D	D	DI	I	DI	DI	D	D	DI	DI	DI	DI	D	DI	D	DI
Shared	27--16	Nagafu 2	Malus domestica Borkh.	Fuji mutant		DI	D	D	DI	DI	DI	DI	DI	D	D	DI	DI	DI	D	DI	D	I	DI	DI	DI	D	D	D	DI	I	D	DI	DI	D	D	DI	DI	DI	I	DI	DI	D	D	D	DI	D	D	DI	D
Shared	27--5	K9	Malus domestica Borkh.			D	D	D	I	D	D	DI	DI	D	D	DI	I	DI	DI	D	DI	I	D	DI	D	D	D	D	DI	DI	D	DI	DI	D	D	DI	I	DI	DI	D	D	DI	DI	DI	DI	D	DI	D	DI
Shared	28--11	Jie 1	Malus domestica Borkh.	Jonathan mutant ?		D	DI	DI	D	DI	D	D	D	DI	DI	DI	D	D	D	DI	D	DI	D	DI	DI	D	DI	D	DI	DI	D	DI	DI	D	D	D	D	D	DI	D	D	D	D	DI	DI	D	D	DI	DI
Shared	30--1	Shandao Fuji	Malus domestica Borkh.	Fuji mutant		DI	D	D	DI	DI	DI	DI	DI	D	D	DI	DI	DI	D	DI	D	I	DI	DI	DI	D	D	D	DI	I	D	DI	DI	D	D	DI	DI	DI	I	DI	DI	D	D	D	DI	D	D	DI	D
Shared	31--14	Youfangcun Ralls Janet	Malus domestica Borkh.			D	D	D	DI	D	DI	DI	DI	DI	DI	DI	D	I	DI	D	DI	DI	DI	D	I	D	DI	D	D	DI	D	D	DI	D	DI	DI	DI	I	DI	D	DI	D	D	DI	D	D	I	D	D
Shared	31--18	Tianwang 1	Malus domestica Borkh.	Red Delicious mutant		D	D	D	DI	D	D	DI	DI	D	DI	DI	I	D	D	DI	D	DI	DI	DI	DI	DI	D	D	DI	I	D	D	D	DI	DI	I	D	I	I	DI	DI	D	D	DI	DI	DI	DI	DI	D
Shared	4--3	Yellow Risharde	Malus domestica Borkh.			DI	DI	DI	D	DI	D	DI	DI	D	D	DI	D	D	DI	DI	DI	I	D	D	D	D	D	D	DI	I	D	DI	DI	DI	D	I	DI	DI	I	D	D	D	D	D	DI	D	D	DI	D
Shared	5--14	Fushan 5	Malus domestica Borkh.	Red Delicious mutant ?		D	D	D	DI	D	D	DI	DI	D	DI	DI	I	D	D	DI	D	DI	DI	DI	DI	DI	D	D	DI	I	D	D	D	DI	DI	I	D	I	I	DI	DI	D	D	DI	DI	DI	DI	DI	D
Shared	5--18	Houjiadian Spur	Malus domestica Borkh.	Red Delicious mutant ?		D	D	D	DI	D	D	DI	DI	D	DI	DI	I	D	D	DI	D	DI	DI	DI	DI	DI	D	D	DI	I	D	D	D	DI	DI	I	D	I	I	DI	DI	D	D	DI	DI	DI	DI	DI	D
Shared	5--22	Xiongyue 2	Malus domestica Borkh.	Red Delicious mutant ?		D	D	D	DI	D	D	DI	DI	D	DI	DI	I	D	D	DI	D	DI	DI	DI	DI	DI	D	D	DI	I	D	D	D	DI	DI	I	D	I	I	DI	DI	D	D	DI	DI	DI	DI	DI	D
Shared	6--10	Sishui Spur	Malus domestica Borkh.	Red Delicious mutant ?		D	D	D	DI	D	D	DI	DI	D	DI	DI	I	D	D	DI	D	DI	DI	DI	DI	DI	D	D	DI	I	D	D	D	DI	DI	I	D	I	I	DI	DI	D	D	DI	DI	DI	DI	DI	D
Shared	6--12	Red Spur Delicious	Malus domestica Borkh.	Red Delicious mutant	Mutant of Starking	D	D	D	DI	D	D	DI	DI	D	DI	DI	I	D	D	DI	D	DI	DI	DI	DI	DI	D	D	DI	I	D	D	D	DI	DI	I	D	I	I	DI	DI	D	D	DI	DI	DI	DI	DI	D
Shared	6--14	Bianqiangzi 1	Malus domestica Borkh.	Red Delicious mutant ?		D	D	D	DI	D	D	DI	DI	D	DI	DI	I	D	D	DI	D	DI	DI	DI	DI	DI	D	D	DI	I	D	D	D	DI	DI	I	D	I	I	DI	DI	D	D	DI	DI	DI	DI	DI	D
Shared	6--16	Zhangjiakou Spur	Malus domestica Borkh.	Red Delicious mutant ?		D	D	D	DI	D	D	DI	DI	D	DI	DI	I	D	D	DI	D	DI	DI	DI	DI	DI	D	D	DI	I	D	D	D	DI	DI	I	D	I	I	DI	DI	D	D	DI	DI	DI	DI	DI	D
Shared	6--18	Richard Red Delicious	Malus domestica Borkh.	Red Delicious mutant		D	D	D	DI	D	D	DI	DI	D	DI	DI	I	D	D	DI	D	DI	DI	DI	DI	DI	D	D	DI	I	D	D	D	DI	DI	I	D	I	I	DI	DI	D	D	DI	DI	DI	DI	DI	D
Shared	6--19	WellSpur Delicious	Malus domestica Borkh.	Red Delicious mutant	Mutant of Starking	D	D	D	DI	D	D	DI	DI	D	DI	DI	I	D	D	DI	D	DI	DI	DI	DI	DI	D	D	DI	I	D	D	D	DI	DI	I	D	I	I	DI	DI	D	D	DI	DI	DI	DI	DI	D
Shared	6--20	Bianqiangzi 2	Malus domestica Borkh.	Red Delicious mutant ?		D	D	D	DI	D	D	DI	DI	D	DI	DI	I	D	D	DI	D	DI	DI	DI	DI	DI	D	D	DI	I	D	D	D	DI	DI	I	D	I	I	DI	DI	D	D	DI	DI	DI	DI	DI	D
Shared	6--3	Fushan 1	Malus domestica Borkh.	Red Delicious mutant		D	D	D	DI	D	D	DI	DI	D	DI	DI	I	D	D	DI	D	DI	DI	DI	DI	DI	D	D	DI	I	D	D	D	DI	DI	I	D	I	I	DI	DI	D	D	DI	DI	DI	DI	DI	D
Shared	6--4	Pinyin Spur	Malus domestica Borkh.	Red Delicious mutant		D	D	D	DI	D	D	DI	DI	D	DI	DI	I	D	D	DI	D	DI	DI	DI	DI	DI	D	D	DI	I	D	D	D	DI	DI	I	D	I	I	DI	DI	D	D	DI	DI	DI	DI	DI	D
Shared	6--8	Nanshan 2	Malus domestica Borkh.	Red Delicious mutant ?		D	D	D	DI	D	D	DI	DI	D	DI	DI	I	D	D	DI	D	DI	DI	DI	DI	DI	D	D	DI	I	D	D	D	DI	DI	I	D	I	I	DI	DI	D	D	DI	DI	DI	DI	DI	D
Shared	7--11	Shisanling Spur	Malus domestica Borkh.	Red Delicious mutant ?		D	D	D	DI	D	D	DI	DI	D	DI	DI	I	D	D	DI	D	DI	DI	DI	DI	DI	D	D	DI	I	D	D	D	DI	DI	I	D	I	I	DI	DI	D	D	DI	DI	DI	DI	DI	D
Shared	7--2	Nanshan 4	Malus domestica Borkh.	Red Delicious mutant		DI	D	D	D	D	D	D	DI	D	D	I	D	DI	D	D	D	I	DI	DI	DI	D	D	D	DI	I	D	DI	DI	D	DI	DI	DI	DI	I	D	DI	D	D	I	D	D	I	D	D
Shared	7--22	Napoleon	Malus domestica Borkh.		Ralls Janet × Red Delicious ?	DI	DI	DI	DI	D	DI	DI	DI	D	DI	DI	I	D	D	D	D	D	D	DI	D	DI	D	D	DI	I	D	D	DI	DI	DI	DI	DI	DI	I	D	D	D	D	DI	D	DI	I	D	D
Shared	7--3	Oregon Spur	Malus domestica Borkh.	Red Delicious mutant	Mutant of Red King Delicious	DI	D	D	D	D	D	D	DI	D	D	I	D	DI	D	D	D	I	DI	DI	DI	D	D	D	DI	I	D	DI	DI	D	DI	DI	DI	DI	I	D	DI	D	D	I	D	D	I	D	D
Shared	7--6	Kangtun Spur	Malus domestica Borkh.	Red Delicious mutant		D	D	D	DI	D	D	DI	DI	D	DI	DI	I	D	D	DI	D	DI	DI	DI	DI	DI	D	D	DI	I	D	D	D	DI	DI	I	D	I	I	DI	DI	D	D	DI	DI	DI	DI	DI	D
Shared	7--9	White Pippin	Malus domestica Borkh.			D	D	D	DI	I	D	D	D	DI	D	I	D	DI	D	D	D	I	D	DI	DI	DI	DI	DI	DI	DI	D	D	DI	D	I	I	D	D	DI	DI	D	D	DI	DI	DI	DI	D	DI	D
Shared	8--12	Raritan	Malus domestica Borkh.			DI	D	D	DI	DI	DI	DI	DI	D	D	DI	DI	DI	D	DI	D	I	DI	DI	DI	D	D	D	DI	I	D	DI	DI	D	D	DI	DI	DI	I	DI	DI	D	D	D	DI	D	D	DI	D
Shared	B-10	Minjian daguo Crab	Malus robusta Rehder			D	D	D	DI	DI	DI	DI	DI	D	DI	I	D	I	D	D	D	D	I	D	DI	D	DI	D	DI	DI	D	D	I	D	D	D	D	DI	I	DI	DI	D	D	DI	DI	DI	I	DI	D
Shared	B-13	Tianhong 2	Malus domestica Borkh.	Fuji mutant		DI	D	D	DI	DI	DI	DI	DI	D	D	DI	DI	DI	D	DI	D	I	DI	DI	DI	D	D	D	DI	I	D	DI	DI	D	D	DI	DI	DI	I	DI	DI	D	D	D	DI	D	D	DI	D
Shared	B-19	Tianhong 1	Malus domestica Borkh.	Fuji mutant		DI	D	D	DI	DI	DI	DI	DI	D	D	DI	DI	DI	D	DI	D	I	DI	DI	DI	D	D	D	DI	I	D	DI	DI	D	D	DI	DI	DI	I	DI	DI	D	D	D	DI	D	D	DI	D
Shared	B-26	Nagafu 2	Malus domestica Borkh.	Fuji mutant		DI	D	D	DI	DI	DI	DI	DI	D	D	DI	DI	DI	D	DI	D	I	DI	DI	DI	D	D	D	DI	I	D	DI	DI	D	D	DI	DI	DI	I	DI	DI	D	D	D	DI	D	D	DI	D
Shared	B-28	Nanshennan	Malus domestica Borkh.	Fuji mutant (Nagafu 2)		DI	D	D	DI	DI	DI	DI	DI	D	D	DI	DI	DI	D	DI	D	I	DI	DI	DI	D	D	D	DI	I	D	DI	DI	D	D	DI	DI	DI	I	DI	DI	D	D	D	DI	D	D	DI	D
Shared	B3-10	Regunzi Spur	Malus prunifolia (Willd.) Borkh.			D	D	D	D	DI	DI	I	DI	D	DI	DI	D	I	D	D	D	DI	D	D	D	D	D	D	DI	DI	D	D	DI	D	D	D	D	DI	I	DI	DI	D	DI	DI	DI	DI	DI	I	D
Shared	B3-14	Yuhong	Malus domestica Borkh.	Red Delicious mutant	Mutant of Starking	D	D	D	DI	D	D	DI	DI	D	DI	DI	I	D	D	DI	D	DI	DI	DI	DI	DI	D	D	DI	I	D	D	D	DI	DI	I	D	I	I	DI	DI	D	D	DI	DI	DI	DI	DI	D
Shared	B-9	Nanshennan mutant	Malus domestica Borkh.	Fuji mutant		DI	D	D	DI	DI	DI	DI	DI	D	D	DI	DI	DI	D	DI	D	I	DI	DI	DI	D	D	D	DI	I	D	DI	DI	D	D	DI	DI	DI	I	DI	DI	D	D	D	DI	D	D	DI	D
Shared	BK-2	Nagafu 3	Malus domestica Borkh.	Fuji mutant		DI	D	D	DI	DI	DI	DI	DI	D	D	DI	DI	DI	D	DI	D	I	DI	DI	DI	D	D	D	DI	I	D	DI	DI	D	D	DI	DI	DI	I	DI	DI	D	D	D	DI	D	D	DI	D
Shared	BK-5	4354-R ?	Malus domestica Borkh.			D	D	D	I	DI	DI	DI	DI	DI	D	D	DI	D	DI	DI	DI	I	DI	D	D	DI	D	I	DI	DI	DI	I	DI	DI	DI	DI	I	DI	DI	I	I	DI	DI	I	D	DI	DI	DI	D
Shared	BK-AH	Red Spur Delicious	Malus domestica Borkh.	Red Delicious mutant	Mutant of Starking	D	D	D	DI	D	D	DI	DI	D	DI	DI	I	D	D	DI	D	DI	DI	DI	DI	DI	D	D	DI	I	D	D	D	DI	DI	I	D	I	I	DI	DI	D	D	DI	DI	DI	DI	DI	D
Shared	BK-AZ	Michinoku	Malus domestica Borkh.			D	DI	DI	D	D	DI	D	DI	D	DI	DI	D	D	D	D	D	DI	D	DI	D	D	DI	D	DI	DI	D	D	DI	D	D	DI	D	DI	DI	D	D	DI	D	DI	D	D	D	I	D
Shared	BK-CF2H	Nagafu 2	Malus domestica Borkh.	Fuji mutant		DI	D	D	DI	DI	DI	DI	DI	D	D	DI	DI	DI	D	DI	D	I	DI	DI	DI	D	D	D	DI	I	D	DI	DI	D	D	DI	DI	DI	I	DI	DI	D	D	D	DI	D	D	DI	D
Shared	BK-CF36	Nagafu 36	Malus domestica Borkh.	Fuji mutant		DI	D	D	DI	DI	DI	DI	DI	D	D	DI	DI	DI	D	DI	D	I	DI	DI	DI	D	D	D	DI	I	D	DI	DI	D	D	DI	DI	DI	I	DI	DI	D	D	D	DI	D	D	DI	D
Shared	BK-CH	Changhong	Malus domestica Borkh.	Fuji mutant	Mutant of Yanfu 10	DI	D	D	DI	DI	DI	DI	DI	D	D	DI	DI	DI	D	DI	D	I	DI	DI	DI	D	D	D	DI	I	D	DI	DI	D	D	DI	DI	DI	I	DI	DI	D	D	D	DI	D	D	DI	D
Shared	BK-DH	Daihong	Malus domestica Borkh.	Red Delicious mutant	Mutant of Starking	D	D	D	DI	D	D	DI	DI	D	DI	DI	I	D	D	DI	D	DI	DI	DI	DI	DI	D	D	DI	I	D	D	D	DI	DI	I	D	I	I	DI	DI	D	D	DI	DI	DI	DI	DI	D
Shared	BK-DZFS	Spur Fuji	Malus domestica Borkh.	Fuji mutant		DI	D	D	DI	DI	DI	DI	DI	D	D	DI	DI	DI	D	DI	D	I	DI	DI	DI	D	D	D	DI	I	D	DI	DI	D	D	DI	DI	DI	I	DI	DI	D	D	D	DI	D	D	DI	D
Shared	BK-FY1	Yanfu 1	Malus domestica Borkh.	Fuji mutant		DI	D	D	DI	DI	DI	DI	DI	D	D	DI	DI	DI	D	DI	D	I	DI	DI	DI	D	D	D	DI	I	D	DI	DI	D	D	DI	DI	DI	I	DI	DI	D	D	D	DI	D	D	DI	D
Shared	BK-HH	Harrold Red Delicious	Malus domestica Borkh.	Red Delicious mutant		D	D	D	DI	D	D	DI	DI	D	DI	DI	I	D	D	DI	D	DI	DI	DI	DI	DI	D	D	DI	I	D	D	D	DI	DI	I	D	I	I	DI	DI	D	D	DI	DI	DI	DI	DI	D
Shared	BK-HSJY	Red Sekaiichii	Malus domestica Borkh.			D	D	D	DI	DI	D	DI	DI	D	DI	D	I	DI	D	DI	D	DI	DI	D	DI	DI	D	DI	DI	DI	DI	DI	D	DI	DI	I	DI	I	I	DI	DI	DI	DI	DI	I	DI	I	D	DI
Shared	BK-JDFS	Juda Fuji	Malus domestica Borkh.	Fuji mutant		DI	D	D	DI	DI	DI	DI	DI	D	D	DI	DI	DI	D	DI	D	I	DI	DI	DI	D	D	D	DI	I	D	DI	DI	D	D	DI	DI	DI	I	DI	DI	D	D	D	DI	D	D	DI	D
Shared	BK-KAHONG	Classic Red Delicious	Malus domestica Borkh.	Red Delicious mutant		D	D	D	DI	D	D	DI	DI	D	DI	DI	I	D	D	DI	D	DI	DI	DI	DI	DI	D	D	DI	I	D	D	D	DI	DI	I	D	I	I	DI	DI	D	D	DI	DI	DI	DI	DI	D
Shared	BK-liberty	Liberty	Malus domestica Borkh.			DI	DI	DI	D	DI	DI	I	D	DI	DI	I	DI	DI	D	D	D	DI	D	D	D	D	D	DI	DI	I	DI	D	DI	DI	D	DI	DI	DI	DI	DI	D	D	DI	DI	D	D	D	DI	D
Shared	BK-MGH	Meiguihong	Malus domestica Borkh.	Red Delicious mutant		D	D	D	DI	D	D	DI	DI	D	DI	DI	I	D	D	DI	D	DI	DI	DI	DI	DI	D	D	DI	I	D	D	D	DI	DI	I	D	I	I	DI	DI	D	D	DI	DI	DI	DI	DI	D
Shared	BK-MM106	MM106	Malus pumila Mill.		Northern Spy, M1	D	D	D	DI	I	I	DI	DI	D	D	I	D	D	D	D	D	DI	DI	D	D	D	DI	D	DI	DI	D	DI	D	DI	D	DI	D	DI	DI	DI	I	D	DI	I	DI	DI	D	D	DI
Shared	BK-MX	Meixiang	Malus domestica Borkh.	Fuji mutant		DI	D	D	DI	DI	DI	DI	DI	D	D	DI	DI	DI	D	DI	D	I	DI	DI	DI	D	D	D	DI	I	D	DI	DI	D	D	DI	DI	DI	I	DI	DI	D	D	D	DI	D	D	DI	D
Shared	BK-PDHT	Pingdinghaitang	Malus robusta Rehder			D	D	D	D	DI	DI	I	DI	D	DI	D	D	DI	D	D	D	D	D	D	D	D	I	D	DI	DI	D	D	DI	D	D	D	D	DI	I	DI	DI	D	DI	DI	DI	DI	D	D	DI
Shared	BK-QF1	Akifu 1	Malus domestica Borkh.	Fuji mutant		DI	D	D	DI	DI	DI	DI	DI	D	D	DI	DI	DI	D	DI	D	I	DI	DI	DI	D	D	D	DI	I	D	DI	DI	D	D	DI	DI	DI	I	DI	DI	D	D	D	DI	D	D	DI	D
Shared	BK-QF13	Qingfu 13	Malus domestica Borkh.	Fuji mutant		DI	D	D	DI	DI	DI	DI	DI	D	D	DI	DI	DI	D	DI	D	I	DI	DI	DI	D	D	D	DI	I	D	DI	DI	D	D	DI	DI	DI	I	DI	DI	D	D	D	DI	D	D	DI	D
Shared	BK-QX	Qiuxiang	Malus domestica Borkh.	Tsugaru mutant		D	DI	DI	DI	D	D	DI	D	DI	DI	I	DI	DI	D	D	D	DI	DI	DI	D	DI	D	DI	DI	DI	DI	DI	DI	DI	DI	DI	D	DI	DI	D	D	D	D	I	I	DI	DI	I	D
Shared	BK-RGZ	Regunzi	Malus prunifolia (Willd.) Borkh.			D	D	D	D	DI	DI	I	DI	D	DI	DI	D	I	D	D	D	DI	D	D	D	D	D	D	DI	DI	D	D	DI	D	D	D	D	DI	I	DI	DI	D	DI	DI	DI	DI	DI	I	D
Shared	BK-WL	Orei	Malus domestica Borkh.		Golden Delicious × Red Delicious	D	DI	DI	DI	DI	D	DI	DI	D	DI	D	I	D	DI	I	DI	DI	I	DI	D	DI	DI	D	DI	DI	D	DI	I	DI	DI	I	DI	DI	I	DI	D	D	D	I	I	DI	I	D	DI
Shared	BK-XJ18	Xinjiang 18	Malus sieversii (Ledeb.) Roem.			D	D	D	D	DI	DI	D	DI	DI	DI	DI	D	DI	D	D	D	D	D	I	D	D	I	DI	DI	DI	D	D	D	DI	DI	D	D	DI	DI	D	D	DI	DI	I	D	DI	DI	D	D
Shared	BK-XJ26	Xinjiang 26	Malus sieversii (Ledeb.) Roem.			D	D	D	DI	DI	DI	D	DI	DI	DI	DI	D	D	D	D	DI	D	D	DI	D	DI	DI	DI	DI	DI	D	D	D	DI	DI	I	D	I	DI	DI	D	DI	DI	DI	D	DI	D	DI	D
Shared	BK-XJ28	Xinjiang 28	Malus sieversii (Ledeb.) Roem.			D	D	D	DI	D	DI	D	DI	D	DI	I	DI	DI	D	D	D	D	DI	D	D	DI	DI	D	DI	I	D	D	DI	DI	I	I	D	DI	DI	D	DI	DI	DI	I	D	DI	DI	D	DI
Shared	BK-XJ7	Xinjiang 7	Malus sieversii (Ledeb.) Roem.			D	D	D	DI	DI	DI	D	DI	DI	DI	DI	D	D	D	D	DI	D	D	DI	D	DI	DI	DI	DI	I	D	D	D	DI	DI	I	D	I	DI	DI	D	DI	DI	DI	D	DI	D	DI	D
Shared	BK-YF10	Yanfu10	Malus domestica Borkh.	Fuji mutant		DI	D	D	DI	DI	DI	DI	DI	D	D	DI	DI	DI	D	DI	D	I	DI	DI	DI	D	D	D	DI	I	D	DI	DI	D	D	DI	DI	DI	I	DI	DI	D	D	D	DI	D	D	DI	D
Shared	BK-YLDZ	Youliang Spur	Malus domestica Borkh.	Fuji mutant		DI	D	D	DI	DI	DI	DI	DI	D	D	DI	DI	DI	D	DI	D	I	DI	DI	DI	D	D	D	DI	I	D	DI	DI	D	D	DI	D	DI	I	DI	DI	D	D	D	DI	D	D	DI	D
Shared	BK-ZFS	Early Fuji	Malus domestica Borkh.	Fuji mutant		DI	D	D	DI	DI	DI	DI	DI	D	D	DI	DI	DI	D	DI	D	I	DI	DI	DI	D	D	D	DI	I	D	DI	DI	D	D	DI	DI	DI	I	DI	DI	D	D	D	DI	D	D	DI	D
Shared	HS-1	Zhizun Fuji	Malus domestica Borkh.	Fuji mutant		DI	D	D	DI	DI	DI	DI	DI	D	D	DI	DI	DI	D	DI	D	I	DI	DI	DI	D	D	D	DI	I	D	DI	DI	D	D	DI	DI	DI	I	DI	DI	D	D	D	DI	D	D	DI	D
Shared	HS-10	Fuji No.1	Malus domestica Borkh.	Fuji mutant		DI	D	D	DI	DI	DI	DI	DI	D	D	DI	DI	DI	D	DI	D	I	DI	DI	DI	D	D	D	DI	I	D	DI	DI	D	D	DI	DI	DI	I	DI	DI	D	D	D	DI	D	D	DI	D
Shared	HS-14	Azhen Fuji	Malus domestica Borkh.	Fuji mutant		DI	D	D	DI	DI	DI	DI	DI	D	D	DI	DI	DI	D	DI	D	I	DI	DI	DI	D	D	D	DI	I	D	DI	DI	D	D	DI	DI	DI	I	DI	DI	D	D	D	DI	D	D	DI	D
Shared	QD-2	Qingfu 2	Malus domestica Borkh.	Fuji mutant		DI	D	D	DI	DI	DI	DI	DI	D	D	DI	DI	DI	D	DI	D	I	DI	DI	DI	D	D	D	DI	I	D	DI	DI	D	D	DI	DI	DI	I	DI	DI	D	D	DI	DI	D	D	DI	D
Shared	QD-24	Jiudian Spur	Malus domestica Borkh.	Fuji mutant		DI	D	D	DI	DI	DI	DI	DI	D	D	DI	DI	DI	D	DI	D	I	DI	DI	DI	D	D	D	DI	I	D	DI	DI	D	D	DI	DI	DI	I	DI	DI	D	D	D	DI	D	D	DI	D
Shared	QD-29	Tuanwang semi-Spur	Malus domestica Borkh.	Fuji mutant		DI	D	D	DI	DI	DI	DI	DI	D	D	DI	DI	DI	D	DI	D	I	DI	DI	DI	D	D	D	DI	I	D	DI	DI	D	D	DI	D	DI	I	DI	DI	D	D	D	DI	D	D	DI	D
Shared	QD-30	Longfu	Malus domestica Borkh.	Fuji mutant		DI	D	D	DI	DI	DI	DI	DI	D	D	DI	DI	DI	D	DI	D	I	DI	DI	DI	D	D	D	DI	I	D	DI	DI	D	D	DI	D	DI	I	DI	DI	D	D	D	DI	D	D	DI	D
Shared	QD-6	Nagafu 12	Malus domestica Borkh.	Fuji mutant		DI	D	D	DI	DI	DI	DI	DI	D	D	DI	DI	DI	D	DI	D	I	DI	DI	DI	D	D	D	DI	I	D	DI	DI	D	D	DI	DI	DI	I	DI	DI	D	D	D	DI	D	D	DI	D
Shared	SC-2	Yanyuan 2	Malus domestica Borkh.	Tsugaru mutant ?		D	DI	DI	DI	D	D	DI	D	DI	DI	I	DI	DI	D	D	D	DI	DI	DI	D	DI	D	DI	DI	DI	DI	DI	DI	DI	DI	DI	D	DI	DI	D	D	D	D	I	I	DI	DI	I	D
Shared	SC-3	Yanyuan3	Malus domestica Borkh.	Fuji mutant ?		DI	D	D	DI	DI	DI	DI	DI	D	D	DI	DI	DI	D	DI	D	I	DI	DI	DI	D	D	D	DI	I	D	DI	DI	D	D	DI	DI	DI	I	DI	DI	D	D	D	DI	D	D	DI	D
Shared	SX-13	Liquan Spur Fuji	Malus domestica Borkh.	Fuji mutant		DI	D	D	DI	DI	DI	DI	DI	D	D	DI	DI	DI	D	DI	D	I	DI	DI	DI	D	D	D	DI	I	D	DI	DI	D	D	DI	DI	DI	I	DI	DI	D	D	D	DI	D	D	DI	D
Shared	SX-20	Liga	Malus domestica Borkh.	Gala mutant		DI	DI	DI	I	D	DI	I	DI	DI	DI	D	I	DI	DI	I	DI	D	DI	DI	D	D	DI	DI	DI	DI	D	DI	I	DI	D	I	D	DI	DI	D	D	D	D	I	D	DI	I	I	D
Shared	SX-23	Jinfu 1	Malus domestica Borkh.	Fuji mutant		DI	D	D	DI	DI	DI	DI	DI	D	D	DI	DI	DI	D	DI	D	I	DI	DI	DI	D	D	D	DI	I	D	DI	DI	D	D	DI	DI	DI	I	DI	DI	D	D	D	DI	D	D	DI	D
Shared	SX-28	Ennike Gala	Malus domestica Borkh.	Gala mutant		DI	DI	DI	I	D	DI	I	DI	DI	DI	D	I	DI	DI	I	DI	D	DI	DI	D	D	DI	DI	DI	DI	D	DI	I	DI	D	I	D	DI	DI	D	D	D	D	I	D	DI	I	I	D
Shared	SX-8	Yuhua Zaofu	Malus domestica Borkh.	Fuji mutant		DI	D	D	DI	DI	DI	DI	DI	D	D	DI	DI	DI	D	DI	D	I	DI	DI	DI	D	D	D	DI	I	D	DI	DI	D	D	DI	DI	DI	I	DI	DI	D	D	D	DI	D	D	DI	D
Shared	TA-11	Juda Fuji	Malus domestica Borkh.	Fuji mutant		DI	D	D	DI	DI	DI	DI	DI	D	D	DI	DI	DI	D	DI	D	I	DI	DI	DI	D	D	D	DI	I	D	DI	DI	D	D	DI	D	DI	I	DI	DI	D	D	D	DI	D	D	DI	D
Shared	TA-12	Luli	Malus domestica Borkh.		Mato 1 × Gala	DI	I	DI	DI	D	DI	DI	D	DI	DI	DI	D	D	D	DI	D	D	DI	DI	D	D	D	D	DI	DI	D	D	I	DI	D	DI	D	DI	DI	D	D	D	D	DI	D	D	DI	I	D
Shared	TA-18	Akifu 19	Malus domestica Borkh.	Fuji mutant		DI	D	D	DI	DI	DI	DI	DI	D	D	DI	DI	DI	D	DI	D	I	DI	DI	DI	D	D	D	DI	I	D	DI	DI	D	D	DI	DI	DI	I	DI	DI	D	D	D	DI	D	D	DI	D
Shared	TA-20	Qiufuhong	Malus domestica Borkh.	Fuji mutant		DI	D	D	DI	DI	DI	DI	DI	D	D	DI	DI	DI	D	DI	D	I	DI	DI	DI	D	D	D	DI	I	D	DI	DI	D	D	DI	DI	DI	I	DI	DI	D	D	D	DI	D	D	DI	D
Shared	TA-21	Qunfu 1	Malus domestica Borkh.	Fuji mutant		DI	D	D	DI	DI	DI	DI	DI	D	D	DI	DI	DI	D	DI	D	I	DI	DI	DI	D	D	D	DI	I	D	DI	DI	D	D	DI	DI	DI	I	DI	DI	D	D	D	DI	D	D	DI	D
Shared	TA-28	Early Fuji	Malus domestica Borkh.	Fuji mutant		DI	D	D	DI	DI	DI	DI	DI	D	D	DI	DI	DI	D	DI	D	I	DI	DI	DI	D	D	D	DI	I	D	DI	DI	D	D	DI	DI	DI	I	DI	DI	D	D	D	DI	D	D	DI	D
Shared	TS-1	Tianfu 1	Malus domestica Borkh.	Fuji mutant		DI	D	D	DI	DI	DI	DI	DI	D	D	DI	DI	DI	D	DI	D	I	DI	DI	DI	D	D	D	DI	I	D	DI	DI	D	D	DI	DI	DI	I	DI	DI	D	D	D	DI	D	D	DI	D
Shared	TS-13	&28	Malus domestica Borkh.	Fuji mutant		DI	D	D	DI	DI	DI	DI	DI	D	D	DI	DI	DI	D	DI	D	I	DI	DI	DI	D	D	D	DI	I	D	DI	DI	D	D	DI	DI	DI	I	DI	DI	D	D	D	DI	D	D	DI	D
Shared	TS-6	Tianfu 2	Malus domestica Borkh.	Fuji mutant		DI	D	D	DI	DI	DI	DI	DI	D	D	DI	DI	DI	D	DI	D	I	DI	DI	DI	D	D	D	DI	I	D	DI	DI	D	D	DI	DI	DI	I	DI	DI	D	D	D	DI	D	D	DI	D
Shared	TS-7	Judeline	Malus domestica Borkh.		Golden Delicious × Priam	DI	DI	DI	DI	DI	DI	DI	DI	I	DI	DI	DI	I	DI	DI	DI	I	I	D	D	DI	DI	DI	DI	DI	DI	DI	DI	DI	DI	I	DI	DI	DI	DI	DI	DI	DI	I	DI	I	I	I	D
Shared	WH-9	Italy Gala	Malus domestica Borkh.	Gala mutant		DI	DI	DI	I	D	DI	I	DI	DI	DI	D	I	DI	DI	I	DI	D	DI	DI	D	D	DI	DI	DI	DI	D	DI	I	DI	D	I	D	DI	DI	D	D	D	D	I	D	DI	I	I	D
Shared	XC-JILINXIAOHUANGHAITANG	Jilin xiaohuang Crab	Malus prunifolia (Willd.) Borkh.			D	D	D	DI	I	DI	D	DI	D	DI	D	D	D	DI	D	D	D	D	D	D	D	I	D	DI	DI	D	D	I	D	D	D	D	DI	DI	DI	D	I	DI	D	DI	DI	D	D	DI
Shared	XC-LWNY	Laiwunanyan	Malus micromalus Makino			D	D	D	D	D	DI	I	DI	D	DI	D	D	I	D	D	D	D	D	D	D	D	DI	D	DI	DI	D	D	DI	D	D	DI	D	I	DI	I	DI	D	DI	DI	DI	D	D	I	DI
Shared	XN-MW	Ambrosia	Malus domestica Borkh.			DI	DI	D	DI	DI	D	DI	DI	DI	DI	D	I	DI	DI	I	DI	DI	DI	D	DI	DI	D	D	DI	DI	D	DI	DI	DI	DI	I	D	DI	I	DI	D	D	D	I	D	DI	DI	DI	D
Shared	XN-XJ12	Xingjiang 12	Malus sieversii (Ledeb.) Roem.			DI	D	D	D	D	DI	I	DI	D	DI	I	D	D	D	D	D	D	D	D	D	DI	I	D	DI	DI	D	D	D	D	D	DI	D	D	DI	I	DI	I	I	DI	D	DI	D	I	D
Shared	XN-XJ27	Xinjiang 27	Malus sieversii (Ledeb.) Roem.			D	D	DI	DI	DI	DI	D	D	D	DI	DI	D	DI	D	DI	D	D	DI	D	D	DI	DI	D	DI	DI	D	D	D	D	D	I	D	DI	DI	I	D	DI	I	DI	D	DI	D	D	DI
Shared	XY-13	Bud Sport 5	Malus domestica Borkh.	Fuji mutant		DI	D	D	DI	DI	DI	DI	DI	D	D	DI	DI	DI	D	DI	D	I	DI	DI	DI	D	D	D	DI	I	D	DI	DI	D	D	DI	DI	DI	I	DI	DI	D	D	D	DI	D	D	DI	D
Shared	XY-14	Bud Sport 3	Malus domestica Borkh.	Fuji mutant		DI	D	D	DI	DI	DI	DI	DI	D	D	DI	DI	DI	D	DI	D	I	DI	DI	DI	D	D	D	DI	I	D	DI	DI	D	D	DI	DI	DI	I	DI	DI	D	D	D	DI	D	D	DI	D
Shared	XY-15	Longfu	Malus domestica Borkh.	Fuji mutant		DI	D	D	DI	DI	DI	DI	DI	D	D	DI	DI	DI	D	DI	D	I	DI	DI	DI	D	D	D	DI	I	D	DI	DI	D	D	DI	DI	DI	I	DI	DI	D	D	D	DI	D	D	DI	D
Shared	XY-2	Hanfu	Malus domestica Borkh.			DI	D	DI	DI	DI	DI	D	DI	D	DI	DI	DI	D	D	DI	D	DI	DI	D	D	D	DI	D	DI	DI	D	DI	D	D	D	I	DI	DI	DI	D	D	D	D	D	DI	D	D	D	DI
Shared	XY-25	Hongjinfu	Malus domestica Borkh.	Fuji mutant		DI	D	D	DI	DI	DI	DI	DI	D	D	DI	DI	DI	D	DI	D	I	DI	DI	DI	D	D	D	DI	I	D	DI	DI	D	D	DI	DI	DI	I	DI	DI	D	D	D	DI	D	D	DI	D
Shared	XY-26	Beni Oshu	Malus domestica Borkh.	Fuji mutant		DI	D	D	DI	DI	DI	DI	DI	D	D	DI	DI	DI	D	DI	D	I	DI	DI	DI	D	D	D	DI	I	D	DI	DI	D	D	DI	DI	DI	I	DI	DI	D	D	D	DI	D	D	DI	D
Shared	XY-35	Royal Fuji 21	Malus domestica Borkh.	Fuji mutant		DI	D	D	DI	DI	DI	DI	DI	D	D	DI	DI	DI	D	DI	D	I	DI	DI	DI	D	D	D	DI	I	D	DI	DI	D	D	DI	DI	DI	I	DI	DI	D	D	D	DI	D	D	DI	D
Shared	XY-36	Qiquan Spur	Malus domestica Borkh.	Fuji mutant		DI	D	D	DI	DI	DI	DI	DI	D	D	DI	DI	DI	D	DI	D	I	DI	DI	DI	D	D	D	DI	I	D	DI	DI	D	D	DI	DI	DI	I	DI	DI	D	D	D	DI	D	D	DI	D
Shared	XY-41	Yanfu 0	Malus domestica Borkh.	Fuji mutant		DI	D	D	DI	DI	DI	DI	DI	D	D	DI	DI	DI	D	DI	D	I	DI	DI	DI	D	D	D	DI	I	D	DI	DI	D	D	DI	DI	DI	I	DI	DI	D	D	D	DI	D	D	DI	D
Shared	XY-42	Spur Fuji	Malus domestica Borkh.	Fuji mutant		DI	D	D	DI	DI	DI	DI	DI	D	D	DI	DI	DI	D	DI	D	I	DI	DI	DI	D	D	D	DI	I	D	DI	DI	D	D	DI	DI	DI	I	DI	DI	D	D	D	DI	D	D	DI	D
Shared	XY-43	Bayue fushiwang	Malus domestica Borkh.	Fuji mutant		DI	D	D	DI	DI	DI	DI	DI	D	D	DI	DI	DI	D	DI	D	I	DI	DI	DI	D	D	D	DI	I	D	DI	DI	D	D	DI	DI	DI	I	DI	DI	D	D	D	DI	D	D	DI	D
Shared	XY-47	Qiu Fuji	Malus domestica Borkh.	Fuji mutant		DI	D	D	DI	DI	DI	DI	DI	D	D	DI	DI	DI	D	DI	D	I	DI	DI	DI	D	D	D	DI	I	D	DI	DI	D	D	DI	DI	DI	I	DI	DI	D	D	D	DI	D	D	DI	D
Shared	XY-48	Fuji Champion	Malus domestica Borkh.	Fuji mutant		DI	D	D	DI	DI	DI	DI	DI	D	D	DI	DI	DI	D	DI	D	I	DI	DI	DI	D	D	D	DI	I	D	DI	DI	D	D	DI	DI	DI	I	DI	DI	D	D	D	DI	D	D	DI	D
Shared	XY-50	Akifu 19	Malus domestica Borkh.	Fuji mutant		DI	D	D	DI	DI	DI	DI	DI	D	D	DI	DI	DI	D	DI	D	I	DI	DI	DI	D	D	D	DI	I	D	DI	DI	D	D	DI	DI	DI	I	DI	DI	D	D	D	DI	D	D	DI	D
Shared	XY-54	Fuji	Malus domestica Borkh.	Fuji mutant		DI	D	D	DI	DI	DI	DI	DI	D	D	DI	DI	DI	D	DI	D	I	DI	DI	DI	D	D	D	DI	I	D	DI	DI	D	D	DI	DI	DI	I	DI	DI	D	D	D	DI	D	D	DI	D
Shared	XY-55	Qinfu 1	Malus domestica Borkh.	Fuji mutant		DI	D	D	DI	DI	DI	DI	DI	D	D	DI	DI	DI	D	DI	D	I	DI	DI	DI	D	D	D	DI	I	D	DI	DI	D	D	DI	DI	DI	I	DI	DI	D	D	D	DI	D	D	DI	D
Shared	XY-56	Feng Fuji	Malus domestica Borkh.	Fuji mutant		DI	D	D	DI	DI	DI	DI	DI	D	D	DI	DI	DI	D	DI	D	I	DI	DI	DI	D	D	D	DI	I	D	DI	DI	D	D	DI	DI	DI	I	DI	DI	D	D	D	DI	D	D	DI	D
Shared	XY-57	Tianxing	Malus domestica Borkh.	Fuji mutant		DI	D	D	DI	DI	DI	DI	DI	D	D	DI	DI	DI	D	DI	D	I	DI	DI	DI	D	D	D	DI	I	D	DI	DI	D	D	D	DI	DI	I	DI	DI	D	D	D	DI	D	D	DI	D
Shared	XY-58	Taiyang Fuji	Malus domestica Borkh.	Fuji mutant		DI	D	D	DI	DI	DI	DI	DI	D	D	DI	DI	DI	D	DI	D	I	DI	DI	DI	D	D	D	DI	I	D	DI	DI	D	D	DI	DI	DI	I	DI	DI	D	D	DI	DI	D	D	DI	D
Shared	XY-67	Meinong Fuji	Malus domestica Borkh.	Fuji mutant		DI	D	D	DI	DI	DI	DI	DI	D	D	DI	DI	DI	D	DI	D	I	DI	DI	DI	D	D	D	DI	I	D	DI	DI	D	D	DI	DI	DI	I	DI	DI	D	D	D	DI	D	D	DI	D
Shared	XY-70	Fengfeng Fuji	Malus domestica Borkh.	Fuji mutant		DI	D	D	DI	DI	DI	DI	DI	D	D	DI	DI	DI	D	DI	D	I	DI	DI	DI	D	D	D	DI	I	D	DI	DI	D	D	DI	DI	DI	I	DI	DI	D	D	D	DI	D	D	DI	D
Shared	XY-73	Jinfu 2	Malus domestica Borkh.	Fuji mutant		DI	D	D	DI	DI	DI	DI	DI	D	D	DI	DI	DI	D	DI	D	I	DI	DI	DI	D	D	D	DI	I	D	DI	DI	D	D	DI	DI	DI	I	DI	DI	D	D	D	DI	D	D	DI	D
Shared	XY-75	Qiufu	Malus domestica Borkh.	Fuji mutant		DI	D	D	DI	DI	DI	DI	DI	D	D	DI	DI	DI	D	DI	D	I	DI	DI	DI	D	D	D	DI	I	D	DI	DI	D	D	DI	DI	DI	I	DI	DI	D	D	D	DI	D	D	DI	D
Shared	XY-76	Shanfu 6	Malus domestica Borkh.	Fuji mutant		DI	D	D	DI	DI	DI	DI	DI	D	D	DI	DI	DI	D	DI	D	I	DI	DI	DI	D	D	D	DI	I	D	DI	DI	D	D	DI	DI	DI	I	DI	DI	D	D	D	DI	D	D	DI	D
Shared	XY-77	Nagafu 8	Malus domestica Borkh.	Fuji mutant		DI	D	D	DI	DI	DI	DI	DI	D	D	DI	DI	DI	D	DI	D	I	DI	DI	DI	D	D	D	DI	I	D	DI	DI	D	D	DI	DI	DI	I	DI	DI	D	D	D	DI	D	D	DI	D
Shared	XY-79	2001 Fuji	Malus domestica Borkh.	Fuji mutant		DI	D	D	DI	DI	DI	DI	DI	D	D	DI	DI	DI	D	DI	D	I	DI	DI	DI	D	D	D	DI	I	D	DI	DI	D	D	DI	DI	DI	I	DI	DI	D	D	D	DI	D	D	DI	D
Shared	XY-84	Qingfu 1	Malus domestica Borkh.	Fuji mutant		DI	D	D	DI	DI	DI	DI	DI	D	D	DI	DI	DI	D	DI	D	I	DI	DI	DI	D	D	D	DI	I	D	DI	DI	D	D	DI	DI	DI	I	DI	DI	D	D	D	DI	D	D	DI	D
Shared	XY-86	Nagafu 1	Malus domestica Borkh.	Fuji mutant		DI	D	D	DI	DI	DI	DI	DI	D	D	DI	DI	DI	D	DI	D	I	DI	DI	DI	D	D	D	DI	I	D	DI	DI	D	D	DI	DI	DI	I	DI	DI	D	D	D	DI	D	D	DI	D
Shared	XY-91	Akifu 1	Malus domestica Borkh.	Fuji mutant		DI	D	D	DI	DI	DI	DI	DI	D	D	DI	DI	DI	D	DI	D	I	DI	DI	DI	D	D	D	DI	I	D	DI	DI	D	D	DI	DI	DI	I	DI	DI	D	D	D	DI	D	D	DI	D
Shared	XY-92	Wangfu	Malus domestica Borkh.	Fuji mutant		DI	D	D	DI	DI	DI	DI	DI	D	D	DI	DI	DI	D	DI	D	I	DI	DI	DI	D	D	D	DI	I	D	DI	DI	D	D	DI	D	DI	I	DI	DI	D	D	D	DI	D	D	DI	D
Shared	YN-2	Malong Gala 1 blush	Malus domestica Borkh.	Gala mutant		DI	DI	DI	I	D	DI	I	DI	DI	DI	D	I	DI	DI	I	DI	D	DI	DI	D	D	DI	DI	DI	DI	D	DI	I	DI	D	I	D	DI	DI	D	D	D	D	I	D	DI	I	I	D
Shared	YN-26	row 4	Malus domestica Borkh.			DI	I	DI	DI	D	DI	DI	D	DI	DI	DI	D	D	D	DI	D	D	DI	DI	D	D	D	D	DI	DI	D	D	I	DI	D	DI	D	DI	DI	D	D	D	D	I	D	D	DI	I	D
Shared	YN-27	row 5	Malus domestica Borkh.			DI	I	DI	DI	D	DI	DI	D	DI	DI	DI	D	D	D	DI	D	D	DI	DI	D	D	D	D	DI	DI	D	D	I	DI	D	DI	D	DI	DI	D	D	D	D	I	D	D	DI	I	D
Shared	YN-3	Malong xin Gala 1	Malus domestica Borkh.	Gala mutant		DI	DI	DI	I	D	DI	I	DI	DI	DI	D	I	DI	DI	I	DI	D	DI	DI	D	D	DI	DI	DI	DI	D	DI	I	DI	D	I	D	DI	DI	D	D	D	D	I	D	DI	I	I	D
Shared	YN-32	row 12	Malus domestica Borkh.	Gala mutant ?		DI	DI	DI	I	D	DI	I	DI	DI	DI	D	I	DI	DI	I	DI	D	DI	DI	D	D	DI	DI	DI	DI	D	DI	I	DI	D	I	D	DI	DI	D	D	D	D	I	D	DI	I	I	D
Shared	YN-34	row 14	Malus domestica Borkh.			DI	I	DI	DI	D	DI	DI	D	DI	DI	DI	D	D	D	DI	D	D	DI	DI	D	D	D	D	DI	DI	D	D	I	DI	D	DI	D	DI	DI	D	D	D	D	I	D	D	DI	I	D
Shared	YN-38	row 18	Malus domestica Borkh.			D	D	DI	D	D	D	DI	D	DI	DI	DI	DI	DI	D	D	D	DI	D	DI	D	D	DI	DI	DI	DI	DI	DI	D	D	D	DI	D	DI	DI	D	D	DI	DI	I	DI	D	DI	DI	DI
Shared	YN-4	Malong xin Gala 1 strip	Malus domestica Borkh.	Gala mutant		DI	DI	DI	I	D	DI	I	DI	DI	DI	D	I	DI	DI	I	DI	D	DI	DI	D	D	DI	DI	DI	DI	D	DI	I	DI	D	I	D	DI	DI	D	D	D	D	I	D	DI	I	I	D
Shared	YN-42	row 22	Malus domestica Borkh.			D	DI	DI	DI	D	D	DI	D	DI	DI	I	DI	DI	D	D	D	DI	DI	DI	D	DI	D	DI	DI	DI	DI	DI	DI	DI	DI	DI	D	DI	DI	D	D	D	D	I	I	DI	DI	I	D
Shared	YN-43	row 23	Malus domestica Borkh.			D	DI	DI	DI	D	D	DI	D	DI	DI	I	DI	DI	D	D	D	DI	DI	DI	D	DI	D	DI	DI	DI	DI	DI	DI	DI	DI	DI	D	DI	DI	D	D	D	D	I	I	DI	DI	I	D
Shared	YN-44	row 24	Malus domestica Borkh.	Fuji mutant ?		DI	D	D	DI	DI	DI	DI	DI	D	D	DI	DI	DI	D	DI	D	I	DI	DI	DI	D	D	D	DI	I	D	DI	DI	D	D	DI	DI	DI	I	DI	DI	D	D	DI	DI	D	D	DI	D
Shared	YN-45	row 25	Malus domestica Borkh.	Fuji mutant ?		DI	D	D	DI	DI	DI	DI	DI	D	D	DI	DI	DI	D	DI	D	I	DI	DI	DI	D	D	D	DI	I	D	DI	DI	D	D	DI	DI	DI	I	DI	DI	D	D	D	DI	D	D	DI	D
Shared	YN-8	Sweetie Early Mutant	Malus domestica Borkh.	Sweetie mutant		D	DI	DI	DI	D	D	DI	DI	D	DI	DI	I	DI	D	I	D	DI	D	DI	DI	D	D	D	DI	DI	D	DI	DI	DI	D	I	D	I	DI	DI	D	D	D	DI	D	DI	I	DI	D
Shared	YT-20	Meile	Malus domestica Borkh.	Fuji mutant		DI	D	D	DI	DI	DI	DI	DI	D	D	DI	DI	DI	D	DI	D	I	DI	DI	DI	D	D	D	DI	I	D	DI	DI	D	D	DI	DI	DI	I	DI	DI	D	D	D	DI	D	D	DI	D
Shared	YT-21	Qiulimeng	Malus domestica Borkh.			D	D	D	D	D	DI	DI	DI	DI	DI	I	D	D	D	DI	DI	D	D	DI	D	D	DI	DI	DI	DI	D	D	D	D	D	D	D	DI	I	DI	D	DI	DI	I	D	D	DI	DI	D
Shared	YT-3	Very Early Fuji	Malus domestica Borkh.	Fuji mutant		DI	D	D	DI	DI	DI	DI	DI	D	D	DI	DI	DI	D	DI	D	I	DI	DI	DI	D	D	D	DI	I	D	DI	DI	D	D	DI	DI	DI	I	DI	DI	D	D	DI	DI	D	D	DI	D
Shared	YT-30	Qiuhuapi	Malus domestica Borkh.			D	D	D	DI	D	DI	DI	DI	DI	DI	DI	D	I	DI	D	DI	DI	DI	D	I	D	DI	D	D	DI	D	D	DI	D	DI	DI	DI	I	DI	D	DI	D	D	DI	D	D	I	D	D
Shared	YT-34	Matail	Malus domestica Borkh.	Gala mutant		DI	DI	DI	I	D	DI	I	DI	DI	DI	D	I	DI	DI	I	DI	D	DI	DI	D	D	DI	DI	DI	DI	D	DI	I	DI	D	I	D	DI	DI	D	D	D	D	I	D	DI	I	I	D
Shared	YT-48	Chengji 1	Malus domestica Borkh.	Fuji mutant		DI	D	D	DI	DI	DI	DI	DI	D	D	DI	DI	DI	D	DI	D	I	DI	DI	DI	D	D	D	DI	I	D	DI	DI	D	D	DI	DI	DI	I	DI	DI	D	D	D	DI	D	D	DI	D
Shared	YT-59	Pilot	Malus domestica Borkh.			DI	DI	D	DI	DI	D	D	DI	D	D	I	DI	DI	D	D	D	I	DI	DI	DI	DI	D	I	DI	DI	D	D	I	DI	DI	I	I	DI	I	DI	D	D	DI	DI	DI	DI	D	D	D
Shared	YT-64	Yanfu 5	Malus domestica Borkh.	Fuji mutant		DI	D	D	DI	DI	DI	DI	DI	D	D	DI	DI	DI	D	DI	D	I	DI	DI	DI	D	D	D	DI	I	D	DI	DI	D	D	DI	D	DI	I	DI	DI	D	D	D	DI	D	D	DI	D
Shared	YT-66	Wengao 2 mutant	Malus domestica Borkh.	Fuji mutant		DI	D	D	DI	DI	DI	DI	DI	D	D	DI	DI	DI	D	DI	D	I	DI	DI	DI	D	D	D	DI	I	D	DI	DI	D	D	DI	DI	DI	I	DI	DI	D	D	D	DI	D	D	DI	D
Shared	YT-68	Yiyuanhong	Malus domestica Borkh.	Fuji mutant	Mutant of Nagafu 2	DI	D	D	DI	DI	DI	DI	DI	D	D	DI	DI	DI	D	DI	D	I	DI	DI	DI	D	D	D	DI	I	D	DI	DI	D	D	DI	DI	DI	I	DI	DI	D	D	D	DI	D	D	DI	D
Shared	YT-74	Jonathan-midle	Malus domestica Borkh.	Jonathan mutant		D	DI	D	D	DI	D	D	D	DI	DI	DI	D	DI	D	DI	D	DI	D	DI	DI	D	D	D	DI	DI	D	DI	DI	D	D	D	D	D	DI	D	D	D	D	DI	DI	D	D	DI	DI
Shared	YT-86	Wengao 1 mutant	Malus domestica Borkh.	Fuji mutant		DI	D	D	DI	DI	DI	DI	DI	D	D	DI	DI	DI	D	DI	D	I	DI	DI	DI	D	D	D	DI	I	D	DI	DI	D	D	DI	DI	DI	I	DI	DI	D	D	D	DI	D	D	DI	D
Shared	YT-9	Changyanghong	Malus domestica Borkh.	Fuji mutant		DI	D	D	DI	DI	DI	DI	DI	D	D	DI	DI	DI	D	DI	D	I	DI	DI	DI	D	D	D	DI	I	D	DI	DI	D	D	DI	DI	DI	I	DI	DI	D	D	D	DI	D	D	DI	D
Shared	YT-90	Yanfu 8	Malus domestica Borkh.	Fuji mutant		DI	D	D	DI	DI	DI	DI	DI	D	D	DI	DI	DI	D	DI	D	I	DI	DI	DI	D	D	D	DI	I	D	DI	DI	D	D	DI	DI	DI	I	DI	DI	D	D	D	DI	D	D	DI	D
Shared	YT-92	Nagafu 2	Malus domestica Borkh.	Fuji mutant		DI	D	D	DI	DI	DI	DI	DI	D	D	DI	DI	DI	D	DI	D	I	DI	DI	DI	D	D	D	DI	I	D	DI	DI	D	D	DI	DI	DI	I	DI	DI	D	D	D	DI	D	D	DI	D
Shared	YX-57-128	57-128	Malus domestica Borkh.		Jonathan × Golden Delicious	DI	D	D	DI	DI	DI	DI	D	DI	D	DI	DI	D	D	DI	D	DI	DI	DI	I	DI	DI	D	DI	DI	DI	DI	DI	DI	DI	DI	DI	DI	DI	D	DI	DI	DI	DI	DI	DI	DI	D	DI
Shared	Z-11	Li Gala	Malus domestica Borkh.	Gala mutant		DI	DI	DI	I	D	DI	I	DI	DI	DI	D	I	DI	DI	I	DI	D	DI	DI	D	D	DI	DI	DI	DI	D	DI	I	DI	D	I	D	DI	DI	D	D	D	D	I	D	DI	I	I	D
Shared	Z-14	Royal Gala	Malus domestica Borkh.	Gala mutant		DI	DI	DI	I	D	DI	I	DI	DI	DI	D	I	DI	DI	I	DI	D	DI	DI	D	D	DI	DI	DI	DI	D	DI	I	DI	D	I	D	DI	DI	D	D	D	D	I	D	DI	I	I	D
Shared	Z-18	Galaxy	Malus domestica Borkh.	Gala mutant		DI	DI	DI	I	D	DI	I	DI	DI	DI	D	I	DI	DI	I	DI	D	DI	DI	D	D	DI	DI	DI	DI	D	DI	I	DI	D	I	D	DI	DI	D	D	D	D	I	D	DI	I	I	D
Shared	Z-19	Royal New Gala	Malus domestica Borkh.	Gala mutant		DI	DI	DI	I	D	DI	I	DI	DI	DI	D	I	DI	DI	I	DI	D	DI	DI	D	D	DI	DI	DI	DI	D	DI	I	DI	D	I	D	DI	DI	D	D	D	D	I	D	DI	I	I	D
Shared	Z-24	Fuhong Zaoga	Malus domestica Borkh.	Gala mutant		DI	DI	DI	I	D	DI	I	DI	DI	DI	D	I	DI	DI	I	DI	D	DI	DI	D	D	DI	DI	DI	DI	D	DI	I	DI	D	I	D	DI	DI	D	D	D	D	I	D	DI	I	I	D
Shared	Z-26	Shandong 1	Malus domestica Borkh.	Gala mutant		DI	DI	DI	I	D	DI	I	DI	DI	DI	D	I	DI	DI	I	DI	D	DI	DI	D	D	DI	DI	DI	DI	D	DI	I	DI	D	I	D	DI	DI	D	D	D	D	I	D	DI	I	I	D
Shared	Z-30	Dalian da Gala	Malus domestica Borkh.	Gala mutant		DI	DI	DI	I	D	DI	I	DI	DI	DI	D	I	DI	DI	I	DI	D	DI	DI	D	D	DI	DI	DI	DI	D	DI	I	DI	D	I	D	DI	DI	D	D	D	D	I	D	DI	I	I	D
Shared	Z-32	Li Gala	Malus domestica Borkh.	Gala mutant		DI	DI	DI	I	D	DI	I	DI	DI	DI	D	I	DI	DI	I	DI	D	DI	DI	D	D	DI	DI	DI	DI	D	DI	I	DI	D	I	D	DI	DI	D	D	D	D	I	D	DI	I	I	D
Shared	Z-33	Fuhong Zaoga	Malus domestica Borkh.	Gala mutant		DI	DI	DI	DI	D	DI	DI	D	DI	DI	DI	DI	DI	DI	DI	DI	DI	D	D	D	D	DI	D	DI	DI	D	DI	DI	DI	D	I	D	DI	DI	D	D	D	D	DI	D	D	DI	I	D
Shared	Z-35	Royal Gala	Malus domestica Borkh.	Gala mutant		DI	DI	DI	I	D	DI	I	DI	DI	DI	D	I	DI	DI	I	DI	D	DI	DI	D	D	DI	DI	DI	DI	D	DI	I	DI	D	I	D	DI	DI	D	D	D	D	I	D	DI	I	I	D
Shared	Z-37	Shijiazhuang Gala	Malus domestica Borkh.	Gala mutant		DI	DI	DI	I	D	DI	I	DI	DI	DI	D	I	DI	DI	I	DI	D	DI	DI	D	D	DI	DI	DI	DI	D	DI	I	DI	D	I	D	DI	DI	D	D	D	D	I	D	DI	I	I	D
Shared	Z-41	Shandong 2	Malus domestica Borkh.	Gala mutant		DI	DI	DI	I	D	DI	I	DI	DI	DI	D	I	DI	DI	I	DI	D	DI	DI	D	D	DI	DI	DI	DI	D	DI	I	DI	D	I	D	DI	DI	D	D	D	D	I	D	DI	I	I	D
Shared	Z-45	Royal Gala	Malus domestica Borkh.	Gala mutant		DI	DI	DI	I	D	DI	I	DI	DI	DI	D	I	DI	DI	I	DI	D	DI	DI	D	D	DI	DI	DI	DI	D	DI	I	DI	D	I	D	DI	DI	D	D	D	D	I	D	DI	I	I	D
Shared	Z-48	Shandong 7	Malus domestica Borkh.	Gala mutant		DI	DI	DI	I	D	DI	I	DI	DI	DI	D	I	DI	DI	I	DI	D	DI	DI	D	D	DI	DI	DI	DI	D	DI	I	DI	D	I	D	DI	DI	D	D	D	D	I	D	DI	I	I	D
Shared	Z-49	Regal Gala	Malus domestica Borkh.	Gala mutant		DI	DI	DI	I	D	DI	I	DI	DI	DI	D	I	DI	DI	I	DI	D	DI	DI	D	D	DI	DI	DI	DI	D	DI	I	DI	D	I	D	DI	DI	D	D	D	D	I	D	DI	I	I	D
Shared	Z-52	Shandong 5	Malus domestica Borkh.	Gala mutant		DI	DI	DI	I	D	DI	I	DI	DI	DI	D	I	DI	DI	I	DI	D	DI	DI	D	D	DI	DI	DI	DI	D	DI	I	DI	D	I	D	DI	DI	D	D	D	D	I	D	DI	I	I	D
Shared	Z-54	Shandong 3	Malus domestica Borkh.	Gala mutant		DI	DI	DI	I	D	DI	I	DI	DI	DI	D	I	DI	DI	I	DI	D	DI	DI	D	D	DI	DI	DI	DI	D	DI	I	DI	D	I	D	DI	DI	D	D	D	D	I	D	DI	I	I	D
Shared	Z-55	Mondel Gala	Malus domestica Borkh.	Gala mutant		DI	DI	DI	I	D	DI	I	DI	DI	DI	D	I	DI	DI	I	DI	D	DI	DI	D	D	DI	DI	DI	DI	D	DI	I	DI	D	I	D	DI	DI	D	D	D	D	I	D	DI	I	I	D
Shared	Z-56	Alvina Gala	Malus domestica Borkh.	Gala mutant		DI	DI	DI	I	D	DI	I	DI	DI	DI	D	I	DI	DI	I	DI	D	DI	DI	D	D	DI	DI	DI	DI	D	DI	I	DI	D	I	D	DI	DI	D	D	D	D	I	D	DI	I	I	D
Shared	B-21	Zumi Crab 4x	Malus zumi Mats.			DI	DI	DI	DI	DI	DI	I	DI	DI	DI	DI	I	DI	D	D	D	DI	I	DI	D	DI	I	D	DI	DI	D	DI	I	DI	DI	I	D	DI	DI	DI	D	D	D	DI	DI	DI	DI	DI	DI
Shared	BK-crispin	Crispin	Malus domestica Borkh.			DI	DI	DI	DI	DI	DI	DI	DI	DI	DI	DI	DI	DI	DI	DI	DI	DI	DI	DI	DI	DI	DI	DI	DI	DI	DI	I	DI	DI	DI	DI	DI	DI	DI	DI	DI	DI	DI	I	DI	DI	I	DI	DI
Shared	XC-4	Gala 4x	Malus domestica Borkh.	Gala mutant		DI	DI	DI	I	DI	DI	I	DI	DI	DI	D	I	DI	DI	I	DI	D	DI	DI	D	D	DI	DI	DI	DI	D	DI	I	DI	D	I	D	DI	DI	D	D	D	D	I	D	DI	I	I	D
note: 1 Cells filled by yellow represent accessions with unique genotype after removal of synonyms and those with information error. 2 Cells filled by red represent the triploid or tetraploid accessions. 3 24 cells filled by blue represent that markers shouldn't be considered in analysis of genotype frequency, parengage and genetic structure.
[truncated: 58 more columns]
