# Supplementary material for: Application of genome-wide insertion/deletion markers on genetic structure analysis and identity signature of Malus accessions
Source: BMC Plant Biol. 2020 Nov 30;20:540. doi: 10.1186/s12870-020-02744-2 (PMC7708918; doi:10.1186/s12870-020-02744-2)
Supplement: Supplementary file 5 — Additional file 5: Supplementary Table S4. Malus accessions with shared genotype combinations of the 102 InDel markers. [file 12870_2020_2744_MOESM5_ESM.xlsx]

## Sheet: table s4
Table S4 Malus accessions with shared genotype combinations of the 102 InDel markers
Group	Mutants	Number of accessions per group	Accession name (Accession number)
1	Fuji mutants	75	Miyazaki Spur Fuji(BK-GQDZ)	2001 Fuji(XY-79)	Akifu 1(BK-QF1)	Akifu 1(XY-91)	Akifu 19(TA-18)	Aomori Spur Fuji(23--4)	Bayue fushiwang(XY-43)	Beni Oshu(XY-26)	Bud Sport 3(XY-14)	Bud Sport 5(XY-13)	Changhong(BK-CH)	Changyanghong(YT-9)	Early Fuji(BK-ZFS)	Early Fuji(TA-28)	Fengcun Fuji(24--22)	Fengfeng Fuji(XY-70)	Fuji Champion(XY-48)	Fuji No.1(HS-10)	Hongjinfu(XY-25)	Jinfu 1(SX-23)	Jinfu 2(XY-73)	Juda Fuji(BK-JDFS)	Korin(25--15)	Lele Fuji(19--11)	Liquan Spur Fuji(SX-13)	Longfu(XY-15)	Meile(YT-20)	Meinong Fuji(XY-67)	Meixiang(BK-MX)	Miya Fuji(23--10)	N2(13--22)	Nagafu 1(XY-86)	Nagafu 12(QD-6)	Nagafu 2 ?(YT-92)	Nagafu 2(27--16)	Nagafu 2(B-26)	Nagafu 2(BK-CF2H)	Nagafu 3(BK-2)	Nagafu 36(BK-CF36)	Nagafu 7(14--20)	Nagafu 8(XY-77)	Nanshennan mutant(B-9)	Nanshennan(B-28)	Qian 1 Ace(21--0)	Qinfu 1(XY-55)	Qingfu 1(XY-84)	Qingfu 13(BK-QF13)
2	Fuji mutants	6	2001 Spur(QD-27)	Juda Fuji(TA-11)	Longfu(QD-30)	Tuanwang semi-Spur(QD-29)	Wangfu(XY-92)	Youliang Spur(BK-YLDZ)
3	Fuji mutants	5	Shengfang(TA-22)	Qingfu 2(QD-2)	Taiyang Fuji(XY-58)	Very Early Fuji(YT-3)	row 24(YN-44)
4	Fuji mutants	4	KAKUFUJI(XY-30)	Akifu 19(XY-50)	Feng Fuji(XY-56)	Fuji(XY-54)
5	Fuji mutants	3	Shengfang 2(BK-SF2)	Tianxing(XY-57)	Zhaiteng II(16--23)
6	Fuji mutants	3	Fubrax(HS-2)	Azhen Fuji(HS-14)	Qiufu(XY-75)
7	Fuji mutants	3	Yishui Fuji(XY-22)	Jiudian Spur(QD-24)	Chengji 1(YT-48)
8	Fuji mutants	2	Mouping guanghua Fuji(YT-8)	Dabinette(22--15)
9	Fuji mutants	2	Fukushima Spur Fuji(BK-FDDZ)	Qiquan Spur(XY-36)
10	Fuji mutants	2	Fujiko(HS-4)	Yanfu 5(YT-64)
11	Fuji mutants	2	Yanfu 6(QD-32)	&28(TS-13)
12	Red Delicious mutants	28	Starkrimson(BK-XHX)	Bianqiangzi 1(6--14)	Bianqiangzi 2(6--20)	Classic Red Delicious(BK-KAHONG)	Daihong(BK-DH)	Fushan 1(6--3)	Hardi Brite(16--16)	Harrold Red Delicious(BK-HH)	Jie 15(12--8)	Kangtun Spur(7--6)	Meiguihong(BK-MGH)	Nanshan 2(6--8)	Norsan(13--5)	Pinyin Spur(6--4)	Red Delicious(25--2)	Red Spur Delicious(6--12)	Red Spur Delicious(BK-AH)	Richard Red Delicious(6--18)	Sharp Red Delicious(15--4)	Shisanling Spur(7--11)	Sishui Spur(6--10)	StarkSpur Ultra Red Delicious(15--3)	Tianwang 1(31--18)	WellSpur Delicious(6--19)	Xishan 1(15--8)	Yuhong(B3-14)	Zhangjiakou Spur(6--16)	Zhanxuan 18(15--7)
13	Red Delicious mutants	4	HardiSpur Delicious(6--21)	Fushan 5(5--14)	Houjiadian Spur(5--18)	Xiongyue 2(5--22)
14	Red Delicious mutants	3	Ruby(BK-Ruby)	Nanshan 4(7--2)	Oregon Spur(7--3)
15	Gala mutants	20	Royal Gala(Z-50)	Alvina Gala(Z-56)	Dalian da Gala(Z-30)	Ennike Gala(SX-28)	Italy Gala(WH-9)	Liga(SX-20)	Malong Gala 1 blush(YN-2)	Malong xin Gala 1 strip(YN-4)	Malong xin Gala 1(YN-3)	Mondel Gala(Z-55)	Regal Gala(Z-49)	Royal Gala(Z-14)	Royal Gala(Z-35)	Royal Gala(Z-45)	Shandong 2(Z-41)	Shandong 3(Z-54)	Shandong 5(Z-52)	Shandong 7(Z-48)	Shijiazhuang Gala(Z-37)	row 12(YN-32)
16	Gala mutants	5	Gala Queen(Z-27)	Royal New Gala(Z-19)	Fuhong Zaoga(Z-24)	Li Gala(Z-11)	Li Gala(Z-32)
17	Gala mutants	2	Cherry Gala(YN-9)	Matail(YT-34)
18	Gala mutants	2	Malong Gala 2(YN-5)	Galaxy(Z-18)
19	Gala mutants	2	Malong Gala 1(YN-1)	Shandong 1(Z-26)
20	Gala mutants	2	Yanga(Z-34)	Fuhong Zaoga(Z-33)
21	Jonathan mutants	5	Sweet Jonathan(20--10)	Jie 1(11--0)	Jie 1(28--11)	Jinyu(12--12)	Sweet Jonathan(14--7)
22	Jonathan mutants	2	Jonathan-early(YT-73)	Jonathan-midle(YT-74)
23	Golden Delicious mutants	4	Spur Golden Delicious(BK-DJG)	Golden B(23--2)	Kangbing Golden 5(15--11)	Stark Spur(24--7)
24	Tsugaru mutants	4	Fangming(BK-FM)	Qiuxiang(BK-QX)	Yanyuan 2(SC-2)	row 22(YN-42)
25	Ralls Janet mutants	3	Red Ralls Janet(BK-HGG)	Pingzhi Ralls Janet(15--15)	Xinguoguang(24--21)
26	Ralls Janet mutants	2	Ralls Janet(19--2)	Weeping Ralls(19--0)
27	Sweetie mutants	2	Sweetie(YN-7)	Sweetie Early Mutant(YN-8)
28	White Pearmain mutants	2	Yanqing(BK-QY)	White Pearmain(19--23)
29		8	Starkjam(9--9)	Budayi(13--19)	Dongchengguan 13(10--11)	Guldborg(1--11)	Napoleon(7--22)	Qiujin(20--8)	Zhanxuan 14(13--9)	Zhanxuan 16(16--6)
30		4	Freybreg(14--4)	Hubbardston(18--23)	Shengli(18--8)	Shuangyang 1(18--7)
31		4	Ben David(19--8)	Black Ben David(17--12)	Qiuhuapi(YT-30)	Youfangcun Ralls Janet(31--14)
32		4	row 3(YN-25)	row 14(YN-34)	row 4(YN-26)	row 5(YN-27)
33		3	Jiguan(BK-JG)	Jinyang(27--12)	K9(27--5)
34		3	Yuanye Crab(BK-YYHT)	Regunzi Spur(B3-10)	Regunzi(BK-RGZ)
35		2	Sweet McIntosh(11--16)	Malinova(11--15)
36		2	Red Canada(13--2)	Fa 5(13--11)
37		2	Calville Blanche(14--3)	Boiken(14--21)
38		2	Gravenstein(1--6)	Xinjiang 7(BK-XJ7)
39		2	Zhuoai 1(16--2)	Zhanxuan 4(15--21)
40		2	Northern Spy(17--10)	4354-R ?(BK-5)
41		2	Newfane(17--7)	Yellow Risharde(4--3)
42		2	Campbell(18--11)	Roxbury(17--14)
43		2	Xinlimei(18--19)	Laidi(13--20)
44		2	Giant Jeniton(19--1)	Menage(12--17)
45		2	Radiant(20--23)	Newtosh(20--0)
46		2	Boskoopske Cervene(2--11)	Domenesti(11--3)
47		2	Hongzhiwu(21--18)	row 18(YN-38)
48		2	Judeline(25--12)	Judeline(TS-7)
49		2	Ningguang(25--19)	Hongao(25--18)
50		2	Fameuse(3--18)	White Pippin(7--9)
51		2	Daguo Crab(B-17)	Minjian daguo Crab(B-10)
52		2	Ambrosia(B-27)	Ambrosia(XN-MW)
53		2	Luli(B-5)	Luli(TA-12)
54		2	Kokyu(26--19)	Red Sekaiichii(BK-HSJY)
55		2	Laoshan 4(BK-LS4H)	Pingdinghaitang(BK-PDHT)
56		2	Mato 1(BK-TMYH)	Michinoku(BK-AZ)
57		2	Stark Blushing Golden(BK-JY)	Orei(BK-WL)
58		2	Kotoku(BK-XD)	Rizhiwan(18--0)
59		2	Xinjiang 14(BK-XJ14)	Xinjiang 26(BK-XJ26)
60		2	Xinjiang 17(BK-XJ17)	Xinjiang 18(BK-XJ18)
61		2	Xinjiang 19(BK-XJ19)	Xinjiang 28(BK-XJ28)
62		2	Hanfu(SY-4)	Hanfu(XY-2)
63		2	Chaguo(XC-CG)	Laiwunanyan(XC-LWNY)
64		2	Jilin Huang Crab(XC-JLHHT)	Jilin xiaohuang Crab(XC-JILINXIAOHUANGHAITANG)
65		2	Xinjiang 10(XN-XJ10)	Xingjiang 12(XN-XJ12)
66		2	Xinjiang 15(XN-XJ15)	Xinjiang 27(XN-XJ27)
67		2	Xinjiang 16(XN-XJ16)	Qiulimeng(YT-21)
68		2	row 20(YN-40)	row 23(YN-43)
69		2	Freedom(YT-80)	Pilot(YT-59)
70		2	51-139(YX-51-139)	57-128(YX-57-128)
71		2	Zaocuilv(22--16)	Jizaohong(19--17)
72		2	CG80(BK-CG80)	MM106(BK-MM106)
73		2	Chieftan(BK-chieftan)	Liberty(BK-liberty)
74		2	Zumi Crab(B-30)	Zumi Crab 4x(B-21)
75		2	Ruihong(QD-25)	Gala 4x(XC-4)
76		2	New Jonagold(BK-XQNJ)	Crispin(BK-crispin)
note: 1 Cells filled by yellow, in additioin to 'New Jonagold(BK-XQNJ)', represent the remaining accessions after redundancy removal. 2 Cells filled by red represent the triploid or tetraploid accessions.
[truncated: 28 more columns]
