# Supplementary material for: Application of genome-wide insertion/deletion markers on genetic structure analysis and identity signature of Malus accessions
Source: BMC Plant Biol. 2020 Nov 30;20:540. doi: 10.1186/s12870-020-02744-2 (PMC7708918; doi:10.1186/s12870-020-02744-2)
Supplement: Supplementary file 6 — Additional file 6: Supplementary Table S5. Synonyms, homonyms and other Malus accessions with incorrect names detected by the 102 InDel markers. [file 12870_2020_2744_MOESM6_ESM.xlsx]

## Sheet: table s5
Table S5 Synonyms, homonyms and other Malus accessions with incorrect names detected by the 102 InDel markers
Type	Accession 1		Accession 2		Accession 3		Accession 4		Note
	ID	Name	ID	Name	ID	Name	ID	Name
homonyms	23--9	Akifu 39	TA-19	Akifu 39	XY-85	Akifu 39
homonyms	B2-1	Caoyuan Crab	QD-7	Caoyuan Crab
homonyms	16--17	Charden	YT-103	Charden
homonyms	BJ-12	Envy	HS-15	Envy
homonyms	BK-Fuji	Fuji	TA-9	Fuji
homonyms	TA-1	Gala 4x	XC-4	Gala 4x
homonyms	BK-GM256	GM256	XY-71	GM256
homonyms	26--14	Golden Spur	YT-24	Golden Spur	BK-DJG	Spur Golden Delicous
homonyms	28--0	Indo	YT-26	Indo
homonyms	SX-23	Jinfu 1	XY-81	Jinfu 1
homonyms	BK-JH	Jinhong	SY-6	Jinhong
homonyms	XYZ-7	Jinshiji	Z-7	Jinshiji
homonyms	25--11	Judaine	TS-9	Judaine
homonyms	26--9	Judestar	TS-8	Judestar
homonyms	29--13	Longfeng	SY-12	Longfeng
homonyms	29--15	Longhong	SY-23	Longhong
homonyms	27--7	Lvshuai	B-4	Lvshuai
homonyms	12--16	Melrose	YT-52	Melrose
homonyms	HS-7	Modi	XYZ-10	Modi
homonyms	BK-PYTC	Pingyitiancha	XC-PYTC	Pingyitiancha
homonyms	BJ-8	Qiuhong Gala	Z-40	Qiuhong Gala
homonyms	31--4	Qiulu	SY-22	Qiulu
homonyms	3--16	Ruby	BK-Ruby	Ruby
homonyms	2--10	Toko	SY-5	Toko
homonyms	28--5	Tsugaru	YT-94	Tsugaru
homonyms	29--14	Very Early Fuji	YT-3	Very Early Fuji
homonyms	BK-XJ11	Xinjiang 11	XN-XJ11	Xinjiang 11
homonyms	XN-XJ14	Xinjiang 14	BK-XJ14	Xinjiang 14
homonyms	BK-XJ15	Xinjiang 15	XN-XJ15	Xinjiang 15
homonyms	BK-XJ16	Xinjiang 16	XN-XJ16	Xinjiang 16
homonyms	XN-XJ17	Xinjiang 17	BK-XJ17	Xinjiang 17
homonyms	XN-XJ19	Xinjiang 19	BK-XJ19	Xinjiang 19
homonyms	BK-XJ21	Xinjiang 21	XN-XJ21	Xinjiang 21
homonyms	BK-XJ24	Xinjiang 24	XN-XJ24	Xinjiang 24
homonyms	BK-XJ3H	Xinjiang 3	XN-XJ3	Xinjiang 3
homonyms	BK-XJ8	Xinjiang 8	XN-XJ8	Xinjiang 8
homonyms	BK-XJ9	Xinjiang 9	XN-XJ9	Xinjiang 9
homonyms	XC-ZMHT	Zumi Crab	B-30	Zumi Crab
synonyms	9--9	Starkjam	13--19	Budayi	10--11	Dongchengguan 13	1--11	Guldborg
	7--22	Napoleon	20--8	Qiujin	13--9	Zhanxuan 14	16--6	Zhanxuan 16
synonyms	YN-25	row 3	YN-34	row 14	YN-26	row 4	YN-27	row 5
synonyms	BK-YYHT	Yuanye Crab	B3-10	Regunzi Spur	BK-RGZ	Regunzi
synonyms	1--6	Gravenstein	BK-XJ7	Xinjiang 7
synonyms	14--4	Freybreg	18--23	Hubbardston
synonyms	19--8	Ben David	YT-30	Qiuhuapi					Known alternative names
synonyms	BK-XJ14	Xinjiang 14	BK-XJ26	Xinjiang 26
synonyms	BK-XJ17	Xinjiang 17	BK-XJ18	Xinjiang 18
synonyms	BK-XJ19	Xinjiang 19	BK-XJ28	Xinjiang 28
synonyms	XC-JLHHT	Jilin Huang Crab	XC-JILINXIAOHUANGHAITANG	Jilin xiaohuang Crab
synonyms	XN-XJ10	Xinjiang 10	XN-XJ12	Xingjiang 12
synonyms	XN-XJ15	Xinjiang 15	XN-XJ27	Xinjiang 27
synonyms	13--2	Red Canada	13--11	Fa 5
synonyms	16--2	Zhuoai 1	15--21	Zhanxuan 4
synonyms	17--10	Northern Spy	BK-5	4354-R ?
synonyms	17--7	Newfane	4--3	Yellow Risharde
synonyms	18--11	Campbell	17--14	Roxbury
synonyms	18--19	Xinlimei	13--20	Laidi
synonyms	20--23	Radiant	20--0	Newtosh
synonyms	2--11	Boskoopske Cervene	11--3	Domenesti
synonyms	21--18	Hongzhiwu	YN-38	row 18
synonyms	25--19	Ningguang	25--18	Hongao
synonyms	B-17	Daguo Crab	B-10	Minjian daguo Crab
synonyms	BK-LS4H	Laoshan 4	BK-PDHT	Pingdinghaitang
synonyms	XC-CG	Chaguo	XC-LWNY	Laiwunanyan
synonyms	YN-40	row 20	YN-43	row 23
replicates	25--12	Judeline	TS-7	Judeline
replicates	B-27	Ambrosia	XN-MW	Ambrosia
replicates	B-5	Luli	TA-12	Luli
replicates	SY-4	Hanfu	XY-2	Hanfu
error registration or incorrect names	YX-57-128	57-128
error registration or incorrect names	19--17	Jizaohong
error registration or incorrect names	BK-MM106	MM106
error registration or incorrect names	BK-liberty	Liberty
error registration or incorrect names	7--9	White Pippin
error registration or incorrect names	BK-AZ	Michinoku
error registration or incorrect names	YT-59	Pilot
error registration or incorrect names	14--21	Boiken
error registration or incorrect names	18--0	Rizhiwan
error registration or incorrect names	27--12	Jinyang
error registration or incorrect names	27--5	K9
error registration or incorrect names	11--15	Malinova
error registration or incorrect names	YT-21	Qiulimeng
error registration or incorrect names	31--14	Youfangcun Ralls Janet
error registration or incorrect names	18--8	Shengli
error registration or incorrect names	18--7	Shuangyang 1
error registration or incorrect names	12--17	Menage
error registration or incorrect names	BK-HSJY	Red Sekaiichii
error registration or incorrect names	BK-WL	Orei
error registration or incorrect names	XY-37	Juda Fuji
error registration or incorrect names	BK-ML	Meile
error registration or incorrect names	27--4	Longguan
