# Supplementary material for: Application of genome-wide insertion/deletion markers on genetic structure analysis and identity signature of Malus accessions
Source: BMC Plant Biol. 2020 Nov 30;20:540. doi: 10.1186/s12870-020-02744-2 (PMC7708918; doi:10.1186/s12870-020-02744-2)
Supplement: Supplementary file 7 — Additional file 7: Supplementary Table S6. Comparison of genotypes of InDel markers between bud sports and corresponding wild-type Malus domestica cultivars. [file 12870_2020_2744_MOESM7_ESM.xlsx]

## Sheet: table s6
Table S6 Comparison of genotypes of InDel markers between bud sports and corresponding wild-type Malus domestica cultivars
	Wildtype cultivar		Bud sport		Comparison of genotypes between bud sport and corresponding wildtype cultivar	Polymorphic markers
	Accession ID	Accession name	Accession ID	Accession name
Fuji mutants	BK-YF10	Yanfu10	BK-CH	Changhong	Identical
	B-28	Nanshennan	B-9	Nanshennan mutant	Identical
	YT-92	Nagafu 2	YT-68	Yiyuanhong	Identical
	B-26	Nagafu 2	26--22	Yanfu 1	Identical
	B-26	Nagafu 2	B-33	HY	Distinct	C01005, C02008, C02009, C04019, C04020, C05028, C05030, C05031, C06038, C06041, C07050, C08051, C08059, C09063, C09067, C10072, C10073, C11077, C11080, C11081, C13094, C13097, C13098, C13101, C17127, C17128, C07138, C01001, C05026, C07044, C08052, C08055, C11078, C04021, C08058, C05135, C12090, C05032
	B-26	Nagafu 2	XY-22	Yishui Fuji	Distinct	C07138
	B-26	Nagafu 2	TA-32	Yishuihong	Distinct	C11078, C12090
	B-26	Nagafu 2	YT-42	Yanfu 2	Distinct	C04020, C06038, C13097, C15111
	YT-38	Wengao 1	YT-86	Wengao 1 mutant	Distinct	C01004, C04020, C06038, C10070, C13097, C07138
	YT-39	Wengao 2	YT-66	Wengao 2 mutant	Distinct	C06038, C13097
	YT-40	Wengao 3	YT-87	Wengao 3 mutant	Distinct	C04020, C05029, C06038, C10070, C10072, C13097, C15111, C10136
	BK-2	Nagafu 3	BK-3	Nagafu 3-R	Distinct	C08055
Gala mutants	XYZ-7	Jinshiji	XYZ-6	Changhua	Distinct	C01004, C04020, C06038, C13097, C15111
	YN-1	Malong Gala 1	YN-2	Malong Gala 1 blush	Distinct	C06137, C07048
	YN-3	Malong xin Gala 1	YN-4	Malong xin Gala 1 strip	Identical
	YN-5	Malong Gala 2	YN-6	Malong Gala 2 blush	Distinct	C04134, C06137, C11078
	Z-50	Royal Gala	Z-7	Jinshiji	Distinct	C01005, C11082, C07048
Red Delicious mutants	OR-1	Oregon Spur Ⅱ-red	OR-2	Oregon Spur Ⅱ-green	Distinct	C04020, C15111
	OR-1	Oregon Spur Ⅱ-red	OR-3	E3N2	Distinct	C01004, C04020, C13097, C15111
	OR-1	Oregon Spur Ⅱ-red	OR-4	E4N1	Distinct	C13097
	OR-1	Oregon Spur Ⅱ-red	OR-5	E4N2	Distinct	C10070, C13097
	OR-1	Oregon Spur Ⅱ-red	OR-6	W6N1	Distinct	C04020
	OR-1	Oregon Spur Ⅱ-red	OR-7	W6S5	Distinct	C10072, C13097, C15111
	OR-1	Oregon Spur Ⅱ-red	OR-8	W8S3	Distinct	C01004, C06038, C08054, C13097, C15109, C07138
