# Supplementary material for: Application of genome-wide insertion/deletion markers on genetic structure analysis and identity signature of Malus accessions
Source: BMC Plant Biol. 2020 Nov 30;20:540. doi: 10.1186/s12870-020-02744-2 (PMC7708918; doi:10.1186/s12870-020-02744-2)
Supplement: Supplementary file 8 — Additional file 8: Supplementary Table S7. Genotype and allele frequencies of 78 bi-allele InDel markers in 1,002 diploid accessions from eight Malus species. [file 12870_2020_2744_MOESM8_ESM.xlsx]

## Sheet: table s7
Table S7 Genotype and allele frequencies of 78 bi-allele InDel markers in 1,002 diploid accessions from eight Malus species
Pattern	Marker	ALL									Malus domestica Borkh.									Malus asiatica Nakai									Malus sieversii (Ledeb.) Roem.									Malus pumila Mill.									Malus robusta Rehder
		Number			SUM	Genotype frequency (%)			Allele frequency (%)		Number			SUM	Genotype frequency (%)			Allele frequency (%)		Number			SUM	Genotype frequency (%)			Allele frequency (%)		Number			SUM	Genotype frequency (%)			Allele frequency (%)		Number			SUM	Genotype frequency (%)			Allel frequency (%)		Number
		D	DI	I		D	DI	I	D	I	D	DI	I		D	DI	I	D	I	D	DI	I		D	DI	I	D	I	D	DI	I		D	DI	I	D	I	D	DI	I		D	DI	I	D	I	D	DI	I
I	C04024	660	335	7	1002	65.8683	33.4331	0.698603	82.5848	17.4152	474	267	7	748	63.369	35.6952	0.935829	81.2166	18.7834	10	10	0	20	50	50	0	75	25	30	13	0	43	69.7674	30.2326	0	84.8837	15.1163	26	4	0	30	86.6667	13.3333	0	93.3333	6.66667	13	6	0
I	C04020	430	458	114	1002	42.9142	45.7086	11.3772	65.7685	34.2315	313	376	59	748	41.8449	50.2674	7.8877	66.9786	33.0214	5	8	7	20	25	40	35	45	55	27	15	1	43	62.7907	34.8837	2.32558	80.2326	19.7674	13	7	10	30	43.3333	23.3333	33.3333	55	45	9	3	7
I	C05028	266	441	295	1002	26.5469	44.012	29.4411	48.5529	51.4471	162	365	221	748	21.6578	48.7968	29.5455	46.0561	53.9439	8	10	2	20	40	50	10	65	35	32	10	1	43	74.4186	23.2558	2.32558	86.0465	13.9535	20	5	5	30	66.6667	16.6667	16.6667	75	25	9	7	3
I	C15109	611	231	160	1002	60.978	23.0539	15.9681	72.505	27.495	461	172	115	748	61.631	22.9947	15.3743	73.1283	26.8717	13	6	1	20	65	30	5	80	20	37	6	0	43	86.0465	13.9535	0	93.0233	6.97674	15	14	1	30	50	46.6667	3.33333	73.3333	26.6667	14	5	0
I	C04023	498	410	94	1002	49.7006	40.9182	9.38124	70.1597	29.8403	328	330	90	748	43.8503	44.1176	12.0321	65.9091	34.0909	10	10	0	20	50	50	0	75	25	31	12	0	43	72.093	27.907	0	86.0465	13.9535	11	16	3	30	36.6667	53.3333	10	63.3333	36.6667	13	6	0
I	C17127	560	337	105	1002	55.8882	33.6327	10.479	72.7046	27.2954	378	283	87	748	50.5348	37.8342	11.631	69.4519	30.5481	5	13	2	20	25	65	10	57.5	42.5	35	8	0	43	81.3953	18.6047	0	90.6977	9.30233	6	11	13	30	20	36.6667	43.3333	38.3333	61.6667	15	4	0
I	C06037	721	274	7	1002	71.9561	27.3453	0.698603	85.6287	14.3713	509	233	6	748	68.0481	31.1497	0.802139	83.623	16.377	18	2	0	20	90	10	0	95	5	26	16	1	43	60.4651	37.2093	2.32558	79.0698	20.9302	25	5	0	30	83.3333	16.6667	0	91.6667	8.33333	15	4	0
I	C08054	683	267	52	1002	68.1637	26.6467	5.18962	81.487	18.513	480	220	48	748	64.1711	29.4118	6.41711	78.877	21.123	15	5	0	20	75	25	0	87.5	12.5	35	7	1	43	81.3953	16.2791	2.32558	89.5349	10.4651	24	5	1	30	80	16.6667	3.33333	88.3333	11.6667	15	4	0
I	C05031	608	353	41	1002	60.6786	35.2295	4.09182	78.2934	21.7066	397	315	36	748	53.0749	42.1123	4.81283	74.131	25.869	17	3	0	20	85	15	0	92.5	7.5	40	3	0	43	93.0233	6.97674	0	96.5116	3.48837	26	4	0	30	86.6667	13.3333	0	93.3333	6.66667	16	3	0
I	C04133	636	307	59	1002	63.4731	30.6387	5.88822	78.7924	21.2076	417	275	56	748	55.7487	36.7647	7.48663	74.131	25.869	18	2	0	20	90	10	0	95	5	38	3	2	43	88.3721	6.97674	4.65116	91.8605	8.13953	24	6	0	30	80	20	0	90	10	14	5	0
I	C12088	731	253	18	1002	72.9541	25.2495	1.79641	85.5788	14.4212	513	225	10	748	68.5829	30.0802	1.3369	83.623	16.377	19	0	1	20	95	0	5	95	5	39	4	0	43	90.6977	9.30233	0	95.3488	4.65116	24	5	1	30	80	16.6667	3.33333	88.3333	11.6667	13	3	3
I	C07043	820	175	7	1002	81.8363	17.4651	0.698603	90.5689	9.43114	584	158	6	748	78.0749	21.123	0.802139	88.6364	11.3636	19	1	0	20	95	5	0	97.5	2.5	40	3	0	43	93.0233	6.97674	0	96.5116	3.48837	28	2	0	30	93.3333	6.66667	0	96.6667	3.33333	15	4	0
I	C14108	783	205	14	1002	78.1437	20.4591	1.39721	88.3733	11.6267	539	195	14	748	72.0588	26.0695	1.87166	85.0936	14.9064	19	1	0	20	95	5	0	97.5	2.5	41	2	0	43	95.3488	4.65116	0	97.6744	2.32558	29	1	0	30	96.6667	3.33333	0	98.3333	1.66667	18	1	0
I	C16123	745	228	29	1002	74.3513	22.7545	2.89421	85.7285	14.2715	517	204	27	748	69.1176	27.2727	3.60963	82.754	17.246	19	1	0	20	95	5	0	97.5	2.5	42	1	0	43	97.6744	2.32558	0	98.8372	1.16279	28	2	0	30	93.3333	6.66667	0	96.6667	3.33333	16	2	1
I	C04019	447	359	196	1002	44.6108	35.8283	19.5609	62.525	37.475	251	318	179	748	33.5561	42.5134	23.9305	54.8128	45.1872	17	1	2	20	85	5	10	87.5	12.5	38	3	2	43	88.3721	6.97674	4.65116	91.8605	8.13953	23	6	1	30	76.6667	20	3.33333	86.6667	13.3333	14	2	3
I	C08060	586	387	29	1002	58.483	38.6228	2.89421	77.7944	22.2056	389	334	25	748	52.0053	44.6524	3.34225	74.3316	25.6684	14	6	0	20	70	30	0	85	15	38	5	0	43	88.3721	11.6279	0	94.186	5.81395	26	4	0	30	86.6667	13.3333	0	93.3333	6.66667	14	5	0
I	C01003	637	351	14	1002	63.5729	35.0299	1.39721	81.0878	18.9122	410	324	14	748	54.8128	43.3155	1.87166	76.4706	23.5294	17	3	0	20	85	15	0	92.5	7.5	43	0	0	43	100	0	0	100	0	29	1	0	30	96.6667	3.33333	0	98.3333	1.66667	13	6	0
I	C01004	570	432	0	1002	56.8862	43.1138	0	78.4431	21.5569	355	393	0	748	47.4599	52.5401	0	73.7299	26.2701	16	4	0	20	80	20	0	90	10	38	5	0	43	88.3721	11.6279	0	94.186	5.81395	29	1	0	30	96.6667	3.33333	0	98.3333	1.66667	12	7	0
I	C05029	484	422	96	1002	48.3034	42.1158	9.58084	69.3613	30.6387	286	392	70	748	38.2353	52.4064	9.35829	64.4385	35.5615	16	3	1	20	80	15	5	87.5	12.5	36	7	0	43	83.7209	16.2791	0	91.8605	8.13953	25	3	2	30	83.3333	10	6.66667	88.3333	11.6667	13	2	4
I	C07047	482	430	90	1002	48.1038	42.9142	8.98204	69.5609	30.4391	284	375	89	748	37.9679	50.1337	11.8984	63.0348	36.9652	17	3	0	20	85	15	0	92.5	7.5	37	6	0	43	86.0465	13.9535	0	93.0233	6.97674	26	3	1	30	86.6667	10	3.33333	91.6667	8.33333	13	6	0
I	C08051	530	472	0	1002	52.8942	47.1058	0	76.4471	23.5529	317	431	0	748	42.3797	57.6203	0	71.1898	28.8102	17	3	0	20	85	15	0	92.5	7.5	34	9	0	43	79.0698	20.9302	0	89.5349	10.4651	26	4	0	30	86.6667	13.3333	0	93.3333	6.66667	15	4	0
I	C15115	520	433	49	1002	51.8962	43.2136	4.89022	73.503	26.497	354	345	49	748	47.3262	46.123	6.5508	70.3877	29.6123	16	4	0	20	80	20	0	90	10	37	6	0	43	86.0465	13.9535	0	93.0233	6.97674	12	18	0	30	40	60	0	70	30	11	8	0
I	C13094	481	460	61	1002	48.004	45.9082	6.08782	70.9581	29.0419	299	392	57	748	39.9733	52.4064	7.62032	66.1765	33.8235	17	3	0	20	85	15	0	92.5	7.5	37	6	0	43	86.0465	13.9535	0	93.0233	6.97674	18	12	0	30	60	40	0	80	20	13	6	0
I	C16120	433	484	85	1002	43.2136	48.3034	8.48303	67.3653	32.6347	258	407	83	748	34.492	54.4118	11.0963	61.6979	38.3021	16	4	0	20	80	20	0	90	10	35	8	0	43	81.3953	18.6047	0	90.6977	9.30233	16	14	0	30	53.3333	46.6667	0	76.6667	23.3333	15	4	0
I	C16124	407	467	128	1002	40.6188	46.6068	12.7745	63.9222	36.0778	240	387	121	748	32.0856	51.738	16.1765	57.9545	42.0455	18	2	0	20	90	10	0	95	5	27	12	4	43	62.7907	27.907	9.30233	76.7442	23.2558	8	21	1	30	26.6667	70	3.33333	61.6667	38.3333	12	6	1
I	C14104	395	381	226	1002	39.4212	38.024	22.5549	58.4331	41.5669	226	310	212	748	30.2139	41.4439	28.3422	50.9358	49.0642	15	5	0	20	75	25	0	87.5	12.5	32	9	2	43	74.4186	20.9302	4.65116	84.8837	15.1163	15	14	1	30	50	46.6667	3.33333	73.3333	26.6667	12	6	1
I	C15111	488	373	141	1002	48.7026	37.2255	14.0719	67.3154	32.6846	323	299	126	748	43.1818	39.9733	16.8449	63.1684	36.8316	17	3	0	20	85	15	0	92.5	7.5	29	7	7	43	67.4419	16.2791	16.2791	75.5814	24.4186	12	14	4	30	40	46.6667	13.3333	63.3333	36.6667	11	7	1
I	C06039	621	310	71	1002	61.976	30.9381	7.08583	77.4451	22.5549	433	261	54	748	57.8877	34.893	7.21925	75.3342	24.6658	16	4	0	20	80	20	0	90	10	30	7	6	43	69.7674	16.2791	13.9535	77.907	22.093	26	4	0	30	86.6667	13.3333	0	93.3333	6.66667	14	2	3
I	C03014	653	317	32	1002	65.1697	31.6367	3.19361	80.988	19.012	439	277	32	748	58.6898	37.0321	4.27807	77.2059	22.7941	18	2	0	20	90	10	0	95	5	33	10	0	43	76.7442	23.2558	0	88.3721	11.6279	28	2	0	30	93.3333	6.66667	0	96.6667	3.33333	14	5	0
I	C04022	693	282	27	1002	69.1617	28.1437	2.69461	83.2335	16.7665	481	249	18	748	64.3048	33.2888	2.40642	80.9492	19.0508	18	2	0	20	90	10	0	95	5	33	8	2	43	76.7442	18.6047	4.65116	86.0465	13.9535	24	4	2	30	80	13.3333	6.66667	86.6667	13.3333	15	3	1
I	C12091	655	306	41	1002	65.3693	30.5389	4.09182	80.6387	19.3613	447	268	33	748	59.7594	35.8289	4.41176	77.6738	22.3262	19	1	0	20	95	5	0	97.5	2.5	23	17	3	43	53.4884	39.5349	6.97674	73.2558	26.7442	27	3	0	30	90	10	0	95	5	14	1	4
I	C17128	538	419	45	1002	53.6926	41.8164	4.49102	74.6008	25.3992	351	356	41	748	46.9251	47.5936	5.48128	70.7219	29.2781	20	0	0	20	100	0	0	100	0	25	14	4	43	58.1395	32.5581	9.30233	74.4186	25.5814	24	6	0	30	80	20	0	90	10	16	3	0
I	C15110	499	435	68	1002	49.8004	43.4132	6.78643	71.507	28.493	318	377	53	748	42.5134	50.4011	7.08556	67.7139	32.2861	12	8	0	20	60	40	0	80	20	37	5	1	43	86.0465	11.6279	2.32558	91.8605	8.13953	21	8	1	30	70	26.6667	3.33333	83.3333	16.6667	13	6	0
I	C01002	560	408	34	1002	55.8882	40.7186	3.39321	76.2475	23.7525	370	344	34	748	49.4652	45.9893	4.54545	72.4599	27.5401	10	10	0	20	50	50	0	75	25	28	15	0	43	65.1163	34.8837	0	82.5581	17.4419	26	4	0	30	86.6667	13.3333	0	93.3333	6.66667	14	5	0
I	C14105	446	484	72	1002	44.511	48.3034	7.18563	68.6627	31.3373	274	415	59	748	36.631	55.4813	7.8877	64.3717	35.6283	13	7	0	20	65	35	0	82.5	17.5	28	14	1	43	65.1163	32.5581	2.32558	81.3953	18.6047	25	3	2	30	83.3333	10	6.66667	88.3333	11.6667	14	5	0
I	C15119	511	396	95	1002	50.998	39.521	9.48104	70.7585	29.2415	309	346	93	748	41.3102	46.2567	12.4332	64.4385	35.5615	15	5	0	20	75	25	0	87.5	12.5	32	11	0	43	74.4186	25.5814	0	87.2093	12.7907	26	4	0	30	86.6667	13.3333	0	93.3333	6.66667	9	10	0
I	C01005	364	537	101	1002	36.3273	53.5928	10.0798	63.1238	36.8762	204	456	88	748	27.2727	60.9626	11.7647	57.754	42.246	15	5	0	20	75	25	0	87.5	12.5	27	16	0	43	62.7907	37.2093	0	81.3953	18.6047	19	10	1	30	63.3333	33.3333	3.33333	80	20	10	9	0
I	C05030	455	472	75	1002	45.4092	47.1058	7.48503	68.9621	31.0379	273	406	69	748	36.4973	54.2781	9.2246	63.6364	36.3636	16	4	0	20	80	20	0	90	10	29	13	1	43	67.4419	30.2326	2.32558	82.5581	17.4419	18	11	1	30	60	36.6667	3.33333	78.3333	21.6667	14	5	0
II	C13102	78	461	463	1002	7.78443	46.008	46.2076	30.7884	69.2116	71	385	292	748	9.49198	51.4706	39.0374	35.2273	64.7727	1	3	16	20	5	15	80	12.5	87.5	0	15	28	43	0	34.8837	65.1163	17.4419	82.5581	1	15	14	30	3.33333	50	46.6667	28.3333	71.6667	0	5	14
II	C16122	5	685	312	1002	0.499002	68.3633	31.1377	34.6806	65.3194	4	606	138	748	0.534759	81.016	18.4492	41.0428	58.9572	1	6	13	20	5	30	65	20	80	0	4	39	43	0	9.30233	90.6977	4.65116	95.3488	0	6	24	30	0	20	80	10	90	0	7	12
II	C09063	15	591	396	1002	1.49701	58.982	39.521	30.988	69.012	14	462	272	748	1.87166	61.7647	36.3636	32.754	67.246	0	16	4	20	0	80	20	40	60	0	24	19	43	0	55.814	44.186	27.907	72.093	0	16	14	30	0	53.3333	46.6667	26.6667	73.3333	1	12	6
II	C12092	3	869	130	1002	0.299401	86.7265	12.9741	43.6627	56.3373	2	725	21	748	0.26738	96.9251	2.80749	48.7299	51.2701	0	7	13	20	0	35	65	17.5	82.5	1	25	17	43	2.32558	58.1395	39.5349	31.3953	68.6047	0	26	4	30	0	86.6667	13.3333	43.3333	56.6667	0	12	7
III	C13100	357	417	228	1002	35.6287	41.6168	22.7545	56.4371	43.5629	311	327	110	748	41.5775	43.7166	14.7059	63.4358	36.5642	2	3	15	20	10	15	75	17.5	82.5	7	17	19	43	16.2791	39.5349	44.186	36.0465	63.9535	3	15	12	30	10	50	40	35	65	4	8	7
III	C13101	263	384	355	1002	26.2475	38.3234	35.4291	45.4092	54.5908	217	322	209	748	29.0107	43.0481	27.9412	50.5348	49.4652	3	2	15	20	15	10	75	20	80	7	13	23	43	16.2791	30.2326	53.4884	31.3953	68.6047	3	3	24	30	10	10	80	15	85	3	3	13
III	C02009	336	466	200	1002	33.5329	46.507	19.9601	56.7864	43.2136	254	405	89	748	33.9572	54.1444	11.8984	61.0294	38.9706	2	3	15	20	10	15	75	17.5	82.5	10	16	17	43	23.2558	37.2093	39.5349	41.8605	58.1395	6	14	10	30	20	46.6667	33.3333	43.3333	56.6667	5	4	10
III	C12089	229	480	293	1002	22.8543	47.9042	29.2415	46.8064	53.1936	166	395	187	748	22.1925	52.8075	25	48.5963	51.4037	3	4	13	20	15	20	65	25	75	5	22	16	43	11.6279	51.1628	37.2093	37.2093	62.7907	5	15	10	30	16.6667	50	33.3333	41.6667	58.3333	8	4	7
III	C04134	107	383	512	1002	10.6786	38.2236	51.0978	29.7904	70.2096	48	298	402	748	6.41711	39.8396	53.7433	26.3369	73.6631	3	4	13	20	15	20	65	25	75	3	19	21	43	6.97674	44.186	48.8372	29.0698	70.9302	3	9	18	30	10	30	60	25	75	5	10	4
III	C03018	197	585	220	1002	19.6607	58.3832	21.9561	48.8523	51.1477	112	462	174	748	14.9733	61.7647	23.262	45.8556	54.1444	8	11	1	20	40	55	5	67.5	32.5	5	17	21	43	11.6279	39.5349	48.8372	31.3953	68.6047	3	17	10	30	10	56.6667	33.3333	38.3333	61.6667	9	8	2
III	C13098	132	493	377	1002	13.1737	49.2016	37.6248	37.7745	62.2255	56	356	336	748	7.48663	47.5936	44.9198	31.2834	68.7166	4	13	3	20	20	65	15	52.5	47.5	7	23	13	43	16.2791	53.4884	30.2326	43.0233	56.9767	5	15	10	30	16.6667	50	33.3333	41.6667	58.3333	7	9	3
III	C10072	188	523	291	1002	18.7625	52.1956	29.0419	44.8603	55.1397	142	379	227	748	18.984	50.6684	30.3476	44.3182	55.6818	1	10	9	20	5	50	45	30	70	3	20	20	43	6.97674	46.5116	46.5116	30.2326	69.7674	6	20	4	30	20	66.6667	13.3333	53.3333	46.6667	4	12	3
III	C13093	181	525	296	1002	18.0639	52.3952	29.5409	44.2615	55.7385	120	394	234	748	16.0428	52.6738	31.2834	42.3797	57.6203	2	12	6	20	10	60	30	40	60	3	22	18	43	6.97674	51.1628	41.8605	32.5581	67.4419	2	15	13	30	6.66667	50	43.3333	31.6667	68.3333	4	13	2
III	C09064	376	465	161	1002	37.525	46.4072	16.0679	60.7285	39.2715	305	361	82	748	40.7754	48.262	10.9626	64.9064	35.0936	3	10	7	20	15	50	35	40	60	5	13	25	43	11.6279	30.2326	58.1395	26.7442	73.2558	0	13	17	30	0	43.3333	56.6667	21.6667	78.3333	7	11	1
III	C10071	518	394	90	1002	51.6966	39.3214	8.98204	71.3573	28.6427	425	274	49	748	56.8182	36.631	6.5508	75.1337	24.8663	1	11	8	20	5	55	40	32.5	67.5	6	19	18	43	13.9535	44.186	41.8605	36.0465	63.9535	8	18	4	30	26.6667	60	13.3333	56.6667	43.3333	9	9	1
IV	C15114	1	941	60	1002	0.0998004	93.9122	5.98802	47.0559	52.9441	0	737	11	748	0	98.5294	1.47059	49.2647	50.7353	0	18	2	20	0	90	10	45	55	0	39	4	43	0	90.6977	9.30233	45.3488	54.6512	0	27	3	30	0	90	10	45	55	0	13	6
IV	C06040	31	966	5	1002	3.09381	96.4072	0.499002	51.2974	48.7026	23	725	0	748	3.07487	96.9251	0	51.5374	48.4626	1	19	0	20	5	95	0	52.5	47.5	4	39	0	43	9.30233	90.6977	0	54.6512	45.3488	0	30	0	30	0	100	0	50	50	0	19	0
IV	C17129	3	999	0	1002	0.299401	99.7006	0	50.1497	49.8503	0	748	0	748	0	100	0	50	50	0	20	0	20	0	100	0	50	50	0	43	0	43	0	100	0	50	50	0	30	0	30	0	100	0	50	50	0	19	0
IV	C07138	73	610	319	1002	7.28543	60.8782	31.8363	37.7246	62.2754	17	439	292	748	2.27273	58.6898	39.0374	31.6176	68.3824	3	17	0	20	15	85	0	57.5	42.5	1	35	7	43	2.32558	81.3953	16.2791	43.0233	56.9767	9	18	3	30	30	60	10	60	40	4	13	2
IV	C03011	286	715	1	1002	28.5429	71.3573	0.0998004	64.2216	35.7784	204	543	1	748	27.2727	72.5936	0.13369	63.5695	36.4305	1	19	0	20	5	95	0	52.5	47.5	3	40	0	43	6.97674	93.0233	0	53.4884	46.5116	13	17	0	30	43.3333	56.6667	0	71.6667	28.3333	5	14	0
IV	C03017	342	660	0	1002	34.1317	65.8683	0	67.0659	32.9341	250	498	0	748	33.4225	66.5775	0	66.7112	33.2888	2	18	0	20	10	90	0	55	45	2	41	0	43	4.65116	95.3488	0	52.3256	47.6744	16	14	0	30	53.3333	46.6667	0	76.6667	23.3333	4	15	0
IV	C06041	42	698	262	1002	4.19162	69.6607	26.1477	39.022	60.978	4	506	238	748	0.534759	67.6471	31.8182	34.3583	65.6417	1	17	2	20	5	85	10	47.5	52.5	3	33	7	43	6.97674	76.7442	16.2791	45.3488	54.6512	1	25	4	30	3.33333	83.3333	13.3333	45	55	2	17	0
IV	C02008	286	664	52	1002	28.5429	66.2675	5.18962	61.6766	38.3234	212	488	48	748	28.3422	65.2406	6.41711	60.9626	39.0374	1	19	0	20	5	95	0	52.5	47.5	3	38	2	43	6.97674	88.3721	4.65116	51.1628	48.8372	4	25	1	30	13.3333	83.3333	3.33333	55	45	3	16	0
IV	C15116	123	879	0	1002	12.2754	87.7246	0	56.1377	43.8623	69	679	0	748	9.2246	90.7754	0	54.6123	45.3877	1	19	0	20	5	95	0	52.5	47.5	3	40	0	43	6.97674	93.0233	0	53.4884	46.5116	2	28	0	30	6.66667	93.3333	0	53.3333	46.6667	3	16	0
V	C11077	441	550	11	1002	44.012	54.8902	1.0978	71.4571	28.5429	312	428	8	748	41.7112	57.2193	1.06952	70.3209	29.6791	2	17	1	20	10	85	5	52.5	47.5	8	35	0	43	18.6047	81.3953	0	59.3023	40.6977	19	11	0	30	63.3333	36.6667	0	81.6667	18.3333	10	9	0
V	C16125	355	632	15	1002	35.4291	63.0739	1.49701	66.9661	33.0339	215	521	12	748	28.7433	69.6524	1.60428	63.5695	36.4305	6	14	0	20	30	70	0	65	35	19	24	0	43	44.186	55.814	0	72.093	27.907	25	5	0	30	83.3333	16.6667	0	91.6667	8.33333	10	9	0
V	C08059	162	390	450	1002	16.1677	38.9222	44.9102	35.6287	64.3713	44	295	409	748	5.88235	39.4385	54.6791	25.6016	74.3984	7	10	3	20	35	50	15	60	40	20	12	11	43	46.5116	27.907	25.5814	60.4651	39.5349	14	13	3	30	46.6667	43.3333	10	68.3333	31.6667	9	6	4
V	C11079	385	397	220	1002	38.4232	39.6208	21.9561	58.2335	41.7665	253	299	196	748	33.8235	39.9733	26.2032	53.8102	46.1898	3	15	2	20	15	75	10	52.5	47.5	28	15	0	43	65.1163	34.8837	0	82.5581	17.4419	15	14	1	30	50	46.6667	3.33333	73.3333	26.6667	11	4	4
V	C11080	353	480	169	1002	35.2295	47.9042	16.8663	59.1816	40.8184	232	404	112	748	31.016	54.0107	14.9733	58.0214	41.9786	3	4	13	20	15	20	65	25	75	16	17	10	43	37.2093	39.5349	23.2558	56.9767	43.0233	16	9	5	30	53.3333	30	16.6667	68.3333	31.6667	15	3	1
V	C09067	600	339	63	1002	59.8802	33.8323	6.28743	76.7964	23.2036	458	258	32	748	61.2299	34.492	4.27807	78.4759	21.5241	14	5	1	20	70	25	5	82.5	17.5	24	14	5	43	55.814	32.5581	11.6279	72.093	27.907	5	12	13	30	16.6667	40	43.3333	36.6667	63.3333	11	5	3
V	C10070	605	326	71	1002	60.3792	32.5349	7.08583	76.6467	23.3533	487	224	37	748	65.107	29.9465	4.94652	80.0802	19.9198	6	14	0	20	30	70	0	65	35	8	23	12	43	18.6047	53.4884	27.907	45.3488	54.6512	8	16	6	30	26.6667	53.3333	20	53.3333	46.6667	12	5	2
V	C02006	379	478	145	1002	37.8244	47.7046	14.4711	61.6766	38.3234	266	377	105	748	35.5615	50.4011	14.0374	60.762	39.238	13	6	1	20	65	30	5	80	20	9	25	9	43	20.9302	58.1395	20.9302	50	50	3	17	10	30	10	56.6667	33.3333	38.3333	61.6667	11	6	2
V	C12087	331	529	142	1002	33.0339	52.7944	14.1717	59.4311	40.5689	214	423	111	748	28.6096	56.5508	14.8396	56.885	43.115	8	12	0	20	40	60	0	70	30	9	22	12	43	20.9302	51.1628	27.907	46.5116	53.4884	8	18	4	30	26.6667	60	13.3333	56.6667	43.3333	9	6	4
V	C13097	389	519	94	1002	38.8224	51.7964	9.38124	64.7206	35.2794	274	423	51	748	36.631	56.5508	6.81818	64.9064	35.0936	7	13	0	20	35	65	0	67.5	32.5	14	20	9	43	32.5581	46.5116	20.9302	55.814	44.186	8	18	4	30	26.6667	60	13.3333	56.6667	43.3333	12	5	2
V	C11081	518	484	0	1002	51.6966	48.3034	0	75.8483	24.1517	403	345	0	748	53.877	46.123	0	76.9385	23.0615	9	11	0	20	45	55	0	72.5	27.5	32	11	0	43	74.4186	25.5814	0	87.2093	12.7907	6	24	0	30	20	80	0	60	40	3	16	0
V	C07050	243	524	235	1002	24.2515	52.2954	23.4531	50.3992	49.6008	169	421	158	748	22.5936	56.2834	21.123	50.7353	49.2647	6	10	4	20	30	50	20	55	45	33	9	1	43	76.7442	20.9302	2.32558	87.2093	12.7907	13	11	6	30	43.3333	36.6667	20	61.6667	38.3333	3	8	8
V	C10073	368	508	126	1002	36.7265	50.6986	12.5749	62.0758	37.9242	287	381	80	748	38.369	50.9358	10.6952	63.8369	36.1631	7	12	1	20	35	60	5	65	35	29	12	2	43	67.4419	27.907	4.65116	81.3953	18.6047	5	23	2	30	16.6667	76.6667	6.66667	55	45	1	15	3
V	C09062	162	596	244	1002	16.1677	59.481	24.3513	45.9082	54.0918	120	465	163	748	16.0428	62.1658	21.7914	47.1257	52.8743	0	17	3	20	0	85	15	42.5	57.5	16	22	5	43	37.2093	51.1628	11.6279	62.7907	37.2093	14	14	2	30	46.6667	46.6667	6.66667	70	30	1	9	9
V	C06038	390	460	152	1002	38.9222	45.9082	15.1697	61.8762	38.1238	312	362	74	748	41.7112	48.3957	9.89305	65.9091	34.0909	1	15	4	20	5	75	20	42.5	57.5	6	22	15	43	13.9535	51.1628	34.8837	39.5349	60.4651	13	15	2	30	43.3333	50	6.66667	68.3333	31.6667	2	8	9
V	C06137	188	528	286	1002	18.7625	52.6946	28.5429	45.1098	54.8902	134	438	176	748	17.9144	58.5561	23.5294	47.1925	52.8075	4	11	5	20	20	55	25	47.5	52.5	11	16	16	43	25.5814	37.2093	37.2093	44.186	55.814	12	14	4	30	40	46.6667	13.3333	63.3333	36.6667	4	5	10
[truncated: 33 more columns]
