# Supplementary material for: Application of genome-wide insertion/deletion markers on genetic structure analysis and identity signature of Malus accessions
Source: BMC Plant Biol. 2020 Nov 30;20:540. doi: 10.1186/s12870-020-02744-2 (PMC7708918; doi:10.1186/s12870-020-02744-2)
Supplement: Supplementary file 9 — Additional file 9: Supplementary Table S8. Parentage analysis of 66 Malus domestica cultivars using InDel markers. [file 12870_2020_2744_MOESM9_ESM.xlsx]

## Sheet: table s8
Table S8 Parentage analysis of 66 Malus domestica cultivars using InDel markers
Accession ID	Accession name	Documented parents	Proposed parents
YX-51-007	51-007	Jonathan × Golden Delicious	Jonathan (BK-Jonathan)	Golden Delicious (BK-GD)
YX-51-031	51-031	Jonathan × Golden Delicious	Jonathan (BK-Jonathan)	Golden Delicious (BK-GD)
YX-51-077	51-077	Jonathan × Golden Delicious	Jonathan (BK-Jonathan)	Golden Delicious (BK-GD)
YX-51-102	51-102	Jonathan × Golden Delicious	Jonathan (BK-Jonathan)	Golden Delicious (BK-GD)
YX-51-139	51-139	Jonathan × Golden Delicious	Jonathan (BK-Jonathan)	Golden Delicious (BK-GD)
YX-51-165	51-165	Jonathan × Golden Delicious	Jonathan (BK-Jonathan)	Golden Delicious (BK-GD)
YX-51-166	51-166	Jonathan × Golden Delicious	Jonathan (BK-Jonathan)	Golden Delicious (BK-GD)
YX-51-209	51-209	Jonathan × Golden Delicious	Jonathan (BK-Jonathan)	Golden Delicious (BK-GD)
YX-52-049	52-049	Jonathan × Golden Delicious	Jonathan (BK-Jonathan)	Golden Delicious (BK-GD)
YX-52-151	52-151	Jonathan × Golden Delicious	Jonathan (BK-Jonathan)	Golden Delicious (BK-GD)
YX-52-160	52-160	Jonathan × Golden Delicious	Jonathan (BK-Jonathan)	Golden Delicious (BK-GD)
YX-53-040	53-040	Jonathan × Golden Delicious	Jonathan (BK-Jonathan)	Golden Delicious (BK-GD)
YX-54-001	54-001	Jonathan × Golden Delicious	Jonathan (BK-Jonathan)	Golden Delicious (BK-GD)
YX-54-188	54-188	Jonathan × Golden Delicious	Jonathan (BK-Jonathan)	Golden Delicious (BK-GD)
YX-55-006	55-006	Jonathan × Golden Delicious	Jonathan (BK-Jonathan)	Golden Delicious (BK-GD)
YX-55-023	55-023	Jonathan × Golden Delicious	Jonathan (BK-Jonathan)	Golden Delicious (BK-GD)
YX-55-042	55-042	Jonathan × Golden Delicious	Jonathan (BK-Jonathan)	Golden Delicious (BK-GD)
YX-56-081	56-081	Jonathan × Golden Delicious	Jonathan (BK-Jonathan)	Golden Delicious (BK-GD)
YX-58-036	58-036	Jonathan × Golden Delicious	Jonathan (BK-Jonathan)	Golden Delicious (BK-GD)
YX-58-089	58-089	Jonathan × Golden Delicious	Jonathan (BK-Jonathan)	Golden Delicious (BK-GD)
YX-58-144	58-144	Jonathan × Golden Delicious	Jonathan (BK-Jonathan)	Golden Delicious (BK-GD)
YX-58-177	58-177	Jonathan × Golden Delicious	Jonathan (BK-Jonathan)	Golden Delicious (BK-GD)
YX-58-211	58-211	Jonathan × Golden Delicious	Jonathan (BK-Jonathan)	Golden Delicious (BK-GD)
YX-59-086	59-086	Jonathan × Golden Delicious	Jonathan (BK-Jonathan)	Golden Delicious (BK-GD)
YX-59-130	59-130	Jonathan × Golden Delicious	Jonathan (BK-Jonathan)	Golden Delicious (BK-GD)
YX-12-206	12-206	Miyazaki Spur Fuji × Zisai Pearl	Zisai Pearl (BK-Zisai)	Miyazaki spur Fuji (BK-GQDZ)
YX-13-025	13-025	Miyazaki Spur Fuji × Zisai Pearl	Zisai Pearl (BK-Zisai)	Miyazaki spur Fuji (BK-GQDZ)
YX-16-155	16-155	Miyazaki Spur Fuji × Zisai Pearl	Zisai Pearl (BK-Zisai)	Miyazaki spur Fuji (BK-GQDZ)
YX-16-157	16-157	Miyazaki Spur Fuji × Zisai Pearl	Zisai Pearl (BK-Zisai)	Miyazaki spur Fuji (BK-GQDZ)
YX-17-023	17-023	Miyazaki Spur Fuji × Zisai Pearl	Zisai Pearl (BK-Zisai)	Miyazaki spur Fuji (BK-GQDZ)
YX-17-199	17-199	Miyazaki Spur Fuji × Zisai Pearl	Zisai Pearl (BK-Zisai)	Miyazaki spur Fuji (BK-GQDZ)
YX-01-001	01-001	Zisai Pearl × Miyazaki Spur Fuji	Zisai Pearl (BK-Zisai)	Miyazaki spur Fuji (BK-GQDZ)
YX-01-121	01-121	Zisai Pearl × Miyazaki Spur Fuji	Zisai Pearl (BK-Zisai)	Miyazaki spur Fuji (BK-GQDZ)
YX-02-009	02-009	Zisai Pearl × Miyazaki Spur Fuji	Zisai Pearl (BK-Zisai)	Miyazaki spur Fuji (BK-GQDZ)
YX-03-010	03-010	Zisai Pearl × Miyazaki Spur Fuji	Zisai Pearl (BK-Zisai)	Miyazaki spur Fuji (BK-GQDZ)
YX-03-111	03-111	Zisai Pearl × Miyazaki Spur Fuji	Zisai Pearl (BK-Zisai)	Miyazaki spur Fuji (BK-GQDZ)
YX-04-033	04-033	Zisai Pearl × Miyazaki Spur Fuji	Zisai Pearl (BK-Zisai)	Miyazaki spur Fuji (BK-GQDZ)
YX-04-087	04-087	Zisai Pearl × Miyazaki Spur Fuji	Zisai Pearl (BK-Zisai)	Miyazaki spur Fuji (BK-GQDZ)
YX-06-056	06-056	Zisai Pearl × Miyazaki Spur Fuji	Zisai Pearl (BK-Zisai)	Miyazaki spur Fuji (BK-GQDZ)
YX-08-034	08-034	Zisai Pearl × Miyazaki Spur Fuji	Zisai Pearl (BK-Zisai)	Miyazaki spur Fuji (BK-GQDZ)
YX-09-037	09-037	Zisai Pearl × Miyazaki Spur Fuji	Zisai Pearl (BK-Zisai)	Miyazaki spur Fuji (BK-GQDZ)
YX-09-079	09-079	Zisai Pearl × Miyazaki Spur Fuji	Zisai Pearl (BK-Zisai)	Miyazaki spur Fuji (BK-GQDZ)
YX-10-010	10-010	Zisai Pearl × Miyazaki Spur Fuji	Zisai Pearl (BK-Zisai)	Miyazaki spur Fuji (BK-GQDZ)
YX-10-182	10-182	Zisai Pearl × Miyazaki Spur Fuji	Zisai Pearl (BK-Zisai)	Miyazaki spur Fuji (BK-GQDZ)
YX-11-037	11-037	Zisai Pearl × Miyazaki Spur Fuji	Zisai Pearl (BK-Zisai)	Miyazaki spur Fuji (BK-GQDZ)
YX-11-206	11-206	Zisai Pearl × Miyazaki Spur Fuji	Zisai Pearl (BK-Zisai)	Miyazaki spur Fuji (BK-GQDZ)
YX-21-005	21-005	Zisai Pearl × Golden Delicious	Zisai Pearl (BK-Zisai)	Golden Delicious (BK-GD)
YX-21-018	21-018	Zisai Pearl × Golden Delicious	Zisai Pearl (BK-Zisai)	Golden Delicious (BK-GD)
YX-22-186	22-186	Zisai Pearl × Golden Delicious	Zisai Pearl (BK-Zisai)	Golden Delicious (BK-GD)
YX-27-003	27-003	Zisai Pearl × Golden Delicious	Zisai Pearl (BK-Zisai)	Golden Delicious (BK-GD)
YX-29-176	29-176	Zisai Pearl × Golden Delicious	Zisai Pearl (BK-Zisai)	Golden Delicious (BK-GD)
YX-30-001	30-001	Zisai Pearl × Golden Delicious	Zisai Pearl (BK-Zisai)	Golden Delicious (BK-GD)
YX-33-151	33-151	Zisai Pearl × Golden Delicious	Zisai Pearl (BK-Zisai)	Golden Delicious (BK-GD)
XY-3	74-178	Hanfu × Huaguan	Hanfu (SY-4)	Huaguan spur (BK-DZHG)
XY-5	26-34	Hanfu × Huashuai	Hanfu (SY-4)	Huashuai (YT-36)
XY-12	Yueyan	Hanfu × Sansa	Hanfu (SY-4)	Sansa (BK-SX)
XY-60	Yueping	Hanfu × Yueshuai	Hanfu (SY-4)	Yueshuai (XY-28)
XY-8	15-26	Liaofu × Molie's Delicious	Liaofu (2--7)	Mollie’s Delicious (B-31)
XY-18	Yuemei	Mato 1 × Molie's Delicious	Mato 1 (BK-TMYH)	Mollie’s Delicious (B-31)
XY-4	7-211	Mato 1 × Molie's Delicious	Mato 1 (BK-TMYH)	Mollie’s Delicious (B-31)
XY-63	7-171	Mato 1 × Molie's Delicious	Mato 1 (BK-TMYH)	Mollie’s Delicious (B-31)
XY-88	Yueli	Mato 1 × Molie's Delicious	Mato 1 (BK-TMYH)	Mollie’s Delicious (B-31)
CL-2	23-127	Jonathan × Golden Delicious	Jonathan (BK-Jonathan)	Golden B (23--2) (Golden Delicious mutant)
CL-3	50-30	Miyazaki Spur Fuji × Starkrimson	Miyazaki spur Fuji (BK-GQDZ)	Starkrimson (BK-XHX)
CL-6	Pingyan	Yanfu 10 × Red Tusgaru	Tsugaru (28--5)	Miyazaki spur Fuji (BK-GQDZ) (shared genotype with Yanfu 10 (BK-YF10))
B-5	Luli	Mato 1 × Gala	Gala (BK-gala)	Mato 1 (BK-TMYH)
