# Supplementary material for: Application of genome-wide insertion/deletion markers on genetic structure analysis and identity signature of Malus accessions
Source: BMC Plant Biol. 2020 Nov 30;20:540. doi: 10.1186/s12870-020-02744-2 (PMC7708918; doi:10.1186/s12870-020-02744-2)
Supplement: Supplementary file 10 — Additional file 10: Supplementary Table S9. Malus accessions used for genetic structure analysis. [file 12870_2020_2744_MOESM10_ESM.xlsx]

## Sheet: table s9
Table S9 Malus accessions used for genetic structure analysis
Accession ID	Accession name	Species	Code	C01002	C01003	C01004	C01005	C02006	C02008	C02009	C03011	C03014	C03017	C03018	C04019	C04020	C04022	C04023	C04024	C05028	C05029	C05030	C05031	C06037	C06038	C06039	C06040	C06041	C07043	C07047	C07050	C08051	C08054	C08059	C08060	C09062	C09063	C09064	C09067	C10070	C10071	C10072	C10073	C11077	C11079	C11080	C11081	C12087	C12088
YX-55-023	55-023	Malus domestica Borkh.	Dom1	DI	DI	DI	DI	DI	DI	DI	DI	DI	DI	DI	DI	D	DI	I	DI	DI	DI	DI	I	DI	I	D	DI	DI	D	I	DI	DI	DI	DI	DI	D	DI	DI	D	D	D	DI	D	DI	DI	D	DI	DI	D
Z-22	99-1-29	Malus domestica Borkh.	Dom2	D	D	D	D	I	D	DI	DI	D	D	DI	D	DI	D	D	D	DI	D	DI	D	D	DI	DI	DI	DI	D	DI	I	D	D	I	DI	DI	DI	D	D	DI	DI	DI	D	D	DI	D	DI	D	D
Z-29	99-2-39	Malus domestica Borkh.	Dom3	D	DI	DI	DI	DI	DI	DI	DI	DI	D	I	DI	DI	D	D	D	I	D	D	D	D	I	DI	DI	I	D	DI	I	DI	D	I	DI	DI	I	D	D	DI	DI	DI	D	D	DI	DI	D	D	D
BK-gala	Gala	Malus domestica Borkh.	Dom4	DI	DI	DI	I	D	DI	I	DI	DI	DI	D	DI	DI	DI	I	DI	D	DI	DI	D	D	DI	DI	DI	DI	D	DI	I	DI	D	I	D	DI	DI	D	D	D	D	I	D	DI	I	I	D	DI	D
BK-FM	Fangming	Malus domestica Borkh.	Dom5	D	DI	DI	DI	D	D	DI	D	DI	DI	I	DI	DI	D	D	D	DI	DI	DI	D	DI	D	DI	DI	DI	DI	DI	DI	DI	DI	DI	D	DI	DI	D	D	D	D	I	I	DI	DI	I	D	DI	DI
BK-Fuji	Fuji	Malus domestica Borkh.	Dom6	DI	D	D	DI	DI	DI	DI	DI	D	D	DI	DI	DI	D	DI	D	I	DI	DI	DI	D	D	D	DI	DI	D	DI	DI	D	D	DI	DI	I	I	DI	DI	D	DI	DI	DI	D	D	DI	D	DI	D
19--2	Ralls Janet	Malus domestica Borkh.	Dom7	DI	DI	DI	D	DI	DI	D	D	D	DI	I	DI	DI	D	D	DI	DI	DI	DI	D	D	D	D	DI	I	D	DI	I	DI	D	DI	DI	D	I	D	D	D	D	DI	D	D	DI	D	D	DI	D
BK-Jonathan	Jonathan	Malus domestica Borkh.	Dom8	D	DI	DI	D	DI	D	DI	D	DI	DI	DI	D	D	D	DI	D	DI	D	DI	DI	D	DI	D	DI	DI	D	DI	DI	D	D	D	D	D	DI	D	D	D	D	DI	DI	D	D	DI	DI	D	DI
B-2	Jiping 1	Malus domestica Borkh.	Dom9	DI	D	DI	DI	D	DI	DI	DI	DI	DI	DI	DI	D	D	DI	D	D	D	I	D	D	D	D	DI	I	D	D	DI	DI	D	DI	D	DI	DI	D	D	DI	D	I	D	DI	DI	I	D	DI	D
HS-8	Jiangxue	Malus domestica Borkh.	Dom10	D	DI	DI	D	D	D	DI	DI	D	DI	DI	I	DI	D	DI	D	D	DI	I	D	D	DI	D	DI	I	D	D	DI	DI	D	I	D	I	DI	D	D	DI	DI	D	DI	D	DI	I	D	D	D
BK-GD	Golden Delicious	Malus domestica Borkh.	Dom11	DI	DI	DI	I	DI	DI	DI	DI	DI	DI	DI	I	DI	DI	DI	DI	DI	I	DI	DI	DI	DI	DI	DI	DI	DI	I	DI	DI	DI	I	DI	DI	DI	DI	DI	DI	DI	I	DI	DI	I	DI	DI	I	DI
BK-JH	Jinhong	Malus domestica Borkh.	Dom12	DI	DI	DI	I	DI	DI	DI	D	D	DI	DI	I	D	I	DI	DI	D	I	DI	D	DI	DI	I	DI	DI	DI	DI	DI	DI	DI	DI	D	D	I	DI	D	I	DI	DI	DI	DI	DI	DI	D	DI	DI
14--2	Cox's Orange Pippin	Malus domestica Borkh.	Dom13	DI	DI	DI	DI	I	DI	D	DI	D	D	I	D	D	D	D	D	DI	D	DI	D	D	DI	D	DI	DI	D	D	I	D	DI	I	DI	DI	I	D	D	D	D	I	I	D	D	DI	D	DI	D
YT-98	Luli	Malus domestica Borkh.	Dom14	DI	I	DI	DI	D	DI	DI	D	DI	DI	DI	D	D	D	DI	D	D	DI	DI	D	D	DI	D	DI	DI	D	D	I	DI	D	DI	D	DI	DI	D	D	D	D	DI	D	D	DI	I	D	DI	D
TA-13	Luping1	Malus domestica Borkh.	Dom15	DI	DI	DI	DI	DI	DI	DI	DI	D	DI	D	DI	DI	DI	I	DI	DI	DI	DI	D	D	DI	DI	DI	I	D	DI	DI	DI	D	I	D	DI	D	D	D	D	D	DI	DI	DI	DI	DI	DI	DI	D
25--14	HoneyCrisp	Malus domestica Borkh.	Dom16	D	DI	DI	D	D	DI	D	D	D	DI	DI	D	D	DI	D	D	DI	I	I	D	D	DI	D	DI	I	D	D	DI	DI	D	I	D	DI	DI	DI	D	DI	DI	D	D	D	D	D	DI	D	DI
CL-6	Pingyan	Malus domestica Borkh.	Dom17	D	D	D	I	DI	DI	DI	DI	DI	D	DI	D	DI	D	D	D	I	D	DI	D	D	D	D	DI	DI	D	DI	DI	D	D	DI	D	I	DI	DI	D	D	D	DI	DI	D	D	I	D	D	D
SX-15	Qincui	Malus domestica Borkh.	Dom18	DI	D	D	D	DI	DI	D	DI	D	D	DI	D	D	D	DI	D	I	DI	I	DI	D	D	D	DI	I	D	DI	DI	DI	D	I	D	I	DI	DI	D	DI	DI	D	DI	D	D	D	DI	DI	D
QD-5	Saijin	Malus domestica Borkh.	Dom19	DI	DI	DI	I	D	DI	I	DI	DI	DI	D	I	DI	D	DI	D	D	I	DI	D	D	D	D	DI	I	D	DI	I	DI	D	I	D	DI	DI	DI	DI	D	D	I	DI	DI	I	DI	DI	DI	D
WH-8	Harica	Malus domestica Borkh.	Dom20	DI	DI	DI	I	D	DI	I	DI	DI	DI	DI	I	DI	DI	DI	DI	DI	DI	DI	D	DI	DI	D	DI	DI	D	DI	DI	DI	I	DI	D	DI	DI	I	DI	D	D	DI	DI	DI	I	DI	D	DI	D
19--8	Ben David	Malus domestica Borkh.	Dom21	D	D	D	DI	D	DI	DI	DI	DI	DI	DI	D	I	DI	D	DI	DI	DI	D	I	D	DI	D	D	DI	D	D	DI	D	DI	DI	DI	I	DI	D	DI	D	D	DI	D	D	I	D	D	DI	D
BK-XS	Xiaoshuai	Malus domestica Borkh.	Dom22	D	D	D	DI	DI	D	DI	DI	DI	DI	I	DI	D	D	D	D	DI	D	D	D	D	DI	DI	DI	I	D	D	DI	DI	D	I	D	I	DI	D	DI	D	D	D	I	D	D	DI	D	D	D
BK-XHX	Starkrimson	Malus domestica Borkh.	Dom23	D	D	D	DI	D	D	DI	DI	D	DI	DI	I	D	D	DI	D	DI	DI	DI	DI	DI	D	D	DI	I	D	D	D	DI	DI	I	D	I	I	DI	DI	D	D	DI	DI	DI	DI	DI	D	D	D
TS-2	New Redchief	Malus domestica Borkh.	Dom24	D	D	D	DI	D	D	DI	DI	D	DI	DI	I	D	D	DI	D	DI	DI	DI	DI	DI	D	D	DI	I	D	D	D	DI	DI	I	D	I	I	DI	DI	D	D	DI	DI	DI	DI	DI	D	D	D
11--18	McIntosh	Malus domestica Borkh.	Dom25	D	D	D	I	D	DI	I	DI	D	DI	D	I	D	DI	I	DI	DI	DI	D	DI	DI	D	D	DI	DI	D	DI	DI	DI	I	I	DI	DI	DI	D	DI	D	D	I	I	DI	DI	DI	DI	DI	DI
QD-32	Yanfu 6	Malus domestica Borkh.	Dom26	DI	D	D	DI	DI	DI	DI	DI	D	D	DI	DI	DI	D	DI	D	I	DI	DI	DI	D	D	D	DI	I	D	DI	DI	D	D	DI	DI	DI	I	DI	DI	D	D	D	DI	D	D	DI	D	DI	D
11--20	Summer Pearmain	Malus domestica Borkh.	Dom27	D	D	DI	DI	I	DI	DI	D	D	DI	I	D	D	D	D	D	DI	DI	DI	DI	D	D	D	DI	I	D	D	D	D	I	I	D	DI	DI	DI	D	D	I	I	D	D	DI	DI	D	D	D
BK-SWS	Sieversii	Malus sieversii (Ledeb.) Roem.	Sie1	DI	D	D	D	DI	DI	I	DI	D	DI	I	D	D	D	D	D	DI	D	D	D	D	I	D	DI	DI	D	D	D	D	D	DI	D	DI	DI	I	DI	DI	DI	I	DI	DI	D	D	D	DI	D
YT-88	Shajinyilamu	Malus sieversii (Ledeb.) Roem.	Sie2	D	D	D	D	I	DI	I	DI	D	DI	DI	D	DI	D	DI	D	D	D	D	D	D	D	D	DI	DI	D	D	D	D	D	D	D	D	I	I	DI	D	I	I	D	DI	D	I	D	I	D
BK-XJ1	Xinjiang 1	Malus sieversii (Ledeb.) Roem.	Sie3	D	D	D	D	DI	DI	I	DI	D	DI	I	D	DI	D	D	D	D	D	D	D	DI	I	D	D	I	D	DI	D	D	D	D	D	D	DI	DI	D	D	I	D	D	DI	D	I	D	I	D
XN-XJ10	Xinjiang 10	Malus sieversii (Ledeb.) Roem.	Sie4	DI	D	D	D	D	DI	I	DI	D	DI	I	D	D	D	D	D	D	D	D	D	DI	I	D	DI	DI	D	D	D	D	D	DI	D	D	DI	I	DI	I	I	DI	D	DI	D	I	D	I	D
BK-XJ11	Xinjiang 11	Malus sieversii (Ledeb.) Roem.	Sie5	D	D	D	DI	DI	DI	D	DI	DI	DI	DI	D	D	D	D	DI	D	D	DI	D	DI	DI	DI	DI	DI	D	D	D	DI	DI	I	D	I	DI	DI	D	DI	DI	DI	D	DI	D	DI	D	DI	D
XN-XJ11	Xinjiang 11	Malus sieversii (Ledeb.) Roem.	Sie6	D	D	D	D	I	DI	I	DI	D	DI	D	D	D	D	DI	DI	D	D	D	D	D	I	D	D	I	D	D	D	D	D	D	D	D	I	I	DI	DI	I	I	D	DI	D	DI	D	DI	D
XN-XJ13	Xinjiang 13	Malus sieversii (Ledeb.) Roem.	Sie7	D	D	D	DI	D	DI	DI	DI	D	DI	DI	D	D	D	D	D	D	D	DI	D	D	I	I	DI	DI	D	D	DI	D	D	DI	D	DI	I	I	D	I	DI	I	DI	D	D	D	DI	D	D
BK-XJ14	Xinjiang 14	Malus sieversii (Ledeb.) Roem.	Sie8	D	D	D	DI	DI	DI	D	DI	DI	DI	DI	D	D	D	D	DI	D	D	DI	D	DI	DI	DI	DI	DI	D	D	D	DI	DI	I	D	I	DI	DI	D	DI	DI	DI	D	DI	D	DI	D	DI	D
XN-XJ14	Xinjiang 14	Malus sieversii (Ledeb.) Roem.	Sie9	D	D	D	D	D	DI	DI	DI	D	DI	I	D	DI	D	DI	DI	D	D	DI	D	DI	DI	D	DI	I	D	D	D	D	D	D	D	DI	DI	I	D	DI	D	DI	D	D	D	DI	D	DI	D
BK-XJ15	Xinjiang 15	Malus sieversii (Ledeb.) Roem.	Sie10	D	D	D	DI	DI	DI	DI	DI	D	D	DI	DI	D	D	D	D	D	D	D	D	D	DI	I	DI	DI	D	DI	DI	DI	DI	D	D	I	I	D	D	DI	I	D	D	DI	D	I	DI	DI	D
XN-XJ15	Xinjiang 15	Malus sieversii (Ledeb.) Roem.	Sie11	D	D	DI	DI	DI	DI	D	D	D	DI	DI	D	DI	D	DI	D	D	DI	D	D	DI	DI	D	DI	DI	D	D	D	D	D	I	D	DI	DI	I	D	DI	I	DI	D	DI	D	D	DI	D	D
BK-XJ16	Xinjiang 16	Malus sieversii (Ledeb.) Roem.	Sie12	D	D	D	DI	I	DI	D	DI	D	DI	D	D	D	D	D	DI	DI	DI	D	D	DI	DI	I	DI	DI	D	DI	DI	D	D	D	DI	I	DI	DI	DI	D	D	I	DI	DI	DI	DI	D	DI	D
XN-XJ16	Xinjiang 16	Malus sieversii (Ledeb.) Roem.	Sie13	D	D	D	D	D	DI	DI	DI	DI	DI	I	D	D	D	DI	DI	D	D	DI	D	D	DI	DI	DI	DI	D	D	D	D	D	D	D	DI	I	DI	D	DI	DI	I	D	D	DI	DI	D	DI	D
BK-XJ17	Xinjiang 17	Malus sieversii (Ledeb.) Roem.	Sie14	D	D	D	D	DI	DI	D	DI	DI	DI	DI	D	DI	D	D	D	D	D	I	D	D	I	DI	DI	DI	D	D	D	DI	DI	D	D	DI	DI	D	D	DI	DI	I	D	DI	DI	D	D	I	D
XN-XJ17	Xinjiang 17	Malus sieversii (Ledeb.) Roem.	Sie15	D	D	D	D	DI	DI	I	DI	D	DI	I	D	D	D	D	D	DI	D	D	D	D	D	D	D	I	D	D	D	D	D	DI	D	D	DI	I	D	DI	DI	I	D	D	D	DI	D	D	D
XN-XJ18	Xinjiang 18	Malus sieversii (Ledeb.) Roem.	Sie16	D	D	DI	DI	DI	DI	D	DI	D	DI	I	D	D	DI	D	D	DI	D	D	D	D	DI	D	DI	DI	D	D	DI	D	D	D	DI	DI	I	I	DI	DI	DI	DI	D	D	DI	DI	D	D	D
BK-XJ19	Xinjiang 19	Malus sieversii (Ledeb.) Roem.	Sie17	D	D	D	DI	D	DI	D	DI	D	DI	I	DI	DI	D	D	D	D	DI	D	D	DI	DI	D	DI	I	D	D	DI	DI	I	I	D	DI	DI	D	DI	DI	DI	I	D	DI	DI	D	DI	I	DI
XN-XJ19	Xinjiang 19	Malus sieversii (Ledeb.) Roem.	Sie18	DI	D	D	D	DI	DI	I	DI	D	DI	I	D	D	D	D	D	D	D	D	D	DI	I	D	DI	DI	D	D	D	D	D	I	D	DI	DI	I	I	I	I	DI	D	D	D	DI	D	DI	D
XN-XJ2	Xinjiang 2	Malus sieversii (Ledeb.) Roem.	Sie19	D	D	D	D	I	DI	I	DI	D	DI	DI	D	D	D	DI	D	D	D	D	D	D	DI	D	DI	DI	D	D	D	D	D	D	D	D	I	I	DI	I	I	I	D	DI	D	I	D	I	D
XN-XJ20	Xinjiang 20	Malus sieversii (Ledeb.) Roem.	Sie20	D	D	DI	D	DI	DI	DI	DI	DI	DI	DI	D	DI	DI	D	D	D	D	D	D	D	DI	DI	DI	DI	D	D	DI	D	D	D	D	DI	I	DI	DI	DI	DI	I	I	DI	DI	DI	D	DI	D
BK-XJ21	Xinjiang 21	Malus sieversii (Ledeb.) Roem.	Sie21	D	D	D	D	I	DI	D	DI	D	DI	DI	D	D	DI	D	DI	D	D	D	D	DI	I	D	DI	DI	D	D	DI	D	D	I	D	DI	I	DI	D	DI	DI	DI	DI	DI	DI	DI	DI	D	D
XN-XJ21	Xinjiang 21	Malus sieversii (Ledeb.) Roem.	Sie22	D	D	D	D	D	DI	DI	DI	DI	DI	I	D	D	D	D	D	D	D	DI	D	DI	I	DI	DI	DI	D	D	D	DI	DI	D	D	DI	DI	DI	D	DI	I	I	D	DI	DI	DI	D	DI	D
BK-XJ22	Xinjiang 22	Malus sieversii (Ledeb.) Roem.	Sie23	DI	D	D	D	DI	DI	I	DI	D	DI	I	D	D	D	D	DI	D	D	D	D	D	DI	D	DI	D	D	D	D	D	D	D	D	D	DI	I	D	I	I	D	D	DI	D	I	D	I	D
XN-XJ23	Xinjiang 23	Malus sieversii (Ledeb.) Roem.	Sie24	D	D	D	DI	I	D	DI	DI	D	DI	I	D	D	D	DI	D	D	D	D	D	DI	I	DI	DI	DI	D	D	DI	D	D	I	D	DI	I	DI	D	I	DI	I	D	DI	D	DI	D	DI	D
BK-XJ24	Xinjiang 24	Malus sieversii (Ledeb.) Roem.	Sie25	DI	D	D	D	I	DI	I	DI	D	DI	I	D	D	D	DI	D	DI	D	D	D	D	DI	D	DI	I	D	D	D	D	D	D	D	D	DI	I	D	D	I	DI	D	DI	D	I	D	I	D
XN-XJ24	Xinjiang 24	Malus sieversii (Ledeb.) Roem.	Sie26	DI	D	D	DI	DI	DI	DI	DI	D	DI	DI	D	I	DI	D	D	DI	D	DI	D	D	DI	D	DI	DI	D	D	D	D	D	I	D	D	I	I	I	DI	I	DI	D	DI	DI	D	D	I	DI
XN-XJ25	Xinjiang 25	Malus sieversii (Ledeb.) Roem.	Sie27	D	D	D	D	D	DI	I	DI	D	DI	I	D	DI	I	DI	D	I	D	D	D	DI	D	D	DI	DI	D	D	D	D	D	D	D	DI	DI	I	D	I	I	DI	D	DI	D	I	D	I	D
BK-XJ29	Xinjiang 29	Malus sieversii (Ledeb.) Roem.	Sie28	D	D	D	DI	DI	I	DI	DI	DI	DI	D	I	DI	DI	D	D	D	DI	DI	DI	D	DI	I	DI	DI	DI	DI	D	DI	D	DI	DI	D	DI	I	D	D	DI	DI	DI	DI	DI	D	DI	DI	DI
BK-XJ3H	Xinjiang 3	Malus sieversii (Ledeb.) Roem.	Sie29	DI	D	D	DI	DI	DI	DI	DI	D	DI	DI	DI	D	D	DI	D	DI	DI	DI	DI	D	D	D	DI	DI	D	DI	DI	D	D	DI	DI	DI	I	DI	DI	D	DI	DI	DI	DI	D	DI	D	DI	D
XN-XJ3	Xinjiang 3	Malus sieversii (Ledeb.) Roem.	Sie30	DI	D	D	D	DI	DI	I	DI	D	DI	I	D	D	D	D	D	D	D	D	D	DI	DI	D	DI	DI	D	D	D	D	D	I	D	DI	DI	I	I	I	I	DI	D	D	D	DI	D	DI	D
BK-XJ31	Xinjiang 31	Malus sieversii (Ledeb.) Roem.	Sie31	DI	D	D	D	DI	DI	D	DI	D	DI	DI	D	D	I	D	D	D	D	D	D	D	D	D	DI	DI	D	D	I	D	D	DI	D	I	I	DI	D	I	D	DI	DI	D	D	D	DI	DI	D
XN-XJ4	Xinjiang 4	Malus sieversii (Ledeb.) Roem.	Sie32	D	D	DI	D	DI	DI	DI	DI	DI	DI	DI	D	D	DI	D	D	D	DI	D	D	DI	I	D	DI	DI	D	D	D	D	D	D	D	DI	I	I	DI	I	DI	I	D	DI	DI	D	D	D	D
XN-XJ5	Xinjiang 5	Malus sieversii (Ledeb.) Roem.	Sie33	D	D	D	D	I	D	DI	D	D	D	D	D	D	D	D	D	D	D	D	D	I	D	D	DI	D	D	D	D	D	D	DI	D	D	I	D	D	DI	D	DI	D	DI	D	D	D	D	D
BK-XJ6H	Xinjiang 6	Malus sieversii (Ledeb.) Roem.	Sie34	DI	D	D	DI	D	DI	D	D	D	DI	DI	D	DI	D	D	DI	D	D	DI	D	D	I	D	DI	I	D	D	D	DI	DI	I	D	D	I	DI	D	I	I	DI	DI	DI	D	D	D	I	D
XN-XJ7	Xinjiang 7	Malus sieversii (Ledeb.) Roem.	Sie35	DI	D	D	D	I	D	DI	DI	D	DI	DI	D	D	D	D	D	D	D	D	D	D	DI	D	DI	DI	D	D	D	D	D	D	D	DI	I	D	D	I	DI	DI	DI	DI	D	DI	DI	D	D
BK-XJ8	Xinjiang 8	Malus sieversii (Ledeb.) Roem.	Sie36	D	D	DI	D	DI	DI	DI	DI	D	DI	I	D	DI	DI	D	DI	D	D	DI	D	D	DI	I	DI	DI	D	D	D	D	D	D	D	D	DI	I	D	DI	DI	DI	I	DI	DI	I	DI	I	D
XN-XJ8	Xinjiang 8	Malus sieversii (Ledeb.) Roem.	Sie37	DI	D	D	DI	DI	DI	I	DI	D	DI	I	D	DI	D	D	DI	D	D	DI	D	D	I	D	D	DI	D	D	D	D	DI	DI	D	D	DI	I	I	DI	I	I	D	DI	D	D	D	DI	D
BK-XJ9	Xinjiang 9	Malus sieversii (Ledeb.) Roem.	Sie38	D	D	D	DI	DI	I	DI	DI	DI	DI	D	I	DI	DI	D	D	D	DI	DI	DI	D	DI	I	DI	DI	DI	DI	D	DI	D	DI	DI	D	DI	I	D	D	DI	I	DI	DI	DI	D	DI	DI	DI
XN-XJ9	Xinjiang 9	Malus sieversii (Ledeb.) Roem.	Sie39	D	D	D	DI	DI	DI	DI	DI	DI	DI	I	D	DI	D	DI	D	D	D	D	D	DI	DI	D	DI	D	D	D	D	D	D	I	D	DI	I	DI	DI	D	D	DI	D	DI	DI	DI	D	DI	D
12--7	Xinjiang Pingguo	Malus sieversii (Ledeb.) Roem.	Sie40	D	D	D	D	DI	DI	I	DI	D	DI	I	D	DI	D	D	DI	D	D	D	D	D	DI	D	DI	DI	DI	D	D	D	D	D	D	D	I	I	I	DI	I	I	D	DI	D	D	D	DI	D
XC-XJYHT	Xinjiang Yepingguo	Malus sieversii (Ledeb.) Roem.	Sie41	DI	D	D	D	DI	DI	I	DI	D	DI	I	D	D	D	D	D	DI	D	D	D	D	I	D	DI	DI	D	D	D	D	D	DI	D	DI	DI	I	DI	DI	DI	I	DI	DI	D	D	D	DI	D
20--21	Jierjisi	Malus sieversii (Ledeb.) Roem.	Sie42	DI	D	D	D	DI	DI	I	DI	D	DI	I	D	D	D	D	D	DI	D	D	D	D	I	D	DI	DI	D	D	D	D	D	DI	D	DI	DI	I	DI	DI	D	I	DI	DI	D	D	D	DI	D
BK-BHT	White Crab	Malus asiatica Nakai	Asi1	D	DI	DI	DI	I	DI	DI	DI	D	DI	DI	D	D	DI	D	D	DI	D	DI	DI	D	I	D	DI	DI	D	D	I	D	DI	DI	DI	DI	DI	DI	D	DI	DI	DI	DI	DI	DI	DI	DI	D	D
WH-2	Bai Crab	Malus asiatica Nakai	Asi2	D	D	DI	D	DI	DI	I	DI	D	DI	D	D	DI	D	DI	D	D	D	D	D	D	I	D	DI	DI	D	D	D	D	D	DI	D	DI	I	I	D	DI	I	DI	D	DI	DI	I	D	DI	D
BK-BZ	Binzi	Malus asiatica Nakai	Asi3	DI	D	D	D	D	DI	I	DI	D	DI	DI	D	DI	D	DI	DI	DI	D	D	D	D	DI	D	DI	DI	D	D	D	D	D	D	D	DI	DI	I	D	DI	I	I	D	DI	DI	I	DI	D	D
BK-CLHT	Chuanling Crab	Malus asiatica Nakai	Asi4	DI	D	D	D	DI	DI	D	DI	DI	DI	I	D	I	D	D	DI	D	DI	D	D	D	DI	DI	DI	I	D	D	I	D	D	D	DI	DI	I	D	D	D	DI	DI	DI	D	D	D	D	DI	D
SY-19	Huahong	Malus asiatica Nakai	Asi5	DI	D	D	D	D	DI	I	DI	D	DI	DI	D	DI	D	DI	DI	DI	D	D	D	D	DI	D	DI	DI	D	D	DI	D	D	DI	D	DI	DI	DI	DI	DI	DI	DI	DI	DI	DI	I	DI	DI	D
B2-11	Luanzhuang Shaguo	Malus asiatica Nakai	Asi6	D	D	D	D	DI	DI	I	DI	D	DI	D	D	D	D	D	D	DI	D	D	D	D	DI	D	DI	DI	D	D	DI	D	D	I	D	DI	DI	I	DI	D	DI	D	DI	DI	DI	I	DI	D	D
28--3	Miguo	Malus asiatica Nakai	Asi7	DI	DI	DI	DI	D	DI	D	DI	D	DI	DI	I	D	D	D	D	D	D	DI	D	DI	D	D	DI	I	D	D	DI	DI	DI	DI	DI	DI	I	D	D	D	D	DI	D	DI	I	D	D	DI	D
SY-20	Qiufengmi	Malus asiatica Nakai	Asi8	D	D	D	D	D	DI	I	DI	D	DI	DI	D	I	D	D	D	D	D	D	D	D	I	D	D	DI	D	D	DI	D	D	D	D	DI	DI	DI	D	DI	I	I	DI	I	D	I	D	DI	D
SX-17	Taigu Shaguo late	Malus asiatica Nakai	Asi9	DI	D	D	D	D	DI	I	DI	D	DI	DI	D	DI	D	DI	DI	DI	D	D	D	D	DI	D	DI	DI	D	D	DI	D	D	I	D	DI	DI	DI	D	DI	DI	DI	DI	DI	DI	I	DI	DI	D
SX-7	Taiguo Shaguo early	Malus asiatica Nakai	Asi10	DI	D	D	D	D	DI	I	DI	D	DI	DI	D	DI	D	DI	DI	DI	D	D	D	D	DI	D	DI	DI	D	D	DI	D	D	DI	D	DI	DI	DI	D	DI	DI	I	DI	DI	DI	I	DI	DI	D
BK-WBHT	Wanbai Crab	Malus asiatica Nakai	Asi11	DI	D	D	DI	D	DI	I	DI	DI	DI	D	I	I	D	D	D	D	I	DI	D	D	DI	DI	DI	DI	DI	DI	DI	DI	DI	DI	DI	I	DI	DI	I	D	DI	I	DI	DI	DI	DI	D	DI	D
B2-13	Xiaofan Crab	Malus asiatica Nakai	Asi12	DI	D	D	D	D	DI	I	DI	D	DI	DI	D	DI	D	DI	DI	DI	D	D	D	D	DI	D	DI	DI	D	D	DI	D	D	D	D	DI	DI	DI	D	DI	DI	DI	DI	DI	DI	I	DI	D	D
BK-XFSBZ	Xiaofanshan Binzi	Malus asiatica Nakai	Asi13	DI	D	D	D	D	DI	I	DI	D	DI	DI	D	D	D	DI	DI	DI	D	D	D	D	DI	D	DI	DI	D	DI	D	D	D	D	D	DI	DI	I	D	DI	I	I	D	DI	DI	I	DI	D	D
BK-XGMNZ	Xiaogoumen Naizi	Malus asiatica Nakai	Asi14	D	D	D	D	D	DI	I	DI	D	DI	DI	D	I	D	DI	DI	DI	D	D	D	D	DI	D	DI	DI	D	D	D	D	D	I	D	DI	DI	DI	DI	DI	I	I	DI	DI	D	DI	D	D	D
BK-XGMSBZ	XGM Suan Binzi	Malus asiatica Nakai	Asi15	DI	D	D	D	D	DI	I	DI	D	DI	DI	D	DI	D	DI	DI	DI	D	D	D	D	DI	D	DI	DI	D	D	D	D	D	D	D	DI	DI	I	D	DI	I	I	D	DI	DI	I	DI	D	D
BK-XGMTBZ	XGM Tian Binzi	Malus asiatica Nakai	Asi16	D	D	D	D	DI	DI	I	DI	D	DI	D	D	I	D	D	D	D	D	D	D	D	DI	D	DI	DI	D	D	DI	D	D	D	D	DI	DI	DI	DI	DI	I	I	DI	DI	DI	I	D	DI	D
B3-1	Zaobai Crab	Malus asiatica Nakai	Asi17	D	D	D	D	DI	DI	I	DI	D	DI	D	D	DI	D	D	D	D	D	D	D	D	I	D	DI	DI	D	D	D	D	D	DI	D	DI	I	I	D	DI	I	DI	D	DI	DI	I	D	DI	D
BK-Zisai	Zisai Pearl	Malus asiatica Nakai	Asi18	D	D	D	DI	DI	D	DI	DI	D	D	D	D	I	D	D	D	I	DI	D	DI	D	DI	DI	DI	DI	D	D	I	D	DI	DI	DI	DI	DI	DI	D	D	DI	I	D	DI	I	DI	D	DI	D
LQ	Linqin Crab	Malus asiatica Nakai	Asi19	D	D	D	D	D	DI	DI	DI	D	DI	D	D	I	D	D	D	D	D	D	D	D	DI	D	DI	D	D	D	DI	D	D	DI	D	I	DI	I	D	D	DI	DI	DI	D	DI	I	DI	D	D
B2-8	Aihonghua	Malus asiatica Nakai	Asi20	D	DI	DI	DI	D	DI	I	D	D	D	D	DI	D	DI	DI	DI	I	DI	DI	DI	DI	DI	DI	DI	DI	D	DI	I	DI	DI	DI	DI	I	DI	D	DI	DI	DI	DI	I	DI	DI	D	DI	DI	I
B-38	147	Malus pumila Mill.	Pum1	DI	D	D	DI	DI	DI	DI	DI	DI	DI	D	DI	DI	DI	I	DI	D	I	D	D	D	DI	DI	DI	DI	D	DI	I	DI	D	DI	D	I	DI	DI	D	D	D	DI	D	D	DI	DI	DI	I	D
BK-77-34	77-34	Malus pumila Mill.	Pum2	D	D	D	D	I	DI	DI	D	D	D	DI	D	D	D	D	D	D	D	D	D	D	D	D	DI	DI	D	D	DI	D	D	D	D	D	DI	I	DI	DI	DI	DI	I	DI	D	D	DI	D	D
TA-3	BP	Malus pumila Mill.	Pum3	D	D	D	D	I	DI	I	D	D	DI	I	D	I	D	D	D	D	D	DI	D	D	DI	D	DI	DI	D	D	D	D	DI	DI	D	D	I	I	I	I	DI	DI	D	D	D	DI	DI	DI	D
TA-4	BP-176	Malus pumila Mill.	Pum4	D	D	D	DI	I	DI	I	D	D	DI	I	D	I	D	DI	D	D	D	DI	D	D	DI	D	DI	DI	D	D	D	D	DI	DI	D	D	I	I	I	I	DI	DI	D	D	D	I	DI	DI	D
BK-CG24	CG24	Malus pumila Mill.	Pum5	D	D	D	DI	D	D	DI	DI	D	DI	DI	I	D	D	DI	D	DI	DI	DI	DI	DI	D	D	DI	I	D	D	D	DI	I	I	D	I	I	DI	DI	D	DI	DI	DI	DI	DI	DI	D	D	D
BK-CG3	CG3	Malus pumila Mill.	Pum6	DI	D	D	DI	DI	DI	DI	D	DI	D	DI	D	DI	D	DI	D	I	I	DI	D	D	D	DI	DI	DI	DI	I	DI	DI	D	DI	DI	DI	I	DI	D	D	D	DI	DI	D	DI	I	D	I	D
BK-CG80	CG80	Malus pumila Mill.	Pum7	D	D	D	DI	I	I	DI	DI	D	D	I	D	D	D	D	D	DI	DI	D	D	D	DI	D	DI	DI	D	DI	D	DI	D	DI	D	DI	DI	DI	I	D	DI	I	DI	DI	D	D	DI	DI	D
BK-G30	G30	Malus pumila Mill.	Pum8	D	D	D	D	DI	D	D	D	D	D	DI	DI	D	D	D	D	D	D	DI	D	D	DI	D	DI	DI	D	D	I	D	D	D	D	D	I	I	DI	D	DI	DI	DI	D	DI	D	DI	D	I
TA-5	G41	Malus pumila Mill.	Pum9	D	D	D	D	DI	DI	D	D	D	D	DI	D	DI	I	D	DI	I	D	DI	D	D	DI	D	DI	DI	D	D	DI	D	D	DI	DI	D	DI	I	I	I	DI	DI	DI	D	DI	D	DI	I	D
TA-6	G935	Malus pumila Mill.	Pum10	D	DI	D	D	DI	DI	D	DI	D	D	DI	DI	D	I	D	D	D	D	DI	DI	D	DI	D	DI	DI	D	D	I	D	D	D	D	DI	I	I	DI	I	DI	D	DI	D	D	D	DI	I	D
BK-GM256	GM256	Malus pumila Mill.	Pum11	D	D	D	D	DI	D	D	D	D	DI	DI	D	D	D	DI	D	D	D	D	D	D	DI	D	DI	DI	D	D	I	D	D	D	D	DI	DI	I	DI	DI	D	DI	DI	D	D	D	DI	DI	D
XY-71	GM256	Malus pumila Mill.	Pum12	DI	D	D	DI	DI	DI	DI	DI	D	D	DI	DI	DI	D	DI	D	I	DI	DI	DI	D	D	D	DI	I	D	DI	DI	D	D	DI	DI	DI	I	DI	D	D	D	DI	DI	D	D	DI	D	DI	D
BK-GM310	GM310	Malus pumila Mill.	Pum13	D	D	D	D	DI	DI	DI	D	D	DI	DI	D	D	DI	I	DI	D	D	D	D	D	DI	D	DI	DI	DI	D	D	D	D	D	D	D	DI	DI	DI	DI	D	I	DI	D	DI	D	DI	D	D
Z-5	NAKB clone	Malus pumila Mill.	Pum14	D	D	D	D	DI	DI	DI	DI	D	D	I	D	D	D	DI	D	D	D	D	D	D	D	D	DI	DI	D	D	DI	D	D	D	D	D	DI	I	I	DI	DI	DI	DI	D	DI	D	DI	DI	DI
Z-13	NAKT M9 clone	Malus pumila Mill.	Pum15	D	D	D	D	DI	DI	DI	DI	D	D	I	D	D	D	DI	D	D	D	D	D	D	D	D	DI	DI	D	D	DI	D	D	D	D	D	DI	I	I	DI	DI	DI	DI	D	DI	D	DI	DI	DI
BK-P16	P16	Malus pumila Mill.	Pum16	D	D	D	DI	D	D	D	DI	D	D	DI	DI	I	D	D	D	I	D	D	D	D	D	D	DI	I	D	D	D	D	D	I	DI	DI	DI	DI	D	DI	DI	DI	DI	D	DI	D	DI	DI	D
BK-P22	P22	Malus pumila Mill.	Pum17	D	D	D	D	I	DI	DI	D	D	D	D	D	I	D	D	D	I	D	D	D	D	D	D	DI	D	D	D	DI	D	D	DI	D	DI	I	I	I	D	I	DI	DI	DI	D	D	DI	D	D
TA-7	P60	Malus pumila Mill.	Pum18	D	D	D	DI	I	DI	I	DI	D	DI	I	D	DI	DI	D	D	D	D	I	DI	D	D	DI	DI	DI	D	D	D	D	D	D	D	D	I	I	I	DI	D	D	DI	DI	D	DI	D	DI	D
QD-13	E zhen 1	Malus pumila Mill.	Pum19	D	D	D	DI	I	DI	I	D	D	D	DI	D	I	D	DI	D	D	D	D	D	D	DI	D	DI	DI	D	D	D	D	D	D	D	DI	I	I	DI	DI	D	DI	D	D	D	I	DI	D	D
QD-14	E zhen 2	Malus pumila Mill.	Pum20	D	D	D	DI	I	DI	I	D	D	DI	DI	D	I	D	DI	D	D	D	DI	D	DI	D	D	DI	DI	D	D	D	D	DI	DI	D	D	I	DI	I	I	DI	D	DI	DI	D	DI	DI	D	D
QD-15	E zhen 3	Malus pumila Mill.	Pum21	D	D	DI	D	I	DI	I	D	D	DI	I	D	I	D	DI	D	D	D	D	D	D	I	D	DI	DI	D	D	D	D	D	D	D	D	I	I	DI	DI	D	D	DI	D	D	I	DI	DI	D
QD-16	E zhen 4	Malus pumila Mill.	Pum22	D	D	D	D	DI	DI	I	DI	D	DI	DI	D	I	D	DI	D	D	D	DI	D	DI	DI	D	DI	DI	D	D	D	D	DI	DI	D	DI	I	DI	DI	DI	DI	D	DI	DI	D	DI	DI	DI	D
QD-17	E zhen 5	Malus pumila Mill.	Pum23	D	D	D	D	DI	DI	I	DI	D	DI	DI	D	I	D	DI	D	D	D	DI	D	DI	DI	D	DI	DI	D	D	D	D	DI	DI	D	DI	I	DI	DI	DI	DI	D	DI	DI	D	DI	DI	DI	D
BK-LZ1H	Lianzhen 1	Malus pumila Mill.	Pum24	D	D	D	D	I	DI	D	D	D	D	DI	D	D	DI	D	D	DI	D	D	D	D	DI	D	DI	DI	D	D	I	D	D	D	D	DI	DI	I	DI	DI	DI	I	I	D	D	D	DI	DI	D
12--9	Mianpingguo	Malus pumila Mill.	Pum25	D	D	D	D	DI	DI	I	DI	D	DI	DI	D	I	D	D	D	D	D	D	D	D	DI	D	DI	DI	D	D	D	D	D	DI	D	DI	DI	I	I	D	I	I	D	DI	DI	DI	D	D	D
HS-13	Nic29	Malus pumila Mill.	Pum26	D	D	D	D	DI	DI	DI	DI	D	D	I	D	D	D	DI	D	D	D	D	D	D	D	D	DI	DI	D	D	DI	D	D	D	D	D	DI	DI	I	DI	I	DI	DI	D	DI	D	DI	DI	DI
4--12	Xiangguo	Malus pumila Mill.	Pum27	DI	D	D	D	D	DI	I	DI	D	DI	DI	D	DI	D	DI	DI	DI	D	D	D	D	DI	D	DI	DI	D	D	DI	D	D	DI	D	DI	DI	DI	D	DI	DI	DI	DI	DI	DI	I	D	DI	D
BK-M7	M7	Malus pumila Mill.	Pum28	D	D	D	I	DI	DI	DI	DI	D	DI	D	DI	DI	D	I	D	DI	D	D	D	DI	I	DI	DI	I	D	D	I	D	D	I	D	DI	DI	DI	DI	I	I	DI	DI	DI	I	D	DI	DI	D
Z-6	M9 pajam2	Malus pumila Mill.	Pum29	D	D	D	D	DI	DI	DI	DI	D	D	I	D	D	D	DI	D	D	D	D	D	D	D	D	DI	DI	D	D	DI	D	D	D	D	D	DI	I	I	DI	DI	DI	DI	D	DI	D	DI	DI	DI
BK-T337	T337	Malus pumila Mill.	Pum30	D	D	D	D	DI	DI	DI	DI	D	D	I	D	D	D	DI	D	D	D	D	D	D	D	D	DI	DI	D	D	DI	D	D	D	D	D	DI	I	I	DI	DI	DI	DI	D	DI	D	DI	DI	DI
B-7	B68	Malus robusta Rehder	Rob1	D	D	D	D	D	DI	D	DI	DI	D	DI	D	D	D	DI	D	DI	D	D	D	D	DI	D	DI	DI	D	D	DI	D	D	D	D	DI	I	DI	I	DI	DI	DI	DI	D	D	D	DI	I	DI
BK-Sdw1	Sdw1	Malus robusta Rehder	Rob2	D	D	D	D	D	DI	I	DI	D	DI	D	D	D	D	D	D	DI	D	D	D	D	D	DI	DI	D	D	D	D	D	D	D	D	DI	DI	DI	I	D	D	D	DI	D	D	D	DI	D	DI
B2-3	Baleng Crab	Malus robusta Rehder	Rob3	D	D	D	D	D	DI	I	DI	D	DI	D	D	I	D	D	D	DI	D	D	D	D	I	D	DI	DI	D	D	DI	D	D	DI	D	I	DI	DI	D	D	I	DI	DI	D	D	D	DI	D	D
B-25	Baleng shisheng 14	Malus robusta Rehder	Rob4	D	D	D	DI	D	DI	I	DI	DI	D	D	I	I	D	D	D	I	I	D	D	DI	DI	I	DI	DI	D	DI	DI	DI	DI	I	DI	DI	DI	DI	D	DI	DI	DI	DI	DI	I	D	DI	I	D
BK-BTGAZ	Batougou Aizhen	Malus robusta Rehder	Rob5	D	D	D	D	DI	DI	D	D	D	DI	D	D	D	D	D	D	D	D	D	D	D	I	D	DI	DI	D	D	D	D	D	D	D	I	I	D	D	D	D	D	DI	D	D	D	DI	D	D
B-12	Da Baleng	Malus robusta Rehder	Rob6	DI	DI	DI	D	DI	DI	DI	D	D	DI	DI	D	I	D	D	D	DI	D	DI	D	D	DI	D	DI	DI	D	DI	I	D	D	D	D	DI	DI	D	D	D	D	DI	D	D	I	D	D	I	D
B1-5	Dagucheng Baleng	Malus robusta Rehder	Rob7	D	D	D	D	I	DI	I	D	D	DI	D	D	D	D	D	D	D	D	D	D	D	I	D	DI	DI	D	D	D	D	D	DI	D	I	I	DI	DI	D	DI	D	I	DI	D	D	DI	D	D
B-17	Daguo Crab	Malus robusta Rehder	Rob8	D	D	D	DI	DI	DI	DI	DI	D	DI	I	D	I	D	D	D	D	I	D	DI	D	DI	D	DI	DI	D	D	I	D	D	D	D	DI	I	DI	DI	D	D	DI	DI	DI	I	DI	D	DI	D
B2-14	Hebing Pingding Crab	Malus robusta Rehder	Rob9	D	D	D	D	D	DI	I	D	D	DI	D	D	DI	D	D	D	D	D	D	D	D	I	D	DI	DI	D	D	DI	D	D	I	D	I	I	DI	D	D	DI	I	DI	D	D	D	DI	D	D
B-8	Huaida	Malus robusta Rehder	Rob10	DI	DI	DI	DI	DI	DI	DI	D	D	DI	DI	I	D	I	DI	DI	D	I	DI	D	DI	DI	I	DI	DI	DI	DI	DI	DI	DI	DI	D	D	DI	DI	D	I	DI	I	DI	DI	DI	DI	DI	DI	DI
BK-DDG	Dolgo	Malus robusta Rehder	Rob11	D	D	D	D	DI	D	D	DI	DI	DI	DI	D	D	D	D	DI	D	D	D	D	D	I	I	DI	DI	D	D	I	D	D	DI	D	DI	DI	D	D	D	D	D	DI	DI	D	D	DI	D	D
QX-1	Qianxian Crab	Malus robusta Rehder	Rob12	D	D	D	DI	D	D	D	DI	D	D	I	D	D	D	DI	DI	I	D	D	D	D	I	D	DI	DI	D	D	I	D	D	D	DI	I	DI	D	DI	I	DI	DI	DI	D	D	D	DI	DI	I
B1-12	Sankuaishi Crab	Malus robusta Rehder	Rob13	D	D	D	D	D	DI	I	DI	D	DI	DI	D	I	D	D	D	D	D	D	D	D	D	D	DI	D	D	D	I	D	D	D	D	DI	I	I	DI	D	D	DI	DI	D	D	D	D	D	D
B1-14	Sankuaishi Crab 2	Malus robusta Rehder	Rob14	DI	DI	DI	DI	D	DI	I	DI	D	DI	D	DI	D	DI	DI	DI	D	DI	DI	D	DI	I	D	DI	DI	DI	D	DI	D	D	D	D	DI	DI	D	DI	DI	D	DI	DI	DI	DI	D	DI	DI	I
GY-2	Fengfeng Baleng	Malus robusta Rehder	Rob15	D	D	DI	DI	D	D	D	DI	D	D	DI	D	DI	D	DI	DI	I	D	D	D	D	DI	D	DI	DI	D	D	I	D	D	D	DI	I	DI	D	D	DI	DI	I	DI	D	D	D	DI	DI	I
B-18	Watermelon Crab	Malus robusta Rehder	Rob16	DI	DI	DI	DI	D	DI	I	DI	DI	DI	DI	DI	DI	DI	DI	DI	D	DI	D	D	D	DI	DI	DI	DI	DI	DI	I	DI	D	I	D	I	D	DI	D	D	D	DI	I	DI	DI	D	DI	I	D
B3-11	Xiaofanshan Baleng	Malus robusta Rehder	Rob17	D	DI	DI	DI	I	DI	DI	DI	D	DI	DI	D	D	DI	D	D	DI	D	DI	DI	D	I	D	DI	DI	D	DI	I	D	DI	DI	DI	DI	DI	DI	D	DI	DI	DI	DI	DI	DI	DI	DI	D	D
B3-9	Xiaofanshan Baleng 1	Malus robusta Rehder	Rob18	D	D	D	D	D	DI	I	DI	D	DI	D	D	I	D	D	D	DI	D	D	D	D	I	D	DI	DI	D	D	DI	D	D	DI	D	I	DI	DI	D	D	DI	DI	DI	D	D	D	DI	D	D
B-14	Changguo Crab	Malus robusta Rehder	Rob19	DI	DI	DI	DI	DI	DI	I	DI	DI	DI	D	I	I	D	D	D	DI	I	DI	DI	DI	DI	D	DI	DI	DI	DI	DI	DI	DI	I	DI	I	DI	D	I	D	D	DI	I	DI	I	I	DI	DI	D
BK-BBSHT	Banbishan Crab	Malus prunifolia (Willd.) Borkh.	Pru1	D	D	D	D	D	DI	I	DI	D	DI	DI	D	I	D	D	D	D	D	D	D	D	D	D	DI	DI	D	D	DI	D	D	DI	D	DI	DI	I	DI	D	DI	DI	DI	D	D	D	DI	D	D
BK-DGHT	Big Crab	Malus prunifolia (Willd.) Borkh.	Pru2	D	D	D	DI	D	DI	I	DI	D	DI	DI	I	D	D	D	D	DI	D	D	D	D	DI	D	DI	DI	D	D	D	D	D	D	D	DI	DI	D	D	DI	I	I	I	D	D	D	DI	DI	D
BK-DYHT	Daye Crab	Malus prunifolia (Willd.) Borkh.	Pru3	D	D	D	D	D	DI	I	D	D	D	D	D	I	D	D	D	I	D	D	D	D	D	D	DI	DI	D	D	DI	D	D	D	D	DI	I	DI	DI	D	DI	DI	D	D	DI	DI	D	D	D
XC-DHG	Donghongguo	Malus prunifolia (Willd.) Borkh.	Pru4	D	D	D	D	D	DI	I	DI	D	DI	DI	D	DI	D	D	D	D	D	D	DI	D	I	D	DI	DI	D	D	D	D	D	D	D	DI	DI	DI	D	DI	DI	DI	DI	D	DI	D	DI	DI	D
QD-19	Haihong	Malus prunifolia (Willd.) Borkh.	Pru5	D	D	D	D	D	DI	I	DI	D	DI	D	D	DI	D	DI	DI	DI	D	D	D	D	DI	D	DI	I	D	D	DI	D	D	D	D	DI	DI	I	D	DI	DI	DI	DI	DI	D	I	D	D	D
BK-HTG	Haitangguo	Malus prunifolia (Willd.) Borkh.	Pru6	DI	D	D	D	D	DI	DI	DI	D	DI	DI	DI	D	I	DI	DI	D	I	D	D	D	D	I	DI	DI	DI	DI	DI	D	D	DI	D	DI	DI	DI	D	DI	DI	I	I	D	DI	I	DI	DI	I
B3-6	Hong Crab	Malus prunifolia (Willd.) Borkh.	Pru7	D	D	D	D	DI	DI	I	DI	D	DI	DI	D	DI	D	D	D	D	D	D	D	D	D	D	DI	DI	D	D	DI	D	D	DI	D	DI	I	DI	DI	D	D	DI	DI	DI	DI	I	D	D	D
BK-HHT2H	Hong Crab 2	Malus prunifolia (Willd.) Borkh.	Pru8	D	D	D	D	DI	DI	I	DI	D	DI	DI	D	I	D	D	D	DI	D	D	D	D	D	D	DI	DI	D	D	DI	D	D	D	D	DI	I	DI	DI	D	DI	DI	DI	DI	DI	I	D	D	D
XC-JLHHT	Jilin Huang Crab	Malus prunifolia (Willd.) Borkh.	Pru9	D	D	D	DI	I	DI	D	DI	D	DI	D	D	D	DI	D	D	D	D	D	D	D	I	D	DI	DI	D	D	I	D	D	D	D	DI	DI	DI	D	I	DI	D	DI	DI	D	D	DI	D	D
XC-JILINXIAOHONGHAITANG	Jilin Xiaohong Crab	Malus prunifolia (Willd.) Borkh.	Pru10	D	D	D	D	I	DI	D	D	D	DI	D	D	D	D	D	D	D	D	D	D	D	I	I	DI	DI	D	D	D	D	D	DI	D	DI	I	DI	D	I	D	DI	I	DI	D	D	DI	DI	D
BK-LS4H	Laoshan 4	Malus prunifolia (Willd.) Borkh.	Pru11	D	D	D	D	DI	DI	I	DI	D	DI	D	D	DI	D	D	D	D	D	D	D	D	I	D	DI	DI	D	D	DI	D	D	D	D	DI	I	DI	DI	D	DI	DI	DI	DI	D	D	DI	D	D
BK-LHT	Lenghaitang	Malus prunifolia (Willd.) Borkh.	Pru12	D	D	D	D	D	DI	I	DI	D	DI	DI	D	I	D	D	D	D	D	D	D	D	D	D	DI	DI	D	D	DI	D	D	DI	D	DI	DI	I	DI	D	DI	DI	DI	D	D	D	DI	D	D
B1-11	Luanzhuang Crab	Malus prunifolia (Willd.) Borkh.	Pru13	DI	DI	DI	D	DI	DI	DI	DI	D	DI	DI	I	D	D	D	DI	D	D	DI	D	D	D	D	DI	I	D	DI	DI	D	D	D	D	DI	I	D	DI	D	D	DI	D	DI	I	D	D	DI	D
B1-9	Mudanjiang Crab	Malus prunifolia (Willd.) Borkh.	Pru14	D	D	D	D	D	D	D	DI	DI	DI	DI	DI	DI	DI	D	DI	D	D	DI	D	D	DI	DI	DI	I	D	DI	I	D	D	I	D	D	I	DI	D	DI	DI	DI	I	DI	D	D	DI	D	DI
XC-QZ	Qiuzi	Malus prunifolia (Willd.) Borkh.	Pru15	D	D	D	D	DI	DI	I	DI	D	DI	DI	D	I	D	D	D	D	D	D	D	D	D	D	DI	DI	D	D	DI	D	D	DI	D	D	I	I	I	DI	I	DI	DI	DI	D	D	D	D	D
BK-QXHT	Qiuxing Crab	Malus prunifolia (Willd.) Borkh.	Pru16	D	D	D	DI	D	DI	D	DI	D	DI	DI	D	DI	DI	D	DI	D	D	D	DI	D	D	D	DI	DI	D	D	DI	D	DI	I	D	I	DI	DI	DI	D	DI	I	D	D	I	DI	D	D	D
BK-SKSHT1H	Sankuaishi Crab 1	Malus prunifolia (Willd.) Borkh.	Pru17	D	D	D	D	D	DI	I	DI	D	DI	D	D	I	D	D	D	DI	D	D	D	D	I	D	DI	DI	D	D	DI	D	D	DI	D	I	DI	DI	D	D	I	DI	DI	D	D	D	DI	D	D
BK-WA3	Weiai 3	Malus prunifolia (Willd.) Borkh.	Pru18	D	D	D	D	D	DI	I	DI	D	DI	D	D	I	D	D	D	DI	D	D	D	D	I	D	DI	DI	D	D	DI	D	D	DI	D	I	DI	DI	D	D	DI	DI	DI	D	D	D	DI	D	D
BK-ZFSHT	Xiaofanshan Crab	Malus prunifolia (Willd.) Borkh.	Pru19	DI	D	D	D	D	DI	I	DI	D	DI	DI	D	DI	D	DI	DI	DI	D	D	D	D	DI	D	DI	DI	D	D	DI	D	D	D	D	DI	DI	DI	D	DI	DI	DI	DI	DI	DI	I	DI	D	D
BK-XFSHT4H	Xiaofanshan Crab 4	Malus prunifolia (Willd.) Borkh.	Pru20	DI	D	D	D	D	DI	I	DI	D	DI	DI	D	DI	D	DI	DI	DI	D	D	D	D	DI	D	DI	DI	D	D	DI	D	D	D	D	DI	DI	DI	D	DI	DI	DI	DI	DI	DI	I	DI	D	D
BK-XMHT	Xiaomian Crab	Malus prunifolia (Willd.) Borkh.	Pru21	D	D	DI	D	D	DI	I	DI	D	DI	D	D	I	D	D	DI	DI	D	D	D	D	I	D	DI	DI	D	D	DI	D	D	D	D	DI	DI	I	D	D	DI	DI	DI	D	D	D	DI	D	D
BK-YYHT	Yuanye Crab	Malus prunifolia (Willd.) Borkh.	Pru22	D	D	D	D	DI	DI	I	DI	D	DI	DI	D	I	D	D	D	DI	D	D	D	D	D	D	DI	DI	D	D	DI	D	D	D	D	DI	I	DI	DI	D	DI	DI	DI	DI	DI	I	D	D	D
SX-22	B009	Malus baccata (L.) Borkh.	Bac1	D	D	D	DI	DI	DI	D	D	D	D	D	D	DI	D	DI	DI	DI	D	D	D	D	DI	D	DI	D	D	D	DI	D	D	D	D	DI	I	D	DI	D	D	D	DI	D	D	I	DI	D	D
SX-21	Y-1	Malus baccata (L.) Borkh.	Bac2	D	D	D	D	D	D	D	D	D	D	D	D	DI	D	D	DI	I	D	D	D	D	I	D	I	D	D	D	I	D	D	D	D	D	I	D	DI	D	D	D	I	D	D	DI	DI	DI	D
SX-25	Y-2	Malus baccata (L.) Borkh.	Bac3	D	D	D	D	D	D	D	D	D	D	D	D	D	D	D	DI	I	D	D	D	D	I	D	DI	D	D	D	I	D	D	D	D	I	I	D	D	D	D	D	I	D	D	DI	DI	D	D
SX-26	Y-3	Malus baccata (L.) Borkh.	Bac4	D	D	D	D	D	D	D	D	D	D	D	D	D	D	D	DI	I	D	D	D	D	I	D	DI	D	D	D	I	D	D	D	D	I	I	D	D	D	D	D	I	D	D	DI	DI	D	D
B3-3	Eluosi Daguo Shandingzi	Malus baccata (L.) Borkh.	Bac5	D	D	D	D	DI	D	D	DI	DI	DI	DI	D	D	D	D	DI	D	D	D	D	D	I	I	DI	DI	D	D	I	D	D	DI	D	DI	DI	D	D	D	D	D	DI	DI	D	D	DI	D	D
B3-2	Jingbohu Shandingzi	Malus baccata (L.) Borkh.	Bac6	D	D	D	D	D	D	D	D	DI	D	D	D	D	D	D	D	I	D	D	D	D	D	D	DI	D	D	D	I	D	D	D	D	I	I	D	D	D	D	D	I	D	D	D	DI	D	DI
BK-KLGDGSDZ	KLGDG Shandingzi	Malus baccata (L.) Borkh.	Bac7	D	D	D	D	D	DI	D	DI	D	DI	DI	D	D	D	D	D	DI	D	D	D	D	D	DI	DI	D	D	D	DI	D	D	D	D	I	I	D	D	D	DI	DI	DI	D	D	D	DI	D	D
XC-SDZ	Shandingzi	Malus baccata (L.) Borkh.	Bac8	D	D	D	D	D	D	D	D	DI	D	D	D	D	D	D	D	I	D	D	D	D	I	D	DI	D	D	D	I	D	D	D	D	I	I	D	D	D	D	D	I	D	D	DI	DI	D	D
BK-SDZ2H	Shandingzi 2	Malus baccata (L.) Borkh.	Bac9	D	D	D	D	D	D	I	D	D	DI	DI	D	DI	D	D	D	D	D	D	D	D	D	D	DI	DI	D	D	DI	D	D	D	D	I	I	D	D	D	DI	DI	DI	D	D	D	DI	D	D
BK-SESDZ	Su E Shandingzi	Malus baccata (L.) Borkh.	Bac10	D	D	D	D	D	DI	DI	D	D	DI	DI	D	I	D	D	D	DI	D	D	D	D	D	D	DI	D	D	D	I	D	D	D	D	I	I	DI	D	D	DI	DI	D	D	I	I	DI	D	D
XC-ZA	Zhaai	Malus baccata (L.) Borkh.	Bac11	D	D	D	D	D	D	D	D	D	D	D	D	D	D	D	D	I	D	D	D	D	I	D	DI	D	D	D	I	D	D	D	D	I	I	D	D	D	D	D	I	D	D	D	DI	D	D
BK-ZF1H	Zhuifeng 1	Malus baccata (L.) Borkh.	Bac12	D	D	D	D	DI	D	D	D	D	DI	DI	DI	D	DI	DI	DI	D	D	D	D	D	I	I	DI	DI	DI	DI	DI	D	D	D	D	DI	I	D	D	DI	D	DI	DI	D	I	I	D	D	D
BK-ZF2H	Zhuifeng 2	Malus baccata (L.) Borkh.	Bac13	D	D	D	D	D	D	I	D	D	DI	DI	D	DI	D	D	D	D	D	D	D	D	D	D	DI	DI	D	D	DI	D	D	D	D	I	I	D	D	D	DI	DI	DI	D	D	D	DI	D	D
[truncated: 32 more columns]
